# Supplementary material for: Cellular population dynamics shape the route to human pluripotency
Source: Nat Commun. 2023 May 17;14:2829. doi: 10.1038/s41467-023-37270-w (PMC10192362; doi:10.1038/s41467-023-37270-w)
Supplement: Supplementary file 4 — Supplementary Data 1 [file 41467_2023_37270_MOESM4_ESM.xlsx]

## Sheet: Supplementary Data 1
Supplementary Data 1. Secreted proteins.												Log2(TMT intensity ratio respect to 1st time point)
Gene Symbol	Uniprot ID	Entrez ID	Peptides (repl. 1)	Peptides (repl. 2)	Peptides (repl. 3)	Unique peptides (repl. 1)	Unique peptides (repl. 2)	Unique peptides (repl. 3)	Sequence coverage (repl. 1)	Sequence coverage (repl. 2)	Sequence coverage (repl. 3)	D1-D2 Repl.1	D1-D2 Repl.2	D1-D2 Repl.3	D3-D4 Repl.1	D3-D4 Repl.2	D3-D4 Repl.3	D5-D6 Repl.1	D5-D6 Repl.2	D5-D6 Repl.3	D7-D8 Repl.1	D7-D8 Repl.2	D7-D8 Repl.3	D9-D10 Repl.1	D9-D10 Repl.2	D9-D10 Repl.3	D11-D12 Repl.1	D11-D12 Repl.2	D11-D12 Repl.3	D1-D2 (mean)	D3-D4 (mean)	D5-D6 (mean)	D7-D8 (mean)	D9-D10 (mean)	D11-D12 (mean)
CXCL1	P09341	2919	5	4	5	4	3	4	45.8	44.9	45.8	0	0	0	1.89656	2.06026	1.07505	2.82173	2.47815	1.56549	4.64931	4.25541	3.21938	5.67897	5.58988	4.37617	5.28395	5.12175	4.26542	0	1.67729	2.28846	4.04137	5.21501	4.89037
ARMC5	J3KQ26	79798	1	1	1	1	1	1	1.3	1.3	1.3	0	0	0	1.94067	2.08305	1.82315	3.42252	3.33086	2.90057	4.43051	4.25235	3.87097	4.46481	4.83645	4.48457	4.929	4.94514	4.42618	0	1.94896	3.21798	4.18461	4.59528	4.76677
CXCL8	P10145	3576	3	3	3	3	3	3	33.7	33.7	33.7	0	0	0	1.86266	1.05394	2.08787	2.44258	1.04186	2.32155	4.61281	3.1619	4.3655	5.63458	4.44714	5.60107	5.08171	3.74637	5.30278	0	1.66816	1.93533	4.04674	5.2276	4.71028
PI15	O43692	51050	1	1	1	1	1	1	3.9	3.9	3.9	0	0	0	2.17762	-0.178357	2.02948	4.09223	1.38362	3.89947	4.58789	1.81305	4.34303	5.13127	2.41727	4.84991	5.50283	2.91985	5.27536	0	1.34292	3.12511	3.58132	4.13281	4.56601
PI3	P19957	5266	9	8	9	9	8	9	57.3	57.3	57.3	0	0	0	-0.526123	-2.19581	-0.658454	2.52068	0.442715	1.36839	3.69709	1.44212	2.51353	4.88647	2.76835	3.65254	5.41686	3.25705	4.25099	0	-1.12679	1.44393	2.55091	3.76912	4.3083
ALB	P02768	213	49	49	51	44	44	45	72.4	73.4	74.4	0	0	0	-3.44207	-2.31714	-2.27738	-3.06506	-2.32603	-2.41695	-2.77434	-2.09794	-2.27286	-4.72579	-4.92288	-4.0855	3.7262	4.45928	4.43984	0	-2.67886	-2.60268	-2.38171	-4.57805	4.20844
DRAXIN	Q8NBI3	374946	0	1	1	0	1	1	0	2.6	2.6		0	0		0.0338871	-0.18314		0.505063	-0.02707		1.93208	1.43933		2.9968	2.59384		4.13946	3.64087	0	-0.0746265	0.238996	1.6857	2.79532	3.89016
COL26A1	Q96A83	136227	1	2	1	1	2	1	2.9	7.5	4.5			0			-1.52946	1.76075		-0.572624	2.59053		-0.939412	3.13076		-0.162001	3.67757			0	-1.52946	0.594065	0.825557	1.48438	3.67757
CCL2	P13500	6347	2	2	2	2	2	2	18.2	18.2	18.2	0	0	0	1.80795	1.34177	1.97447	2.69492	2.03246	2.61588	3.95693	3.04676	3.6037	4.24049	3.58049	4.19413	3.7005	2.98257	3.80755	0	1.70806	2.44775	3.5358	4.00504	3.49687
IGFBP3	P17936	3486	17	17	17	17	17	17	61.1	60	58.5	0	0	0	-1.43335	-1.09697	-0.737543	0.228416	0.0134043	0.294154	1.38731	1.1017	1.42654	2.36833	2.07232	2.40325	3.39618	3.07572	3.46477	0	-1.08929	0.178658	1.30518	2.2813	3.31222
SPP1	P10451	6696	17	17	17	16	16	16	51.3	58.6	60.2	0	0	0	0.238802	0.536913	0.298636	0.880775	0.646631	0.972623	2.02458	1.43378	1.81307	2.64113	2.44351	3.12592	3.17991	3.00705	3.36258	0	0.358117	0.833343	1.75714	2.73685	3.18318
TNFSF9	P41273	8744	1	1	1	1	1	1	3.9	3.9	3.9	0	0	0	2.33967	2.30513	2.51968	2.22475	2.25218	2.36965	3.15113	2.4504	2.99163	3.38696	3.45953	3.40915	3.30108	3.1152	3.1251	0	2.38816	2.28219	2.86438	3.41855	3.18046
ORM1	P02763	5004	1	1	1	1	1	1	7.5	7.5	4		0	0		-0.682229	0.620656		-1.06465	0.469657		-0.880771	1.10305		-0.4077	-0.711888		1.3521	5.00741	0	-0.0307866	-0.297497	0.11114	-0.559794	3.17975
SFRP2	Q96HF1	6423	6	7	7	6	7	7	19	29.2	28.8	0	0	0	0.964875	-0.330068	-0.739175	1.87342	0.28636	-0.671525	3.19113	1.74397	0.601527	3.99593	2.5011	1.86421	4.31454	2.80474	2.13855	0	-0.0347891	0.496087	1.84554	2.78708	3.08594
MMP3	P08254	4314	27	27	27	24	24	24	39.2	39	39.2	0	0	0	-1.41415	-0.981246	-1.16612	-0.295107	-0.113691	-0.410469	1.46612	1.49902	1.19995	2.95865	3.16863	2.81973	3.0329	3.14449	3.04402	0	-1.18717	-0.273089	1.38837	2.98234	3.0738
LAMA2	A0A087WYF1	3908	107	101	98	1	1	1	36.8	36	34.8	0	0	0	0.342802	1.70432	2.32612	1.55821	2.51139	3.34844	2.05746	2.90112	3.86466	2.43519	3.47928	4.19044	2.08649	3.14764	3.96705	0	1.45775	2.47268	2.94108	3.3683	3.06706
IL6	P05231	3569	12	13	10	12	13	10	65.1	68.8	60.8	0	0	0	1.05077	1.2582	0.385194	1.03053	1.18596	0.269577	2.98482	3.01585	2.03095	3.99947	4.19503	3.06919	3.18239	3.38281	2.60923	0	0.898056	0.828689	2.67721	3.75456	3.05814
SERPINB3	P29508	6317	4	5	4	1	2	1	8.5	10.3	8.7		0	0		0.430053	1.45447		-0.893016	2.00891		0.927233	3.48899		2.09391	4.77914		1.56128	4.08659	0	0.94226	0.557947	2.20811	3.43652	2.82394
COL6A1	P12109	1291	37	36	36	37	36	36	39.7	40.1	37.9	0	0	0	-0.217686	0.440753	0.859507	1.33834	1.44573	1.76291	2.08972	2.1754	2.48694	2.32324	2.61914	2.86527	2.47158	2.7283	3.00454	0	0.360858	1.51566	2.25069	2.60255	2.73481
MMP9	P14780	4318	15	13	10	15	13	10	26	23.6	17.4	0	0	0	-2.52698	-2.83075	-2.29078	-2.48171	-2.55466	-2.43404	0.0857981	-0.543748	-0.200511	1.69781	1.5477	1.70749	2.76643	2.52261	2.75337	0	-2.5495	-2.49014	-0.219487	1.651	2.6808
CSF3	P09919	1440	4	3	3	4	3	3	15	10.1	10.1	0	0	0	-2.4059	0.849478	0.927951	-2.05804	0.622724	1.09598	-0.235463	2.4972	2.81909	0.919436	3.69442	3.98034	0.558418	3.25175	4.04662	0	-0.209491	-0.113111	1.69361	2.86473	2.61893
COL4A1	P02462	1282	6	6	7	6	6	7	5.2	5.2	6.3	0	0	0	-0.184848	0.277669	0.555372	1.36665	1.06282	1.23304	2.07662	1.74034	1.87244	2.44518	2.27854	2.39748	2.71746	2.47052	2.54399	0	0.216064	1.22083	1.89646	2.37373	2.57733
COL6A2	P12110	1292	31	32	30	31	32	30	30.5	31.5	29.6	0	0	0	0.0391356	0.695027	0.78894	1.40003	1.67146	1.48991	2.05277	2.15268	2.07037	2.31508	2.65106	2.51487	2.39276	2.68298	2.55564	0	0.507701	1.52047	2.09194	2.49367	2.54379
RARRES2	Q99969	5919	6	6	5	6	6	5	43.6	43.6	26.4	0	0	0	0.244045	1.13986	0.156801	1.77547	2.22135	1.03932	2.42277	2.78647	1.53773	2.59633	3.14855	1.84271	2.58938	3.21496	1.82563	0	0.513569	1.67871	2.24899	2.5292	2.54332
B3GNT7	Q8NFL0	93010	2	3	2	2	3	2	4.5	6.2	4.2	0	0		1.57803	-0.0278499		2.0381	-0.0363627		2.57588	0.69602		3.20921	1.21876		3.47466	1.57144		0	0.775088	1.00087	1.63595	2.21399	2.52305
MFAP4	P55083	4239	2	2	2	2	2	2	8.9	8.9	8.9	0	0	0	0.0162337	0.134895	-0.438267	0.752915	0.373099	-0.276118	0.980171	0.444417	-0.15352	1.58397	1.24586	0.695133	2.99544	2.80143	1.74397	0	-0.0957129	0.283299	0.423689	1.17499	2.51361
TGFB2	P61812	7042	10	10	8	10	10	8	20.8	20.5	18.1	0	0	0	-2.44047	-0.95137	-0.761024	-0.433456	-0.0158367	0.24165	0.800448	1.16138	1.36881	1.56932	2.08416	2.45707	2.09979	2.48833	2.87531	0	-1.38429	-0.0692144	1.11021	2.03685	2.48781
CSF2	P04141	1437	1	1	1	1	1	1	15.3	15.3	15.3	0	0		-1.34392	-0.298734		-0.0788282	0.693381		1.33571	2.17655		2.60032	3.56729		2.10757	2.85951		0	-0.821328	0.307276	1.75613	3.0838	2.48354
APOE	P02649	348	21	22	21	18	18	17	60.3	63.1	62.8	0	0	0	-0.743786	-0.665058	-0.58758	0.0830555	-0.326867	-0.29586	1.00502	0.698438	0.620406	1.85348	1.69092	1.69931	2.49905	2.4036	2.53309	0	-0.665475	-0.17989	0.774622	1.74791	2.47858
IL11	P20809	3589	3	3	2	3	3	2	15.6	15.6	10.1	0	0	0	-0.873324	-0.592539	0.157968	-1.01565	-0.951307	-0.520482	0.482599	0.334959	0.906789	1.31394	1.38563	2.08404	2.22243	1.97647	3.21792	0	-0.435965	-0.829147	0.574782	1.59454	2.47227
COL4A2	P08572	1284	15	16	17	15	16	17	12.3	14	14.5	0	0	0	-0.20937	0.250359	0.397157	1.23708	1.14178	1.17428	1.97943	1.74368	1.71375	2.23229	2.25243	2.22876	2.53417	2.3055	2.34729	0	0.146049	1.18438	1.81228	2.23783	2.39565
DCN	P07585	1634	15	15	15	14	14	14	44.6	44.6	44.6	0	0	0	-0.283469	0.276005	0.227428	0.858935	0.826821	0.820303	1.43431	1.44545	1.33672	1.96314	2.1475	2.00303	2.3037	2.38179	2.3324	0	0.0733215	0.835353	1.40549	2.03789	2.33929
CHI3L1	P36222	1116	12	11	11	12	11	11	38.6	36.3	36.3	0	0	0	-0.972189	-0.271564	-0.946288	0.336882	0.722621	0.0179423	1.05896	1.4705	0.708256	1.81927	2.61569	1.79979	2.03842	2.73268	2.10417	0	-0.730014	0.359148	1.07924	2.07825	2.29176
BGN	P21810	633	14	14	14	7	7	7	46.5	46.5	46.5	0	0	0	-0.627017	-0.138703	-0.0854454	0.435954	0.352934	0.464429	0.96061	0.881775	0.922087	1.38911	1.50523	1.46649	2.16124	2.29648	2.31626	0	-0.283722	0.417773	0.92149	1.45361	2.25799
ACPP	P15309	55	7	8	7	7	8	7	19.2	21	19.4	0	0	0	-0.75163	-1.82834	-1.4402	0.470507	-0.792552	-0.796004	1.31882	0.152988	0.0655216	1.95503	1.05657	0.98946	2.9525	1.95541	1.81009	0	-1.34006	-0.372683	0.512444	1.33369	2.23933
SERPINB4	P48594	6318	5	5	5	2	2	2	11.9	11.1	12.1	0	0	0	-1.36787	0.199076	-0.158949	-0.183024	0.36857	0.129167	1.17609	1.5222	1.57327	2.1255	2.68819	2.89027	1.71851	2.31018	2.61753	0	-0.442581	0.104904	1.42385	2.56798	2.21541
COL6A3	E7ENL6		118	114	115	0	0	0	47.6	46.7	48.5	0	0	0	0.09855	0.67536	0.633252	0.925262	1.1581	0.83446	1.58817	1.74602	1.51663	1.82762	2.23446	1.78455	2.08194	2.56546	1.97015	0	0.469054	0.972606	1.61694	1.94888	2.20585
THBS1	P07996	7057	62	61	61	17	15	17	59.9	62.4	62.1	0	0	0	-0.677165	-0.687992	-0.338677	-0.0832952	-0.288238	-0.428471	0.656429	0.380168	0.372586	1.58641	1.54523	1.50445	2.28017	2.23408	2.08607	0	-0.567945	-0.266668	0.469728	1.54536	2.20011
CXCL5	P42830	6374	4	4	5	3	3	4	36.8	36.8	37.7	0	0	0	-0.446126	-0.214796	-0.118332	-0.204855	-0.492261	-0.52982	1.66026	1.33964	1.03194	2.82802	2.82524	2.47552	2.34764	1.97227	2.07159	0	-0.259751	-0.408979	1.34395	2.70959	2.1305
CSH1	P0DML3	1442	3	4	5	3	4	5	14.3	17.5	23.5	0	0	0	-3.37318	-0.879762	-0.81805	-1.39714	-1.67219	-0.932532	-0.272011	-0.367005	0.0620297	1.02142	1.26282	1.67392	1.75238	2.10427	2.52045	0	-1.69033	-1.33395	-0.192329	1.31939	2.1257
COL5A1	P20908	1289	19	21	22	14	15	16	12.9	14.5	14.5	0	0	0	-1.52431	-0.633666	-0.659232	0.179556	0.600127	0.477528	1.01961	1.34027	1.25082	1.46645	2.06644	1.85046	1.73442	2.33257	2.21768	0	-0.93907	0.41907	1.20357	1.79445	2.09489
OLFML2A	Q68BL7	169611	6	11	8	6	11	8	9	16.3	10.9	0	0	0	-0.60712	-0.168809	-0.226052	0.919346	0.818809	0.560703	1.89535	1.6566	1.38362	1.97198	1.98773	1.713	2.212	2.13136	1.8969	0	-0.333994	0.766286	1.64519	1.8909	2.08009
MMP1	P03956	4312	25	26	26	25	26	26	56.3	56.3	56.3	0	0	0	0.359004	0.0892747	0.540421	1.54802	0.877212	0.915072	2.26081	1.75768	1.7077	2.61565	2.18897	2.19483	2.25406	1.87757	1.94047	0	0.329566	1.11344	1.90873	2.33315	2.02403
APOH	P02749	350	7	4	6	5	2	4	30.1	15.1	25.8	0	0	0	-0.976005	-0.133286	-0.426819	-0.326468	-0.207511	-0.85907	-0.258832	0.0465089	-0.562147	0.172522	0.542048	-0.421409	2.29175	1.89193	1.80282	0	-0.512037	-0.46435	-0.258157	0.0977205	1.9955
INHBA	P08476	3624	16	17	14	16	17	14	38.3	43	36.4	0	0	0	-1.35469	-1.36622	-1.14485	-0.722587	-0.914273	-0.715391	0.824503	0.491786	0.590063	1.78292	1.457	1.72077	2.0701	1.73431	2.1784	0	-1.28859	-0.784084	0.635451	1.65356	1.99427
CCN2	P29279	1490	18	20	18	18	20	18	63	65	62.8	0	0	0	-1.05661	0.171573	-0.617692	-0.352472	0.817484	-0.317797	0.404064	1.41714	0.346997	0.877475	2.09521	0.973909	1.52893	2.65641	1.77237	0	-0.500911	0.0490717	0.722734	1.31553	1.9859
VCAN	P13611	1462	31	35	37	16	17	19	8.5	9.9	10	0	0	0	-0.64278	-0.422318	-0.0535143	0.202595	0.223022	0.44967	1.00867	0.824258	1.24158	1.44751	1.63459	1.92595	1.66572	1.96054	2.19382	0	-0.372871	0.291762	1.02484	1.66935	1.94003
DDR1	A0A0A0MSX3	780	1	1	1	1	1	1	2.4	2.4	2.4	0	0	0	-0.811306	-1.7776	1.54355	0.530638	-0.957218	1.43756	1.23623	-0.269258	2.13301	2.3287	0.456902	3.20818	2.26673	0.381079	2.85017	0	-0.348453	0.336992	1.03332	1.99793	1.83266
SPARC	F5GY03		14	14	13	1	1	1	69.8	69.8	69.8		0	0		0.155986	0.694261		0.511653	1.11084		0.80129	1.42066		1.11452	2.16542		1.43967	2.21536	0	0.425123	0.811245	1.11098	1.63997	1.82752
SERPINF1	P36955	5176	16	17	15	10	11	10	43.8	45.7	40	0	0	0	0.682205	0.918978	1.03911	1.40537	1.24622	1.2561	1.80459	1.74974	1.73022	1.94634	2.05757	2.03074	1.68784	1.84742	1.87155	0	0.880098	1.30256	1.76152	2.01155	1.80227
FSTL1	Q12841	11167	24	24	26	24	24	26	65.3	62	71.1	0	0	0	-0.790015	-0.474638	-0.392226	0.396999	0.456113	0.275012	1.06347	0.909195	0.925094	1.44379	1.53555	1.48318	1.67962	1.90465	1.8017	0	-0.552293	0.376041	0.965921	1.48751	1.79532
ICAM1	P05362	3383	8	11	10	8	11	10	17.7	30.5	23.7	0	0	0	-0.42211	-0.558571	-0.30512	0.453508	-0.272081	-0.0756617	1.43735	0.83255	0.97416	2.1635	1.82241	1.88127	2.01581	1.57634	1.7818	0	-0.4286	0.0352549	1.08135	1.95573	1.79132
OLFML3	Q9NRN5	56944	21	18	19	21	18	19	51.2	47.8	45.6	0	0	0	0.338656	0.670844	0.868501	0.735348	0.696857	0.652439	1.28534	1.46029	1.34713	1.75974	2.03351	1.98143	1.61184	1.87778	1.72743	0	0.626	0.694881	1.36425	1.92489	1.73902
C14orf93	Q9H972	60686	1	1	1	1	1	1	9.4	9.4	9.4	0	0	0	0.532986	0.861294	0.870917	0.908594	0.819793	0.691367	1.38229	1.30057	1.42367	1.91779	1.93374	1.93318	1.63968	1.76971	1.77313	0	0.755066	0.806584	1.36884	1.92824	1.7275
CPE	P16870	1363	3	3	4	1	0	2	7.8	6.9	9	0		0	-1.26765		-1.09804	-0.517462		-0.649885	0.493054		0.285889	1.02149		0.966056	1.72197		1.73169	0	-1.18285	-0.583674	0.389471	0.993775	1.72683
LRRC17	Q8N6Y2	10234	4	4	5	4	4	5	7.9	7.7	9.5	0	0	0	-0.579874	-1.70374	0.682444	-0.144243	-1.26394	0.818161	0.753823	-0.581959	1.77613	1.45444	0.11181	2.24452	1.68331	0.635377	2.72116	0	-0.533722	-0.196674	0.649333	1.27025	1.67995
SRPX2	O60687	27286	15	9	12	15	9	12	38.3	21.5	28.6	0	0	0	-0.724636	-0.756986	-0.147472	-0.017477	-0.244674	0.106282	0.648704	0.141614	0.554263	1.17588	0.94329	1.24195	1.72968	1.47579	1.80106	0	-0.543031	-0.0519564	0.448194	1.12037	1.66884
POSTN	Q15063	10631	37	36	38	0	0	0	54.2	53.9	52.5	0	0	0	-0.80851	-0.782457	-0.908827	-0.184453	-0.524309	-0.776776	0.882436	0.653827	0.385072	1.70612	1.50482	1.14097	1.89774	1.67762	1.34495	0	-0.833265	-0.495179	0.640445	1.45064	1.6401
COL5A2	P05997	1290	15	17	17	15	16	16	12.7	16.7	14.1	0	0	0	-0.32076	0.434476	0.403655	0.655912	0.763709	0.686633	1.39231	1.44625	1.17833	1.6077	1.9087	1.70374	1.54834	1.754	1.61577	0	0.172457	0.702085	1.33896	1.74005	1.63937
LSR	Q86X29	51599	2	3	3	2	3	3	3.3	5.2	5.8		0	0		-0.728058	-1.50036		0.266765	-1.14056		1.02185	-0.310523		2.16903	0.412022		2.50692	0.724222	0	-1.11421	-0.436896	0.355663	1.29053	1.61557
POSTN	B1ALD9	10631	36	36	36	3	3	3	53.1	52.8	51.2	0	0	0	-1.79613	-0.605891	-0.73575	-1.30952	-0.552606	-0.797809	-0.0768169	0.726806	0.455331	0.6882	1.62898	1.28007	1.05147	2.03695	1.67615	0	-1.04592	-0.886645	0.36844	1.19909	1.58819
QPCT	Q16769	25797	6	7	8	6	7	8	19.4	24.9	26.9	0	0	0	-0.559984	-0.967954	-0.39472	0.437463	-0.546933	-0.0948032	1.27368	0.37356	0.651821	1.67787	1.01551	1.45745	1.89739	1.19544	1.6626	0	-0.640886	-0.068091	0.766354	1.38361	1.58515
TDGF1	F5H1T8	6997	3	2	1	3	2	1	18.6	14.5	8.7	0	0	0	-5.85172	-1.68823	-0.47687	-4.05699	-1.22431	0.421434	-2.63804	0.000904599	2.07819	-1.53568	1.19682	3.30231	-0.992919	1.76764	3.95478	0	-2.67227	-1.61996	-0.186313	0.987816	1.5765
CCK	P06307	885	1	1	1	1	1	1	7.8	7.8	7.8	0	0		1.36551	0.98735		-0.653727	-0.752497		2.70636	2.19971		1.57564	1.36322		1.7565	1.39062		0	1.17643	-0.703112	2.45303	1.46943	1.57356
TNC	P24821	3371	76	74	77	3	4	3	43.7	45.4	43.3	0	0	0	-1.7197	-0.52159	-0.724584	-0.916966	-0.0474718	-0.496443	-0.241416	0.527569	0.233658	0.370956	1.39876	1.0222	1.02882	2.08733	1.58791	0	-0.988625	-0.48696	0.17327	0.930639	1.56802
LTBP2	Q14767	4053	34	31	31	33	30	31	24.8	22.5	21.8	0	0	0	-1.23222	-1.04795	-1.12238	-0.840311	-1.06656	-1.15149	-0.0957483	-0.442064	-0.594021	0.366606	0.222881	0.19114	1.72781	1.44776	1.51332	0	-1.13418	-1.01945	-0.377278	0.260209	1.56297
FLT1	P17948	2321	25	26	26	25	26	26	18.6	18.9	18.4	0	0	0	-1.03621	-0.385922	0.115029	0.00158126	0.24746	0.717794	0.804343	0.980035	1.35109	1.20869	1.68974	2.01955	1.18345	1.51624	1.9827	0	-0.4357	0.322279	1.04516	1.63933	1.5608
COL14A1	Q05707	7373	18	18	13	18	18	13	12	11.4	7.6	0	0	0	-1.62723	-2.65852	-0.926663	-0.760453	-2.13656	-0.782458	-0.103264	-1.40565	0.109625	1.0702	0.0045787	1.18341	1.8741	0.799637	1.99352	0	-1.73747	-1.22649	-0.466429	0.752729	1.55575
MT1G	P13640	4495	4	4	4	1	1	1	67.7	67.7	67.7		0	0	-2.50011	-0.443477	-1.92142	-2.51119	-0.0941823	-1.91139	-0.241371	0.668689	-0.140925	0.765828	1.84602	0.64932	0.893724	2.26922	1.39706	0	-1.62167	-1.50559	0.0954642	1.08706	1.52
SPON2	Q9BUD6	10417	8	8	7	8	8	7	26.3	26.3	23.3	0	0	0	-1.23984	-0.105616	-0.397178	-0.51254	-0.0242733	-0.353758	0.299825	0.843797	0.353365	0.771377	1.57037	1.02943	1.22937	1.86397	1.43321	0	-0.580879	-0.296857	0.498996	1.12373	1.50885
NTM	Q9P121	50863	7	7	7	3	4	4	22.4	18.9	20.9	0	0	0	-1.18089	-0.856405	-0.731009	-0.0194197	-0.0790993	0.0211023	0.83524	0.679503	0.771441	1.17045	1.27634	1.35597	1.39035	1.52189	1.61187	0	-0.922767	-0.0258056	0.762061	1.26759	1.50804
ALPL	P05186	249	2	3	1	2	3	1	4.2	6.5	2.3		0	0		-1.59444	-0.175229		-1.59253	0.169319		-0.470693	0.455666		0.472823	1.47229		1.2119	1.77495	0	-0.884835	-0.711603	-0.00751349	0.972559	1.49342
COL6A3	P12111	1293	139	136	132	7	8	7	46.9	47.1	46.1	0	0	0	-0.484546	-0.0538611	0.271153	0.229153	0.237259	0.48684	0.861886	0.828496	1.01228	1.15515	1.26923	1.32524	1.41288	1.51088	1.54525	0	-0.0890847	0.317751	0.900888	1.24987	1.48967
MXRA5	Q9NR99	25878	48	53	53	48	53	53	20.2	22	22.3	0	0	0	-0.827593	-0.438492	-0.345738	0.249748	0.3212	0.175554	0.877921	0.959217	0.898115	1.24496	1.47577	1.39336	1.36184	1.59571	1.49368	0	-0.537274	0.248834	0.911751	1.37136	1.48375
LUM	P51884	4060	15	15	14	10	10	10	49.7	49.7	43.2	0	0	0	-0.900582	-0.700024	-0.458657	0.495804	0.349945	0.487951	1.045	0.728627	0.98992	1.25392	1.14481	1.323	1.42511	1.43466	1.54742	0	-0.686421	0.444566	0.921182	1.24058	1.46906
MATN3	O15232	4148	6	7	11	6	7	11	16.9	18.7	27.8	0	0	0	-1.37302	-1.03941	-1.7779	-0.659207	-0.544283	-1.43975	0.497532	0.656224	-0.27362	1.62233	1.76386	0.649364	1.63209	1.80165	0.970901	0	-1.39678	-0.881079	0.293378	1.34518	1.46821
IGFBP5	P24593	3488	15	15	16	15	15	16	54.8	52.6	55.1	0	0	0	-0.514473	-0.129487	-0.0743475	0.00461097	0.103802	0.0335174	0.694612	0.70177	0.735206	1.14816	1.26571	1.38586	1.28971	1.52738	1.54847	0	-0.239436	0.04731	0.710529	1.26658	1.45519
SEMA6A	A0A0A0MQU6	57556	3	3	6	3	3	5	2.6	2.5	5.6		0	0		-2.69711	-3.15601		-2.69596	-2.94722		-0.773025	-1.11451		0.674717	0.441736		1.61431	1.28937	0	-2.92656	-2.82159	-0.943767	0.558226	1.45184
VEGFD	O43915	2277	12	12	12	12	12	12	30.2	33.6	33.6	0	0	0	-1.34876	1.11213	0.774122	-0.935315	1.18078	0.80641	0.104188	2.12978	1.64733	0.550223	2.73248	2.34071	0.133102	2.27961	1.91773	0	0.179166	0.350625	1.29377	1.87447	1.44348
COL11A1	P12107	1301	22	27	23	20	23	19	12.6	15.4	14.1	0	0	0	-0.777937	-0.114694	-0.274787	0.201299	0.211099	0.0900004	0.81447	0.787302	0.819969	1.21239	1.4314	1.32347	1.35963	1.47261	1.47587	0	-0.389139	0.167466	0.807247	1.32242	1.43604
MMP7	P09237	4316	3	2	3	2	1	2	8.6	5.2	8.6			0	-3.43682	-1.51172	-0.86486	-2.28274	-0.810208	-0.384627	-0.862817	0.360143	0.681681	-0.203373	1.5901	1.74577	0.555486	1.58631	2.12418	0	-1.9378	-1.15919	0.0596691	1.04416	1.42199
CCL5	P13501	6352	2	1	3	2	1	3	17.6	8.8	29.7	0	0	0	1.92989	-0.123869	1.51637	2.91134	0.379243	2.13906	3.41556	0.56356	2.11454	2.90227	0.465997	2.10218	2.24087	0.309017	1.63641	0	1.10746	1.80988	2.03122	1.82348	1.39543
COL1A1	P02452	1277	34	37	36	32	35	34	27.4	30.6	31.1	0	0	0	-0.932507	-0.463171	-0.274641	0.27367	0.470093	0.283254	0.646129	0.674506	0.484135	0.922002	1.04855	0.96617	1.29051	1.45742	1.3849	0	-0.556773	0.342339	0.60159	0.978906	1.37761
SPARC	P09486	6678	18	18	18	5	5	6	53.5	61.4	64.7	0	0	0	-0.572865	-0.422303	-0.0130453	0.530954	0.2958	0.537986	0.890913	0.499334	0.833728	0.999541	0.836381	1.12707	1.30882	1.24429	1.51993	0	-0.336071	0.454913	0.741325	0.987664	1.35768
PLAUR	Q03405	5329	3	3	4	3	3	4	13.7	14.6	18.5	0	0	0		-0.795896	-1.19271		-0.875796	-1.16168	-0.437691	-0.520729	-0.794404		0.0580904	-0.291004		-0.0760501	-0.408616	0	0.593079	0.568643	-0.584275	1.47093	1.34505
COL3A1	P02461	1281	23	20	21	14	10	11	17.9	14.2	15.6	0	0	0	0.123544	0.520792	0.525674	1.20387	1.21204	0.857257	1.80013	1.51255	1.15733	1.67865	1.55103	1.37936	1.50476	1.33995	1.15023	0	0.390003	1.09106	1.49	1.53635	1.33165
SVEP1	Q4LDE5	79987	73	75	64	73	75	64	23.7	26.3	21.4	0	0	0	-0.297675	0.196413	-0.0373625	0.53942	0.581499	0.334818	0.994001	0.980434	0.747036	1.20805	1.38605	1.16483	1.28953	1.47612	1.22451	0	-0.046208	0.485246	0.907157	1.25298	1.33005
A2M	P01023	2	41	36	34	31	28	25	34.5	31.1	29	0	0	0	-0.238135	0.0238352	0.40292	0.707841	0.572928	0.926523	1.0461	0.820951	1.33789	1.24914	1.23655	1.72284	1.14231	1.14787	1.69734	0	0.0628735	0.735764	1.06832	1.40284	1.32917
BST1	Q10588	683	2	4	4	2	4	4	6.3	12.3	12.3	0	0	0	-1.23707	-0.541625	-0.858464	-0.0711067	0.282018	-0.0522174	0.978431	0.933706	0.589812	1.10015	1.59703	1.19067	1.17569	1.53815	1.25264	0	-0.879055	0.0528981	0.833983	1.29595	1.32216
CTSB	P07858	1508	14	13	13	14	13	13	45.4	40.1	40.1	0	0	0	-1.38827	-0.853566	-1.03732	-0.637272	-0.525947	-0.646567	0.113431	0.105935	0.0542857	0.716924	1.01086	0.896501	1.11273	1.39008	1.44633	0	-1.09305	-0.603262	0.091217	0.874761	1.31638
PGF	G3XA84	5228	2	2	1	2	2	1	13	13	4.1	0	0	0	0.943146	-0.497964	0.98762	1.22861	-0.482939	0.478501	1.75691	0.164238	1.47958	2.32019	1.10061	1.89847	1.80087	0.578112	1.56665	0	0.477601	0.408056	1.13358	1.77309	1.31521
MDK	P21741	4192	7	7	5	7	7	5	52.7	52.7	42	0	0	0	0.0975149	0.501063	0.272939	0.598058	0.676219	0.601581	1.11163	1.2927	1.1779	1.38461	1.77771	1.71478	0.970037	1.55694	1.39986	0	0.290506	0.625286	1.19407	1.6257	1.30895
LAMA5	O15230	3911	63	65	59	63	65	59	20	21.1	19.3	0	0	0	-0.859564	-0.462428	-0.45836	0.202946	0.247983	-0.022581	0.936128	0.963106	0.778685	1.43415	1.76022	1.396	1.16608	1.53721	1.17507	0	-0.593451	0.142783	0.892639	1.53012	1.29279
PLAU	P00749	5328	17	18	20	17	18	20	36.7	46.2	48.7	0	0	0	-0.676451	0.0124634	0.143088	0.1937	0.334982	0.519228	0.945153	1.20003	1.08947	1.27097	1.71491	1.62017	1.04227	1.32793	1.484	0	-0.173634	0.349303	1.07822	1.53535	1.28474
WFDC1	Q9HC57	58189	2	2	3	2	2	3	7.7	8.6	12.7	0		0	-1.33054		-0.0660049	-0.236642		0.646818	0.516486		1.1697	0.666973		1.52701	0.764074		1.80246	0	-0.698274	0.205088	0.843092	1.09699	1.28327
FDPS	P14324	2224	9	9	10	9	9	10	22.9	22.9	22.9	0	0	0	0.623946	0.697682	0.689781	0.883017	0.514363	0.453142	1.51442	1.25545	1.1174	1.8853	1.71845	1.55346	1.35022	1.28071	1.13992	0	0.67047	0.616841	1.29576	1.71907	1.25695
MAMDC2	Q7Z304	256691	22	24	22	22	24	22	36.4	36	34.5	0	0	0	-1.05594	-0.43422	-0.65107	-0.160181	0.0894034	-0.251774	0.40929	0.45943	0.263731	0.756607	1.08297	0.847915	1.0619	1.53942	1.15318	0	-0.713742	-0.107517	0.377484	0.895832	1.2515
COL16A1	Q07092	1307	7	6	6	6	5	6	5.8	4.7	5.4	0	0	0	-0.637565	-0.0722017	0.0665609	-0.364805	0.211749	0.130212	0.197768	0.845048	0.812871	0.588216	1.51101	1.36958	0.610823	1.60089	1.51169	0	-0.214402	-0.00761471	0.618562	1.15627	1.24113
NRG1	Q02297	3084	4	3	3	4	3	3	7.7	6.2	6.2	0	0	0	-0.0663647	0.183184	-0.468485	0.0587318	0.0531623	-0.608418	0.815686	0.576211	0.0558998	1.62573	1.77701	0.809895	1.33944	1.4976	0.862455	0	-0.117222	-0.165508	0.482599	1.40421	1.23317
IGFBP7	Q16270	3490	15	17	16	15	17	16	55.7	58.5	56.7	0	0	0	-0.941718	-0.505122	-0.218338	0.0354706	0.0661398	0.370973	0.459037	0.333114	0.831781	0.659705	0.800101	1.25226	0.971507	1.17065	1.55686	0	-0.555059	0.157528	0.541311	0.904021	1.23301
IDI1	Q13907	3422	11	12	11	11	12	11	37.9	46.7	37.9	0	0	0	0.557162	0.873082	0.960326	0.757936	0.785703	0.651061	1.29319	1.47868	1.29592	1.69822	1.99069	1.74701	1.09932	1.36725	1.17671	0	0.796856	0.731567	1.35593	1.81197	1.21443
COL8A1	P27658	1295	3	4	3	3	4	3	4.8	5.8	3.2	0	0	0	-2.10432	-0.457893	-2.18644	-0.752717	0.378595	-1.40396	0.310266	1.27255	-0.577614	0.88639	1.90666	0.253198	1.01984	2.15762	0.460423	0	-1.58288	-0.592695	0.335068	1.01542	1.21263
VWA1	Q6PCB0	64856	5	5	4	5	5	4	13.7	13.7	8.8	0	0	0	0.330007	0.282178	-0.182518	0.746968	0.468298	-0.426134	1.51917	0.979856	0.235398	2.00002	1.61342	0.862182	1.63097	1.40434	0.599967	0	0.143223	0.263044	0.911475	1.49187	1.21176
PAPPA	Q13219	5069	25	24	18	25	24	18	19.7	18.6	13.3	0	0	0	-2.85724	-1.74672	-1.45647	-1.84245	-1.36979	-0.946182	-1.04501	-0.688579	-0.196154	-0.109031	0.431667	0.859736	0.679401	1.10442	1.83934	0	-2.02014	-1.38614	-0.643247	0.394124	1.20772
COL7A1	Q02388	1294	44	49	42	44	49	42	21.4	23.1	20.8	0	0	0	-0.0759452	0.0528849	0.183435	0.326049	0.110726	0.165997	0.750586	0.518591	0.435199	1.2202	1.21582	1.0429	1.26554	1.15004	1.18748	0	0.0534584	0.200924	0.568126	1.15964	1.20102
CCDC80	Q76M96	151887	24	25	25	24	25	25	29.2	31.2	31.5	0	0	0	-0.63955	-0.456182	-0.189653	-0.147827	-0.414098	-0.227051	0.284796	0.143313	0.321135	0.766185	0.703833	0.891973	1.19106	1.03457	1.35096	0	-0.428462	-0.262992	0.249748	0.787331	1.1922
CXCL14	O95715	9547	2	2	1	2	2	1	16.2	16.2	8.1	0		0	0.817031		-0.405454	1.65235		-0.152252	2.06334		0.218234	2.30564		0.506731	2.12817		0.24601	0	0.205788	0.75005	1.14079	1.40618	1.18709
LAMC1	P11047	3915	69	66	67	68	65	66	50.1	46.1	46.9	0	0	0	-0.328844	-0.118585	0.121506	0.528733	0.362628	0.464393	1.12928	0.803702	1.04206	1.32204	1.32378	1.43811	1.17868	1.14935	1.22826	0	-0.108641	0.451918	0.991679	1.36131	1.18543
B3GLCT	Q6Y288	145173	1	1	1	1	1	1	4	4	4			0		1.08638	1.11406		0.544355	1.47004		-0.218875	1.52882		1.36953	2.28367		0.253511	2.11297	0	1.10022	1.0072	0.654975	1.8266	1.18324
FN1	P02751	2335	93	95	94	93	95	94	50.9	50.6	50.7	0	0	0	-1.91335	-1.45938	-1.11938	-0.909924	-0.827674	-0.849359	-0.159455	-0.173294	-0.218118	0.47527	0.713268	0.725601	1.08098	1.23803	1.19867	0	-1.49737	-0.862319	-0.183622	0.638046	1.17256
MMP14	P50281	4323	11	11	12	11	11	12	19.4	19.8	25.1	0	0	0	-0.358873	-0.380505	0.605661	0.000454272	-0.303683	0.410668	0.447884	0.345543	0.867078	0.88711	0.781133	1.62156	0.937779	0.794685	1.77919	0	-0.0445722	0.0358132	0.553502	1.0966	1.17055
LGALS3BP	Q08380	3959	16	16	17	16	16	17	29.4	36.4	38.6	0	0	0	-0.25938	-0.13991	-0.0193365	0.731018	0.380275	0.509757	1.34585	0.809287	1.01044	1.42991	1.26392	1.46569	1.23569	1.03697	1.2234	0	-0.139542	0.54035	1.05519	1.3865	1.16535
SPINT1	O43278	6692	7	8	10	7	8	10	13.2	14.6	19.1	0	0	0	-0.78649	-0.411594	-0.912352	-0.166853	-0.176917	-0.868309	0.748719	0.540825	-0.038285	1.2163	1.55385	0.776993	1.21444	1.50641	0.750701	0	-0.703479	-0.404026	0.417087	1.18238	1.15718
COL5A3	P25940	50509	13	12	12	13	12	12	10.8	10.3	9.6	0	0	0	-1.30423	-2.31654	-0.715173	0.588085	-1.31557	0.0536205	1.6657	-0.835602	0.788896	2.00225	-0.134282	1.23776	2.07761	-0.0138918	1.39272	0	-1.44531	-0.224621	0.539665	1.03524	1.15215
UBXN4	Q92575	23190	1	4	3	1	4	3	1.8	11.8	7.7		0	0		0.379394	0.521572		0.352308	0.16719		0.80324	0.833103		1.44704	1.37832		1.22549	1.05778	0	0.450483	0.259749	0.818172	1.41268	1.14163
TNFRSF12A	Q9NP84	51330	3	1	2	3	1	2	29.5	7.8	14	0	0	0	-1.04647	-0.344415	-0.627561	-0.372047	-0.208973	-0.504835	0.255497	0.402851	0.259887	0.629521	0.809988	0.828185	0.879394	1.33095	1.21086	0	-0.672814	-0.361951	0.306079	0.755898	1.1404
NTN1	O95631	9423	1	1	1	1	1	1	1.8	3.3	3.3	0	0	0	0.268172	-0.906393	-1.45478	0.830214	-1.16744	-1.11409	2.11111	0.230519	-0.33167	2.76403	0.931012	0.414616	2.57991	1.04056	-0.21582	0	-0.697666	-0.483771	0.669985	1.36988	1.13489
PSAP	P07602	5660	22	24	25	22	24	25	44.3	50.2	50.8	0	0	0	0.0163974	0.222864	0.284741	0.311178	0.204492	0.12319	0.918179	0.7153	0.720577	1.22818	1.32828	1.23556	1.0927	1.14319	1.15182	0	0.174668	0.212953	0.784685	1.26401	1.12923
PLTP	P55058	5360	11	12	13	11	12	13	27.6	30.6	31.6	0	0	0	-1.24889	0.306131	-0.0548821	-0.53182	0.762399	0.0928706	0.361691	1.54861	0.928399	0.70294	1.96234	1.34531	0.375172	1.76725	1.24217	0	-0.332547	0.107816	0.946233	1.33686	1.1282
PRSS23	O95084	11098	11	9	12	11	9	12	43.9	34.2	46	0	0	0	-0.859232	-0.0929762	-0.563306	-0.0354493	0.436023	-0.252294	0.739902	1.17771	0.464942	0.940621	1.4147	0.941565	1.02706	1.49489	0.84743	0	-0.505171	0.0494265	0.794184	1.09896	1.12313
PDIA4	P13667	9601	41	42	40	41	42	40	57.7	55.8	55.2	0	0	0	-0.1218	0.404551	0.283384	0.259853	0.345612	0.164545	0.854233	0.967158	0.820768	1.29853	1.61563	1.34283	0.97594	1.29201	1.03033	0	0.188711	0.25667	0.88072	1.419	1.09942
TAPBP	A0A0A0MSV9	6892	2	2	1	2	2	1	6.2	6.2	3.8		0	0		-0.275786	-0.05654		-0.413447	0.128031		0.406342	0.846855		1.30239	1.60225		0.860534	1.33596	0	-0.166163	-0.142708	0.626599	1.45232	1.09825
HMGB1	P09429	3146	12	14	14	9	11	11	40.5	43.7	43.7	0	0	0	0.707736	1.24431	0.913898	0.607658	1.1027	0.333673	1.13662	1.2398	0.934318	1.42844	1.77141	1.34195	0.929621	1.48267	0.881106	0	0.955316	0.681343	1.10358	1.51393	1.0978
LAMA2	P24043	3908	108	102	99	2	2	2	37.1	36.3	35.1	0	0	0	-0.809173	0.00686606	-0.24958	0.431886	0.760476	0.358406	1.04004	1.25893	0.944505	1.12958	1.62833	1.22546	0.90843	1.39343	0.970359	0	-0.350629	0.516923	1.08116	1.32779	1.09074
ANGPT1	Q15389	284	8	8	11	8	8	11	17.3	15.9	25.7	0	0	0	-1.35923	-1.12443	-1.61759	-0.210332	-0.400611	-1.01638	0.452125	0.304092	-0.416403	1.02451	1.02472	0.404207	1.31338	1.23138	0.706291	0	-1.36708	-0.542442	0.113271	0.81781	1.08368
IL19	Q9UHD0	29949	3	4	4	3	4	4	19.2	26.6	26.6	0	0	0	-0.961033	0.435842	-0.139251	0.0246627	0.982454	0.211338	1.18962	1.84959	0.920157	1.31457	2.21583	1.48212	0.48339	1.72185	1.04302	0	-0.221481	0.406152	1.31979	1.67084	1.08275
CTHRC1	Q96CG8	115908	5	5	5	3	3	3	22.6	22.6	22.6	0	0	0	-1.24777	-0.554947	-0.356179	-0.327725	-0.330104	-0.262263	0.189274	0.306538	0.362642	0.435486	0.784874	0.713289	0.86866	1.05699	1.19803	0	-0.719631	-0.306697	0.286151	0.64455	1.04123
COL1A2	P08123	1278	34	36	35	34	36	35	31.3	31.6	32.5	0	0	0	-0.811221	-0.222263	-0.274731	0.157679	0.327961	0.15882	0.756401	0.745728	0.310791	0.965517	1.03554	0.758045	1.0597	1.09934	0.961632	0	-0.436071	0.21482	0.604306	0.919701	1.04022
SEMA5A	Q13591	9037	7	7	8	7	7	8	6.2	6.2	8.8	0	0	0	-0.337839	-0.348356	-0.374316	0.252865	-0.085266	-0.0810865	0.996025	0.498384	0.408291	1.15113	0.94863	0.805837	1.22969	1.00841	0.867865	0	-0.353504	0.0288374	0.634233	0.968533	1.03532
AHCYL2	Q96HN2	23382	7	6	3	1	1	0	12.1	10.5	5.2	0	0		0.610994	0.0411174		0.585338	-0.0736331		0.997101	0.430609		1.26223	1.11802		1.2667	0.803833		0	0.326056	0.255852	0.713855	1.19012	1.03527
FBN2	P35556	2201	80	82	76	74	77	71	34	36	34	0	0	0	-1.17177	-0.54531	-0.593838	-0.27047	-0.117524	-0.278806	0.486593	0.528664	0.440441	0.855444	1.09352	0.987481	0.893025	1.13826	1.0604	0	-0.770305	-0.222266	0.485233	0.978813	1.03056
SERPINE2	P07093	5270	23	24	25	23	24	25	55.3	55.5	55.8	0	0	0	-0.480256	-0.251629	-0.548731	-0.0359135	-0.0438895	-0.552711	0.398583	0.798025	0.187258	1.04291	1.24397	0.640111	1.01536	1.35382	0.695622	0	-0.426872	-0.210838	0.461289	0.975665	1.0216
GDF15	Q99988	9518	12	12	11	12	12	11	50.3	50.3	38.3	0	0	0	-0.665119	-0.0837154	0.851944	-0.411367	-0.384168	0.419706	0.529055	0.651047	1.32887	0.911102	1.24904	1.955	0.60891	0.787906	1.66217	0	0.0343699	-0.125276	0.836325	1.37171	1.01966
QPRT	Q15274	23475	9	10	10	9	10	10	38	40.4	40.4	0	0	0	-1.17323	-0.327525	-0.101362	-0.546166	-0.325365	-0.17435	0.509941	0.799033	0.560412	1.16207	1.50973	1.29651	0.884411	1.0784	1.08426	0	-0.53404	-0.348627	0.623129	1.32277	1.01569
MFAP2	P55001	4237	4	4	4	4	4	4	25.1	25.1	25.1	0	0	0	-0.343878	0.783559	-0.0124901	-0.0567345	0.857225	-0.0273731	0.511498	1.17079	0.47119	0.667954	1.48222	0.687478	0.624013	1.56808	0.81858	0	0.142397	0.257706	0.717825	0.945883	1.00356
BCAM	A0A087WXM8	4059	10	8	8	10	8	8	20.4	16.2	17.9	0	0	0	-1.4606	-0.853512	-0.87871	-0.1255	-0.008752	-0.258312	0.862176	0.655467	0.792772	1.26686	1.32085	1.28641	0.822976	1.13924	1.04714	0	-1.06427	-0.130855	0.770139	1.29137	1.00312
CPQ	Q9Y646	10404	5	8	7	5	8	7	9.5	19.9	16.5	0	0	0	-0.743377	-0.704563	-0.436877	0.19807	-0.253174	-0.0712425	0.906886	0.382757	0.677348	1.16791	0.967365	1.04913	1.10778	0.881259	1.01596	0	-0.628272	-0.0421152	0.655664	1.06147	1.00166
APOD	P05090	347	6	5	6	6	5	6	26.5	23.3	26.5	0	0	0	-0.808051	-0.537332	-0.428706	0.407694	0.316476	0.25121	1.09255	0.981912	0.935001	1.06644	1.1159	1.1238	1.00484	0.953593	1.04507	0	-0.591363	0.325127	1.00315	1.10205	1.00117
TACO1	Q9BSH4	51204	2	2	2	2	2	2	6.4	6.4	6.4		0	0		1.15938	0.230338		0.658815	-0.587093		1.25454	0.374387		1.70965	0.607713		1.58995	0.409721	0	0.694857	0.035861	0.814465	1.15868	0.999834
SOD3	P08294	6649	6	8	8	6	8	8	39.6	42.9	42.9	0	0	0	-1.92857	-0.651136	-0.859296	-0.414373	0.257684	-0.377211	0.524911	1.00645	0.331983	0.83732	1.685	0.886889	0.699031	1.52718	0.74326	0	-1.14633	-0.177966	0.621116	1.1364	0.989825
MASP1	P48740	5648	15	15	15	2	2	2	27.3	24.2	25	0	0	0	-1.95559	-0.329875	-0.150806	-0.816118	0.560979	0.503514	-0.139492	0.98598	1.03865	-0.122915	1.28208	1.31388	-0.02344	1.50306	1.48007	0	-0.81209	0.0827916	0.628379	0.824351	0.986564
MLEC	Q14165	9761	2	4	3	2	4	3	4.8	10.3	7.9		0	0		-0.211524	0.557318		0.0307633	0.160106		0.473678	0.928525		1.50414	1.56075		1.01686	0.953397	0	0.172897	0.0954349	0.701102	1.53245	0.98513
ANTXR1	Q9H6X2	84168	6	6	4	6	6	4	10.8	10.8	8.2	0	0	0	-1.57962	-1.13722	-0.876027	-0.825805	-0.878774	-0.556185	-0.0817173	-0.229538	0.0337034	0.412373	0.344473	0.679853	0.947783	0.862836	1.1335	0	-1.19762	-0.753588	-0.0925174	0.4789	0.981374
SLTM	Q9NWH9	79811	15	17	16	15	17	16	15	17.7	15.8	0	0	0	0.450674	0.687475	0.0337409	0.399564	0.319798	-0.290859	1.10049	0.879164	0.233025	1.3434	1.49354	0.806246	1.04009	1.2958	0.580297	0	0.39063	0.142835	0.73756	1.2144	0.972061
NUCB1	Q02818	4924	33	31	38	32	31	36	67	62.3	69.4	0	0	0	-0.466811	-0.232399	-0.0675874	0.220574	0.356919	0.120085	0.649168	0.597893	0.539923	0.910351	1.00062	0.925742	0.855463	1.05661	0.979418	0	-0.255599	0.232526	0.595661	0.94557	0.96383
AGRN	O00468	375790	55	55	56	55	55	56	36.6	37.1	36	0	0	0	-0.542969	-0.054478	0.140231	0.288593	0.354555	0.381259	1.10103	1.13036	1.05221	1.37115	1.64427	1.59245	0.783586	1.02365	1.07402	0	-0.152405	0.341469	1.09453	1.53595	0.960421
BOLA3	Q53S33	388962	1	1	1	1	1	1	6.5	6.5	12.1	0	0	0	0.146144	0.676872	2.42817	-0.200877	0.188246	1.82889	0.492634	0.578538	1.50884	0.371235	1.06701	2.57051	0.0919308	0.584764	2.15783	0	1.08373	0.605419	0.860005	1.33625	0.94484
FAT1	Q14517	2195	74	75	70	74	75	70	17.9	18.7	17.4	0	0	0	-0.644897	-0.174644	-0.368012	-0.137444	-0.0275897	-0.283928	0.598282	0.620429	0.388995	0.973578	1.23669	0.948411	0.849164	1.11361	0.861048	0	-0.395851	-0.149654	0.535902	1.05289	0.941275
APOOL	Q6UXV4	139322	1	1	2	1	1	2	4.2	4.2	9.5	0	0	0	0.210885	0.593421	0.940876	-1.0258	-1.00938	0.481259	1.0365	0.818183	0.222531	0.243885	0.142762	2.32998	-0.0773866	-0.202767	3.08555	0	0.581727	-0.517972	0.692404	0.905542	0.935134
CALU	O43852	813	20	20	21	20	20	21	60.3	63.2	63.2	0	0	0	-0.151244	-0.0281794	0.00337774	-0.0849566	-0.129621	-0.414668	0.429038	0.265636	0.0820896	0.878353	0.857144	0.713919	0.927661	1.01528	0.859271	0	-0.0586818	-0.209748	0.258921	0.816472	0.934069
ISLR	O14498	3671	7	6	7	7	6	7	22	16.1	22	0	0	0	-1.00365	-0.896114	-0.244559	0.270773	0.0318209	0.304592	0.850197	0.445252	0.922076	0.941483	0.649457	1.03166	0.943317	0.677774	1.15783	0	-0.714775	0.202395	0.739175	0.874199	0.926307
RNASET2	O00584	8635	7	8	10	1	1	1	33.6	34.8	44.7	0	0	0	-0.605355	0.224298	-0.397045	0.213115	0.595887	-0.0697144	0.887175	1.07443	0.512746	1.18927	1.61674	0.902854	0.82246	1.27121	0.657228	0	-0.259367	0.246429	0.824785	1.23629	0.916965
C1R	P00736	715	26	22	24	25	21	23	42.3	35.3	37.4	0	0	0	-0.621778	-0.141602	-0.335861	0.272412	0.316374	0.110221	0.711333	0.683452	0.532782	1.01069	1.21878	1.05215	0.815242	1.01068	0.901669	0	-0.366414	0.233002	0.642523	1.09387	0.909197
SERPINH1	P50454	871	23	23	22	23	23	22	62.2	63.6	61.7	0	0	0	-0.819517	-0.131995	-0.564867	-0.186681	-0.0533786	-0.596476	0.587537	0.953027	0.400285	1.18399	1.68928	0.999291	0.787149	1.28241	0.650831	0	-0.50546	-0.278845	0.64695	1.29085	0.906796
PRXL2A	Q9BRX8	84293	0	2	3	0	2	3	0	8.7	13.1		0	0		-1.51075	-0.543047		-1.4854	-0.931562		-0.233757	0.719417		0.539474	1.43872		0.494593	1.29562	0	-1.0269	-1.20848	0.24283	0.989097	0.895104
LAMB2	P55268	3913	54	52	48	54	52	48	36.5	33.9	31.5	0	0	0	-1.41568	-0.765379	-0.716469	-0.763618	-0.452641	-0.51529	0.143855	0.391596	0.371682	0.688446	1.12963	1.02781	0.613675	1.06582	0.94126	0	-0.965843	-0.577183	0.302378	0.94863	0.873586
PTN	P21246	5764	4	4	6	4	4	6	22	22	36.9	0	0	0	0.0373414	0.582634	0.283422	0.494583	0.564617	0.401365	0.749086	0.759807	0.662044	0.904401	1.08517	1.04179	0.687563	0.995902	0.935779	0	0.301133	0.486855	0.723646	1.01045	0.873081
SELENOF	O60613	9403	3	4	4	3	4	4	19.5	29.3	29.3	0	0	0	-0.34958	0.173995	0.136272	-0.112934	0.0288923	-0.196432	0.533515	0.744612	0.586391	0.927223	1.30433	1.05659	0.724991	1.08237	0.811223	0	-0.0131042	-0.0934913	0.621506	1.09605	0.872861
DDOST	P39656	1650	5	3	3	5	3	3	11.2	5.9	6.6	0	0	0	-0.524762	0.376597	-0.0636898	-1.02138	-0.0732569	-0.715156	0.345885	0.845329	0.465955	0.578461	2.31405	1.14618	0.488634	1.64318	0.483314	0	-0.0706181	-0.603263	0.55239	1.34623	0.871708
LAMB1	G3XAI2	3912	65	69	66	43	48	46	40.2	41.9	40.3	0	0	0	-0.581384	-0.112049	-0.160447	0.268825	0.382404	0.104804	0.727143	0.742383	0.625355	0.9619	1.21003	0.991309	0.780077	1.03131	0.777916	0	-0.284627	0.252011	0.698293	1.05441	0.8631
CPXM1	Q96SM3	56265	12	13	11	12	13	11	23.4	24.3	21.5	0	0	0	-0.398404	-1.87422	-0.0141497	0.615449	-1.37359	0.410561	1.52489	-0.559164	1.26556	1.80539	-0.150775	1.71227	1.46849	-0.451113	1.56516	0	-0.762257	-0.115858	0.743762	1.1223	0.860847
NPM3	O75607	10360	4	4	4	4	4	4	33.7	33.7	33.7	0	0	0	0.288293	1.25695	1.15134	-0.0444459	0.411181	0.316071	0.672885	1.08238	1.03073	0.936914	1.75477	1.50503	0.401342	1.25042	0.927715	0	0.89886	0.227602	0.928667	1.3989	0.859826
BMP1	P13497	649	21	21	21	21	21	21	22.5	23.3	23.7	0	0	0	-1.7518	-1.28659	-1.12165	-0.79471	-0.621276	-0.851005	-0.126686	-0.0721126	-0.242817	0.246615	0.611204	0.339588	0.750479	1.06931	0.742971	0	-1.38668	-0.755664	-0.147205	0.399136	0.854254
RPLP2	P05387	6181	9	9	8	8	8	7	92.2	92.2	92.2	0	0	0	-0.0676113	0.439673	0.416164	-0.113602	-0.193776	-0.254812	0.427312	0.414591	0.29258	0.906855	1.18744	0.906943	0.79028	1.00082	0.77145	0	0.262742	-0.187397	0.378161	1.00041	0.854182
CANX	P27824	821	20	20	23	20	20	23	28.4	31.1	35.6	0	0	0	-0.508497	-0.416344	0.0605999	0.183275	-0.0996975	0.28367	0.807485	0.354485	0.817922	0.974211	1.24121	1.30119	0.825887	0.856987	0.841716	0	-0.28808	0.122416	0.659964	1.1722	0.84153
CILP	O75339	8483	15	16	14	15	16	14	12.2	13.8	11.5	0	0	0	-0.140326	-0.407887	0.384042	-0.305439	-1.09909	-0.246986	0.137979	-0.531424	0.0688916	0.702825	0.283146	0.873281	1.05129	0.383242	1.0796	0	-0.0547238	-0.550504	-0.108185	0.619751	0.838045
AEBP1	Q8IUX7	165	30	34	29	29	33	28	31.4	33.3	28.3	0	0	0	-1.2763	-0.65714	-0.60953	-0.751931	-0.570965	-0.645239	-0.0579093	-0.0748576	-0.0313035	0.293431	0.494063	0.514784	0.699544	0.851466	0.958239	0	-0.847658	-0.656045	-0.0546901	0.434093	0.836416
PXDN	Q92626	7837	46	50	49	46	50	49	37.3	43.5	41.3	0	0	0	-0.998561	-1.05538	-0.979671	-0.318631	-0.778288	-0.794695	0.485848	0.194894	0.0682745	0.912512	0.800986	0.7082	1.02122	0.747175	0.709632	0	-1.0112	-0.630538	0.249672	0.807232	0.82601
MXRA7	Q6ZR64	439921	3	3	3	1	1	1	13.6	13.6	13.6	0	0	0	0.461832	2.00784	0.375192	0.574231	1.8614	0.0255574	0.871296	1.78721	0.434356	1.14091	2.46244	0.690378	0.624339	1.8206	0.0186532	0	0.948288	0.820397	1.03095	1.43124	0.821198
PDIA6	Q15084	10130	17	16	16	17	16	16	42.3	40.7	36.8	0	0	0	-0.188916	0.0796303	-0.0772763	0.0960723	0.0292119	-0.230213	0.706221	0.760512	0.459366	1.30048	1.44972	1.00489	0.86868	0.966284	0.586954	0	-0.0621875	-0.0349762	0.642033	1.2517	0.807306
BMP4	P12644	652	1	1	2	1	1	2	4.1	4.1	8.5	0		0	-1.37506		-0.726717	0.0704556		0.103238	0.716117		0.715444	0.933264		1.43778	0.834245		0.768828	0	-1.05089	0.0868467	0.715781	1.18552	0.801537
EMILIN1	Q9Y6C2	11117	22	20	20	22	20	20	25	24	25.4	0	0	0	-1.30114	-0.471006	-0.273216	-0.625808	-0.466268	-0.302921	0.0454524	0.108374	0.321067	0.195666	0.578015	0.769512	0.494613	0.859387	1.03528	0	-0.681788	-0.464999	0.158298	0.514398	0.796426
SULF1	Q8IWU6	23213	5	7	8	5	7	8	5.4	7.6	7.2	0	0	0	-0.355446	-0.314567	0.00403398	0.503919	-0.462553	-0.182967	1.32841	0.20378	0.576607	1.67877	0.707145	1.09426	1.35141	0.277675	0.736896	0	-0.221993	-0.0472003	0.702932	1.16006	0.78866
MANBA	O00462	4126	15	10	10	14	9	9	18.7	12.5	12.2	0	0	0	-1.17567	-0.227713	-0.332144	-0.552087	0.0288089	-0.048126	0.0776706	0.492307	0.548084	0.305058	1.08873	0.99198	0.253928	1.02537	1.05906	0	-0.578508	-0.190468	0.372687	0.795256	0.779452
GALNT1	Q10472	2589	1	3	1	1	3	1	1.4	5	1.8	0	0	0	-1.05086	-0.786017	0.702312	-0.4995	-0.53583	0.90025	0.152827	0.00335654	2.10578	0.374652	0.336335	1.81661	0.181716	0.266915	1.88571	0	-0.378189	-0.0450265	0.753987	0.842531	0.778113
TPST1	O60507	8460	2	2	0	2	2	0	5.4	5.4	0	0	0		-0.527347	-0.783138		-0.241089	-0.484701		0.504117	-0.0422903		1.42142	0.0443693		1.18476	0.344668		0	-0.655243	-0.362895	0.230913	0.732895	0.764713
LAMA4	A0A0A0MTC7	3910	74	68	72	74	68	72	43.4	39.4	41.9	0	0	0	-0.541385	-0.35652	-0.154335	0.265272	0.0218251	0.0262201	0.687781	0.315904	0.544126	0.880987	0.81983	0.898928	0.807411	0.719207	0.743545	0	-0.350747	0.104439	0.515937	0.866581	0.756721
RCN2	Q14257	5955	7	8	8	7	8	8	18.9	24	24.9	0	0	0	-0.448765	0.0624359	0.447178	-0.142331	-0.229046	0.177573	0.466782	0.350402	0.792013	0.890698	1.0739	1.26274	0.512796	0.750274	0.986753	0	0.0202827	-0.0646016	0.536399	1.07578	0.749941
ERP29	P30040	10961	10	12	12	10	12	12	37.5	41.4	41.4	0	0	0	-0.326699	0.129628	0.391061	-0.00671184	-0.0133179	0.1559	0.454819	0.608946	0.72632	0.873016	1.19807	1.20868	0.503887	0.825224	0.879951	0	0.0646636	0.0452901	0.596695	1.09325	0.736354
GOT2	P00505	2806	24	21	22	24	21	22	53.3	51.4	54.7	0	0	0	0.63928	0.640934	0.800606	0.439743	0.292283	0.335862	0.854216	0.666021	0.819358	1.17988	1.35829	1.1645	0.684788	0.781763	0.718606	0	0.693607	0.355963	0.779865	1.23422	0.728386
HAPLN1	P10915	1404	6	3	6	5	2	5	19.2	9	24.6	0	0	0	-2.37286	-1.51464	-1.80467	-1.34047	-0.840412	-1.35951	-0.714891	-0.180506	-0.626744	-0.221906	0.553202	0.178002	0.431294	0.94257	0.795222	0	-1.89739	-1.18013	-0.507381	0.169766	0.723029
MRPL2	Q5T653	51069	1	2	1	1	2	1	3	5.2	3	0	0		0.455666	-0.156566		-0.159995	-0.960454		1.05429	0.180668		1.22049	1.06428		0.954611	0.484252		0	0.14955	-0.560224	0.617481	1.14239	0.719432
NUDT1	P36639	4521	2	2	2	2	2	2	12.7	12.7	12.7	0	0	0	0.332758	0.901209	0.208504	0.0275622	0.552844	-0.487018	0.596361	1.50193	0.496739	1.16615	1.90361	0.837284	0.736563	1.15214	0.261594	0	0.480824	0.0311293	0.865009	1.30235	0.716764
TCN2	P20062	6948	7	7	7	7	7	7	16.4	16.4	18.2	0	0	0	0.228384	0.754568	1.59961	0.39312	0.513938	1.18183	0.288619	0.608162	1.10386	0.37105	0.703286	1.30372	0.199831	0.708661	1.23156	0	0.860854	0.696297	0.666879	0.792684	0.71335
INTS3	Q68E01	65123	2	2	1	2	2	1	3.4	3.4	0.7	0	0	0	-1.67412	-1.34314	-0.230666		-1.55974	-1.00987		-0.995132	-0.179619		-0.442719	0.233619		-1.02181	-0.504879	0	-1.08264	0.163057	0.860489	1.34331	0.684519
SOST	Q9BQB4	50964	3	2	2	3	2	2	13.1	9.4	9.4	0	0	0	-2.28437	-1.17866	-1.69408	-1.71456	-1.1422	-2.07121	-0.681065	-0.408006	-1.19722	0.535704	0.587822	0.0989136	0.987129	0.753141	0.31184	0	-1.71904	-1.64265	-0.762097	0.40748	0.684037
PCSK9	Q8NBP7	255738	18	20	19	18	20	19	30.2	31.5	29	0	0	0	-1.31617	-1.30334	-1.38823	-0.108966	-0.60887	-0.731807	0.884059	0.559721	0.0979831	1.14136	0.998345	0.524239	0.970251	0.679462	0.395025	0	-1.33592	-0.483214	0.513921	0.887983	0.681579
C1S	P09871	716	18	17	19	17	16	18	28.4	26.8	31.4	0	0	0	-0.872152	-0.700967	-0.796488	0.183294	-0.0587874	-0.300606	0.562103	0.271868	0.0752101	0.700306	0.647685	0.406466	0.73022	0.764142	0.535489	0	-0.789869	-0.0586999	0.30306	0.584819	0.676617
TWSG1	Q9GZX9	57045	4	4	4	4	4	4	24.2	24.2	24.2	0	0	0	-0.455936	-0.081517	-0.207649	0.0185224	0.0255241	-0.102271	0.689352	0.437018	0.428337	0.869598	0.839923	0.768416	0.572246	0.741596	0.695523	0	-0.248368	-0.0194083	0.518236	0.825979	0.669788
MRPL21	Q7Z2W9	219927	3	3	1	3	3	1	12.2	12.2	3.4	0	0	0	0.0630454	-0.104703	0.618788	-0.557859	-0.713654	0.280165	0.882845	0.20413	1.30853	1.07977	0.937422	1.55175	0.726483	0.428159	0.844526	0	0.192377	-0.330449	0.798503	1.18965	0.666389
ADM	P35318	133	5	6	6	5	6	6	39.9	45.7	45.7	0	0	0	-0.851701	-0.322455	-0.679479	-0.317382	-0.146784	-0.526741	0.332971	0.398096	-0.0541534	0.742454	0.933512	0.424028	0.749203	0.748222	0.494386	0	-0.617878	-0.330302	0.225638	0.699998	0.663937
SSC5D	A1L4H1	284297	20	24	22	20	24	22	18.8	22.5	21.7	0	0	0	-1.0179	-0.606018	-0.660853	-0.489805	-0.432028	-0.645123	-0.063247	-0.0715372	-0.143279	0.106994	0.399834	0.251248	0.561289	0.81157	0.61275	0	-0.761592	-0.522319	-0.0926878	0.252692	0.66187
NAMPT	P43490	10135	21	24	23	21	24	23	42	50.9	47.9	0	0	0	0.168302	0.0700936	-0.110265	0.324308	-0.102738	-0.431344	0.872167	0.727438	0.333539	1.50575	1.41968	1.00445	0.763784	0.820094	0.374077	0	0.0427104	-0.0699248	0.644381	1.30996	0.652652
HYOU1	Q9Y4L1	10525	33	34	31	32	33	30	34	35.9	33.1	0	0	0	-0.499622	-0.413395	-0.0409868	-0.330998	-0.622211	-0.267639	0.391018	0.30233	0.478085	0.853997	1.01499	0.98277	0.603389	0.633849	0.704696	0	-0.318001	-0.406949	0.390478	0.950587	0.647312
NRCAM	C9JYY6	4897	2	2	2	2	2	2	2.6	2.6	2.2		0	0		-1.20878	0.35881		-1.64352	0.348195		-1.11272	1.31515		-0.156067	1.77998		-0.564842	1.85664	0	-0.424983	-0.647661	0.101216	0.811957	0.6459
LOXL2	Q9Y4K0	4017	23	20	21	18	14	15	29.8	26.9	28.6	0	0	0	-1.72487	-1.19689	-1.27424	-0.974962	-0.782569	-1.02159	-0.360291	-0.290754	-0.454372	0.0993359	0.421699	0.190997	0.568824	0.795516	0.571768	0	-1.39867	-0.926373	-0.368472	0.237344	0.64537
TSC22D4	Q9Y3Q8	81628	3	4	2	2	3	1	11.6	15.4	4.6		0	0		0.699381	0.241781		-0.0722637	-0.490093		0.816517	0.393498		1.50557	1.01501		0.792271	0.486249	0	0.470581	-0.281178	0.605008	1.26029	0.63926
PLOD1	Q02809	5351	31	32	28	31	32	28	48.4	50.8	42.8	0	0	0	-0.911928	-0.63145	-0.419662	-0.219672	-0.435222	-0.304346	0.370373	0.297354	0.375996	0.772664	0.774622	0.83336	0.562673	0.665289	0.68666	0	-0.654347	-0.319747	0.347908	0.793549	0.638207
TIMP3	P35625	7078	6	5	4	6	5	4	28.4	23.2	17.5	0	0	0	-2.11972	-1.26315	-1.31878	-1.85783	-1.56518	-1.65647	-0.807207	-0.391957	-0.269986	0.0380578	0.490022	0.637433	0.5597	0.492127	0.85156	0	-1.56721	-1.69316	-0.489717	0.388504	0.634462
THBS2	P35442	7058	32	29	28	28	25	24	34.7	31.6	30	0	0	0	-1.4771	-1.03516	-0.958763	-0.795709	-0.737651	-0.855567	-0.216342	-0.222617	-0.217186	0.131734	0.51467	0.333897	0.502331	0.741874	0.650996	0	-1.15701	-0.796309	-0.218715	0.326767	0.631734
HSP90B1	P14625	7184	44	47	45	42	45	44	50.3	53.7	53.2	0	0	0	-0.451461	0.110166	0.0538927	-0.308689	-0.178603	-0.221995	0.359657	0.604999	0.501197	0.827501	1.28314	0.991108	0.44309	0.831946	0.612459	0	-0.0958009	-0.236429	0.488617	1.03392	0.629165
COL2A1	P02458	1280	13	16	18	12	13	15	10	12.8	13.3	0	0	0	-1.61115	-1.52806	-2.33251	0.338378	0.036434	-0.949045	1.0632	0.527575	-0.451499	1.22716	0.908438	-0.00314996	1.18957	0.747298	-0.0701217	0	-1.82391	-0.191411	0.379759	0.710816	0.62225
CFDP1	Q9UEE9	10428	5	8	6	5	8	6	18.4	26.8	24.7	0	0	0	0.163052	0.426027	0.701925	0.0235093	-0.0464005	0.115399	0.602564	0.535462	0.726918	0.927842	1.08322	1.21542	0.33498	0.72956	0.78515	0	0.430335	0.0308359	0.621648	1.07549	0.616564
IGFBP2	P18065	3485	15	16	14	15	16	14	54.2	56.6	52	0	0	0	-1.71208	-1.13515	-1.31613	-0.426037	-0.314177	-0.320913	0.394805	0.312314	0.451631	0.542173	0.859043	0.777165	0.456597	0.683669	0.702374	0	-1.38779	-0.353709	0.38625	0.726127	0.614213
HDGF	P51858	3068	25	26	29	24	25	28	79.2	80	88.3	0	0	0	0.436104	1.02226	0.874616	0.207723	0.569664	0.258226	0.603505	0.911188	0.697906	0.935805	1.33679	1.07788	0.347444	0.900939	0.592903	0	0.777659	0.345204	0.737533	1.11683	0.613762
MFAP1	P55081	4236	10	13	13	9	12	12	19.4	27.3	28	0	0	0	0.215736	0.405792	0.475393	0.164551	-0.0620127	-0.0971933	0.730419	0.532082	0.545531	0.973234	1.13141	0.931457	0.566308	0.731067	0.529307	0	0.365641	0.00178176	0.602677	1.01203	0.608894
B2M	P61769	567	4	5	5	4	5	5	37.8	43.7	43.7	0	0	0	-0.911954	0.0778831	0.0113367	-0.222912	0.576195	0.255232	0.508063	1.00961	0.553669	0.303685	0.962095	0.948971	0.182661	0.925168	0.716775	0	-0.274245	0.202838	0.690446	0.73825	0.608201
CNPY3	Q9BT09	10695	4	7	5	4	7	5	17.3	26.6	24.1	0	0	0	-0.750114	-0.282224	0.00306711	-0.239767	-0.588812	-0.0202228	0.475411	0.351976	0.647423	0.844685	0.665592	1.12272	0.531694	0.457858	0.832509	0	-0.34309	-0.282934	0.491603	0.877665	0.607354
GGA2	Q9UJY4	23062	3	2	3	3	2	3	7.3	4.6	7.3	0	0	0	-0.83446	-0.523931	-1.17212	-1.19611	-0.464722	-0.235097	0.138989	0.265401	0.991015	0.892366	1.05503	1.40823	0.190385	0.196231	1.4308	0	-0.843503	-0.631977	0.465135	1.11854	0.605806
PTK7	Q13308	5754	27	29	28	21	22	22	29.6	35.8	33.1	0	0	0	-0.627861	-0.332219	-0.337689	-0.079566	-0.167031	-0.31286	0.62074	0.450154	0.314479	0.888242	0.994812	0.7747	0.565383	0.689491	0.532601	0	-0.43259	-0.186486	0.461791	0.885918	0.595825
COL18A1	P39060	80781	14	15	14	14	15	14	10.8	10.7	10	0	0	0	-0.786074	-0.62354	-0.322811	0.0459269	-0.203591	0.0342812	1.00339	0.781439	0.852384	1.3229	1.30177	1.42315	0.606018	0.434816	0.739539	0	-0.577475	-0.0411278	0.879069	1.34927	0.593458
PRKCSH	K7ELL7	5589	22	19	18	22	19	18	42.4	40.9	36.3	0	0	0	0.069982	0.440453	0.435208	0.0260783	0.0319836	0.135587	0.485891	0.409625	0.518136	0.761916	0.974702	0.889543	0.499719	0.653755	0.617289	0	0.315215	0.0645495	0.471217	0.875387	0.590254
HAPLN3	H3BTH8	145864	2	2	2	1	1	1	5	5	5	0	0	0	-2.45344	-1.37672	-1.85134	-1.30823	-1.08196	-1.37266	-0.612983	-0.310789	-0.682919	-0.257415	0.562866	-0.0735947	0.286839	0.988204	0.49108	0	-1.89383	-1.25429	-0.535564	0.0772853	0.588708
OLFML2B	Q68BL8	25903	5	4	7	5	4	7	7.5	4.3	11.3	0	0	0	-1.30302	-1.14553	-1.07477	-0.646668	-0.673595	-0.890876	0.148976	-0.120847	-0.121976	0.342939	0.281295	0.244488	0.761806	0.511338	0.479822	0	-1.17444	-0.737046	-0.0312824	0.289574	0.584322
SULF2	Q8IWU5	55959	4	1	5	4	1	5	5.3	1.1	5.5	0	0	0	-1.60288	-0.869858	-0.318058	-1.31277	-0.183378	-0.363603	-0.0252015	0.000468747	0.478432	0.365183	0.43673	1.01404	0.434013	0.302078	1.01364	0	-0.930264	-0.619919	0.151233	0.605318	0.583243
GAL	P22466	51083	3	4	5	3	4	5	25.2	37.4	38.2	0	0	0	-0.97943	-2.7069	-2.00443	-0.372664	-2.16911	-2.02064	0.9524	-0.833627	-0.71507	1.71568	-0.128441	0.204676	1.68956	-0.181316	0.24133	0	-1.89692	-1.52081	-0.198766	0.597304	0.58319
KISS1	Q15726	3814	2	2	2	2	2	2	13.9	13.9	13.9		0	0		-1.8728	-2.95139		-0.13629	-1.86994		0.281875	-1.10599		0.814209	-0.761181		1.1395	0.0214435	0	-2.4121	-1.00311	-0.412057	0.0265139	0.580472
PCF11	O94913	51585	2	2	1	2	2	1	1.5	1	0.5	0	0		-0.961172	0.037729		-0.507559	-0.156754		-0.00620997	0.40173		0.266909	0.957043		0.616335	0.536147		0	-0.461722	-0.332157	0.19776	0.611976	0.576241
SFN	P31947	2810	10	8	10	7	6	7	46	37.5	44	0	0	0	-0.110476	0.0615903	0.833402	-0.311156	-0.402163	-0.500526	0.436234	0.187743	0.276592	0.805753	0.826037	0.867046	0.435639	0.50652	0.729328	0	0.261505	-0.404615	0.30019	0.832945	0.557162
IFI30	P13284	10437	3	2	2	3	2	2	13.2	8	8	0	0	0	-0.817365	-0.325277	0.28111	-0.655604	-0.306367	-0.294137	-0.272319	0.389	0.0802467	0.19117	0.865468	0.592884	-0.11523	0.851104	0.929566	0	-0.287177	-0.418703	0.0656428	0.549841	0.555147
FXN	Q16595	2395	3	2	2	3	2	2	27.8	17.6	17.6	0	0	0	0.174894	0.73104	0.717911	-0.11033	0.207369	0.0654954	0.485167	0.703928	0.588804	0.707518	1.18203	0.974264	0.212367	0.799721	0.650229	0	0.541282	0.054178	0.592633	0.954602	0.554106
UTS2	O95399	10911	1	1	1	1	1	1	5.8	5.8	5.8	0	0	0	-0.229173	0.397424	0.259291	-0.245315	-0.0358711	-0.120074	0.39923	0.527587	0.439175	0.728347	1.2146	0.905201	0.415922	0.777179	0.461951	0	0.142514	-0.133753	0.45533	0.949381	0.551684
PDIA3	P30101	2923	32	32	34	25	25	28	54.3	57.4	59.8	0	0	0	-0.393849	0.0983822	0.109398	-0.136993	-0.127407	-0.137768	0.448165	0.450294	0.421391	0.808942	1.10948	0.896559	0.433075	0.67048	0.550653	0	-0.0620231	-0.134056	0.43995	0.938328	0.551403
HSDL2	Q6YN16	84263	1	5	2	1	5	2	2.2	10.5	4.3	0	0	0	-0.122112	-0.185576	0.319433	-0.609816	-0.696166	-0.248879	0.680812	0.507538	0.604852	1.05793	1.30635	1.10371	0.599685	0.499339	0.535958	0	0.00391497	-0.518287	0.597734	1.156	0.544994
FKBP11	Q9NYL4	51303	1	1	1	1	1	1	15.9	15.9	15.9	0		0	0.176563		0.040448	0.336889		-1.22195	0.729873		0.556706	1.37433		1.14813	0.691139		0.387026	0	0.108505	-0.442528	0.643289	1.26123	0.539082
TIMP1	P01033	7076	8	7	7	8	7	7	83.2	78.3	78.3	0	0	0	-1.74177	-1.17793	-0.965527	-1.11933	-0.950348	-0.818371	-0.296383	-0.298006	-0.204267	0.0614251	0.268435	0.424908	0.333632	0.491971	0.78844	0	-1.29508	-0.962682	-0.266218	0.25159	0.538014
DNAJB11	Q9UBS4	51726	15	15	12	15	15	12	39.9	39.9	34.6	0	0	0	-0.469191	-0.194712	0.181255	-0.441608	-0.659225	-0.299525	0.300709	0.19048	0.466764	0.696633	0.813217	0.968648	0.417259	0.459205	0.733073	0	-0.160883	-0.466786	0.319317	0.826166	0.536512
PCOLCE	Q15113	5118	18	21	19	18	21	19	50.1	57	52.3	0	0	0	-0.870169	-0.343965	-0.475861	-0.0793769	0.146033	-0.354792	0.393022	0.353336	-0.0510298	0.5255	0.707094	0.330588	0.544038	0.748971	0.30934	0	-0.563332	-0.0960453	0.231776	0.521061	0.534116
NUCB2	P80303	4925	19	21	19	18	21	17	50	53.8	43.1	0	0	0	-0.556515	-0.254096	-0.37073	-0.202924	0.00194298	-0.260769	0.323069	0.354691	0.207755	0.491125	0.73433	0.519132	0.38255	0.741822	0.474359	0	-0.39378	-0.153917	0.295172	0.581529	0.53291
SDF4	Q9BRK5	51150	17	16	14	17	16	14	44.2	43.9	38.1	0	0	0	-0.794125	-0.401092	-0.196333	-0.321163	-0.338555	-0.195708	0.130923	0.0411898	0.271937	0.304088	0.466869	0.579549	0.341706	0.551365	0.69118	0	-0.46385	-0.285142	0.148017	0.450169	0.528084
GGH	Q92820	8836	11	12	10	11	12	10	34.3	37.1	31.4	0	0	0	-0.168502	0.182537	0.0686124	-0.0325781	0.0017947	-0.168208	0.436873	0.5187	0.292562	0.835522	1.0255	0.753935	0.441389	0.694556	0.44207	0	0.0275492	-0.0663305	0.416045	0.871653	0.526005
MIA3	Q5JRA6	375056	9	15	9	9	15	9	5.3	8	5.4	0	0	0	-0.726357	-0.0390343	0.0475499	-0.438283	-0.191385	-0.0360712	0.191834	0.349317	0.506409	0.426014	0.921659	0.961154	0.182666	0.656476	0.735303	0	-0.239281	-0.221913	0.349186	0.769609	0.524815
RBM12B	Q8IXT5	389677	4	6	4	4	6	4	9.6	11.4	8.8	0	0	0	-0.648955	-0.538512	-0.309524	-0.259883	-0.739784	-0.913496	0.827268	-0.0809305	-0.0970729	1.53224	0.809372	0.579639	1.02812	0.538483	0.00353241	0	-0.498997	-0.637721	0.216422	0.973752	0.523378
GCSH	P23434	2653	2	2	2	2	2	2	30	30	30	0	0	0	-0.0307548	0.317507	0.0607848	-0.0237401	0.00118003	-0.263336	0.589118	0.431938	0.306717	0.885887	0.978523	0.710717	0.514485	0.64493	0.395847	0	0.115846	-0.0952988	0.442591	0.858376	0.51842
CLU	P10909	1191	14	12	12	14	12	12	34.5	29.6	27.6	0	0	0	-1.01072	0.719196	0.723164	-0.699052	0.602404	0.461759	-0.394331	0.898622	0.82869	-0.261986	1.1929	1.16793	-0.456374	0.969958	1.01741	0	0.14388	0.121704	0.444327	0.699616	0.510333
LIF	P15018	3976	0	3	2	0	3	2	0	19.3	10.9		0	0		-0.688747	-1.52758		-0.868555	-1.74063		0.346352	-0.963979		1.30449	-0.457367		1.24724	-0.23606	0	-1.10817	-1.30459	-0.308814	0.423563	0.505591
NME1	P15531	4830	10	11	11	1	1	1	70.4	70.4	70.4	0	0	0	0.406494	0.127981	0.597697	0.041871	-0.625252	-0.237558	0.924925	0.528535	0.451868	1.03874	0.648425	0.986836	0.76356	0.202547	0.533685	0	0.37739	-0.273647	0.635109	0.891334	0.499931
PLOD2	O00469	5352	15	14	13	15	14	13	24.2	22.8	21.8	0	0	0	-1.01613	-0.701763	-0.889635	-0.966984	-1.02677	-1.30566	-0.387202	-0.313519	-0.653282	0.29722	0.458375	0.0328498	0.572919	0.616854	0.30115	0	-0.869176	-1.09981	-0.451334	0.262815	0.496974
TGFBI	Q15582	7045	24	24	24	24	24	24	35.6	35.6	36.2	0	0	0	-1.939	-1.96911	-1.79219	-1.10684	-1.37524	-1.36746	-0.21209	-0.279664	-0.392023	0.424066	0.353274	0.295223	0.63901	0.464825	0.381204	0	-1.9001	-1.28318	-0.294593	0.357521	0.495013
GM2A	P17900	2760	7	7	6	7	7	6	45.1	45.1	34.7	0	0	0	-0.887602	-1.56285	-0.79338	-0.394086	-1.56185	-0.958682	0.473675	-0.658132	-0.063059	0.918201	0.0868441	0.672304	0.851706	-0.0565896	0.682183	0	-1.08128	-0.971539	-0.0825054	0.559116	0.492433
MAZ	P56270	4150	3	3	3	1	1	1	16.3	16.3	16.8	0	0	0	0.120341	-0.570487	0.0939723	0.336712	-0.958418	-0.522877	1.06655	-0.463382	0.270441	1.18336	0.364849	0.787725	0.985922	-0.0517648	0.532304	0	-0.118724	-0.381528	0.291202	0.778645	0.488821
MXRA7	P84157	439921	4	6	6	2	4	4	23	23.5	23.5	0	0	0	0.0570134	0.184641	0.102551	0.383551	-0.307495	-0.0736373	0.811816	0.291087	0.319846	0.865617	0.850196	0.711105	0.283989	0.671638	0.492866	0	0.114735	0.000806144	0.47425	0.808973	0.482831
ADAMTS5	Q9UNA0	11096	1	2	1	1	2	1	1.6	3.9	1.6	0	0	0	-1.75365	-0.914526	-0.727581	-1.31736	-1.13668	-0.803271	-0.834084	-0.186527	-0.330291	0.0400146	0.0702317	0.465748	0.365681	0.665448	0.410368	0	-1.13192	-1.08577	-0.4503	0.191998	0.480499
PDGFRA	P16234	5156	3	1	3	3	1	3	2.8	0.7	2.8	0		0	0.697032		-0.646031	0.616568		-0.946177	1.32611		-0.518464	1.40753		-0.304829	1.19462		-0.235714	0	0.0255001	-0.164805	0.403824	0.55135	0.479455
DAG1	Q14118	1605	22	19	20	22	19	20	29.3	26.5	29.9	0	0	0	-0.756792	-0.35443	-0.56065	-0.17791	-0.210991	-0.502049	0.338418	0.332012	0.0451445	0.557324	0.775637	0.453975	0.400357	0.637135	0.380193	0	-0.557291	-0.296983	0.238525	0.595645	0.472562
TXNDC12	O95881	51060	7	7	6	7	7	6	43	43	34.3	0	0	0	-0.265286	-0.151413	0.316181	-0.223495	-0.440169	0.0891965	0.287685	0.0169041	0.554502	0.672966	0.639358	1.03086	0.279586	0.364101	0.76999	0	-0.0335062	-0.191489	0.286364	0.78106	0.471226
COL12A1	Q99715	1303	89	90	91	74	77	77	32.8	35.1	35.6	0	0	0	-1.7006	-1.23959	-1.1318	-0.989506	-0.865631	-0.999941	-0.604292	-0.504689	-0.564261	0.0441012	0.221526	0.0345193	0.400793	0.692607	0.318863	0	-1.35733	-0.951693	-0.557748	0.100049	0.470754
PRCP	P42785	5547	8	9	7	8	9	7	14.9	17.1	13.5	0	0	0	-0.661539	-0.445466	-0.0176973	-0.399923	-0.572995	-0.251493	0.221648	0.107033	0.423044	0.644401	0.670452	0.910765	0.363725	0.377362	0.658649	0	-0.374901	-0.408137	0.250575	0.741872	0.466579
ADAM17	P78536	6868	7	6	8	7	6	8	9.8	8	10.4	0	0	0	-1.02788	-0.509081	-0.695374	-0.635681	-0.245569	-0.611964	0.0770756	0.227222	-0.0567966	0.14364	0.719657	0.394538	0.338369	0.707012	0.341201	0	-0.744113	-0.497738	0.0825002	0.419279	0.462194
SDHB	P21912	6390	2	4	6	2	4	6	7.5	14.6	23.2	0	0	0	-0.434194	0.0904488	0.115392	-0.969538	-0.752946	-0.635751	0.131678	0.794277	0.443966	0.622883	1.35946	0.802217	0.332519	0.707901	0.33276	0	-0.0761176	-0.786078	0.45664	0.928187	0.457727
ADAM10	O14672	102	17	21	19	17	21	19	25.4	31.4	29.3	0	0	0	-0.41292	-0.290607	0.0740678	-0.0881236	-0.261914	-0.0838993	0.436628	0.201008	0.451954	0.586055	0.504618	0.761635	0.407041	0.308264	0.650374	0	-0.20982	-0.144646	0.363197	0.617436	0.455227
DNAJC10	Q8IXB1	54431	10	10	5	10	10	5	12.1	11.9	6.6	0	0	0	-0.669675	-0.237075	-0.264436	-0.539929	-0.543882	-0.705614	0.153204	0.397825	0.273136	0.741367	0.972618	0.811434	0.346121	0.591034	0.421328	0	-0.390396	-0.596475	0.274721	0.841806	0.452828
PPT1	P50897	5538	4	4	5	4	4	5	13.4	13.4	17.7	0	0	0	-0.330148	-0.309343	0.110592	-0.00967451	-0.592173	-0.356417	0.546179	0.106211	0.249578	0.808968	0.569515	0.71335	0.542248	0.196405	0.617276	0	-0.1763	-0.319421	0.300656	0.697278	0.451976
CDH1	P12830	999	0	3	4	0	2	3	0	5.4	7.1		0	0		-5.11915	-1.9931		-4.81083	-2.22802		-3.54454	-1.51113		-1.9056	0.769866		-0.751235	1.65004	0	-3.55612	-3.51942	-2.52783	-0.567867	0.449404
HLA-A	P30443	3105	13	12	10	3	3	3	45.3	45.3	38.5	0	0	0	-0.291269	0.304943	0.168154	0.0311328	0.134452	-0.0505737	0.618316	0.638478	0.461128	0.683155	1.03089	0.897644	0.324168	0.561633	0.461307	0	0.0606091	0.0383371	0.572641	0.870562	0.449036
PPIB	P23284	5479	14	14	13	14	14	13	55.1	55.1	55.1	0	0	0	0.0860962	-0.194369	0.346916	-0.384943	-0.83598	-0.0233036	0.559179	0.579973	0.663362	1.06908	1.13016	1.04512	0.571159	0.209556	0.562167	0	0.0795477	-0.414742	0.600838	1.08145	0.447628
CNPY4	Q8N129	245812	2	2	2	2	2	2	20.3	20.3	20.3	0	0	0	-0.0851155	0.893639	0.512269	-0.228717	-0.739345	-0.0564617	0.0257262	0.00295107	0.707411	0.65814	0.454981	1.12692	0.748982	0.0536256	0.532391	0	0.440264	-0.341508	0.245363	0.746681	0.445
OS9	Q13438	10956	9	11	10	2	3	2	18.3	20.7	19.6	0	0	0	-0.692151	-0.428405	-0.277955	-0.306491	-0.429813	-0.210166	0.195215	0.0222939	0.213919	0.528747	0.387243	0.64428	0.381609	0.312324	0.636621	0	-0.46617	-0.31549	0.143809	0.52009	0.443518
MFGE8	Q08431	4240	14	16	15	14	16	15	43.4	51.9	46	0	0	0	-0.914248	-0.789577	-0.933654	-0.572427	-0.886572	-1.188	-0.194769	-0.133048	-0.398321	0.486308	0.748738	0.416099	0.421666	0.65868	0.228949	0	-0.87916	-0.882332	-0.242046	0.550381	0.436432
NTN4	Q9HB63	59277	7	6	5	7	6	5	12.4	10	8.4	0	0	0	-0.735146	-0.525865	-0.319969	-0.525941	-0.111876	-0.0080928	0.363337	0.501301	0.639019	0.618784	1.17439	1.00859	0.176346	0.558338	0.572325	0	-0.526993	-0.215303	0.501219	0.933921	0.43567
NID2	Q14112	22795	48	49	48	16	17	18	40.9	42.1	41.6	0	0	0	-0.146231	0.308989	0.252759	0.524717	0.544439	0.306998	0.87423	0.772339	0.683124	0.803256	0.973356	0.753918	0.415318	0.613814	0.270573	0	0.138506	0.458718	0.776565	0.84351	0.433235
ADAMTS4	O75173	9507	3	3	4	3	3	4	6.8	14.5	14.5	0	0	0	-1.68762	0.146747	-2.0052	-1.33781	0.194412	-2.06834	-0.469276	1.11667	-1.29146	-0.0881469	1.84116	-0.633194	-0.191756	2.07736	-0.595918	0	-1.18202	-1.07058	-0.214688	0.373273	0.429895
PDIA3	H7BZJ3		8	8	7	1	1	1	56.9	56.9	54.5	0	0	0	-0.543809	-1.25602	0.3507	-0.369409	-0.834352	0.123969	0.555223	0.0768691	0.688605	0.7013	-1.68204	1.20822	0.407892	0.0866469	0.777884	0	-0.483044	-0.35993	0.440232	0.0758256	0.424141
C1QBP	Q07021	708	5	4	5	5	4	5	22	22	22	0	0	0	-0.522449	0.602814	0.301578	-0.582839	0.283481	-0.0848379	-0.00913099	0.60244	0.36456	0.310658	1.17151	0.810198	0.0310602	0.845373	0.393236	0	0.127314	-0.128065	0.319289	0.764123	0.423223
RMDN3	Q96TC7	55177	5	5	6	5	5	6	11.5	11.5	15.1	0	0	0	-0.577698	0.0670805	0.499333	-0.661076	-0.326609	-0.0977788	0.000226144	0.350486	0.504127	0.492251	0.891148	1.08979	-0.0729916	0.517389	0.820132	0	-0.00376125	-0.361821	0.284946	0.824397	0.42151
PHB	P35232	5245	10	11	12	10	11	12	41.9	48.5	51.1	0	0	0	-0.739643	-0.493725	0.18317	-1.4173	-1.94942	-0.668389	0.190188	0.340915	0.424549	0.901086	1.21928	0.991897	0.54049	0.144967	0.574314	0	-0.350066	-1.34504	0.318551	1.03742	0.419923
DNAJC3	Q13217	5611	10	12	15	10	12	15	20.8	26.8	33.1	0	0	0	-0.879641	-0.695856	-0.581947	-0.811593	-0.982653	-1.06933	0.083166	0.120031	-0.246904	0.663319	0.805672	0.529311	0.546214	0.414869	0.298339	0	-0.719148	-0.954527	-0.0145691	0.6661	0.419807
PIK3IP1	Q96FE7	113791	3	3	3	3	3	3	12.5	15.6	12.5	0	0	0	-0.963349	-1.28872	-0.369434	-0.643532	-1.47054	-0.610181	-0.202721	-0.783787	-0.0186113	0.305861	-0.651506	0.213628	0.444572	-0.126549	0.940925	0	-0.873835	-0.908083	-0.33504	-0.0440056	0.419649
RBM28	Q9NW13	55131	7	8	6	7	8	6	10.7	11.5	8.4	0	0	0	-1.1674	0.192005	0.573551	-1.34074	-0.353486	-0.088145	-0.403723	0.437242	0.816769	-0.275956	1.11855	1.31864	-0.251348	0.743945	0.766102	0	-0.133948	-0.594123	0.28343	0.720412	0.419566
ADAM9	Q13443	8754	8	9	7	8	9	7	13.5	15	12.3	0	0	0	-1.19706	-0.926082	-0.858617	-0.388052	-0.419174	-0.444011	0.130991	-0.0547312	0.00206827	0.251138	0.361313	0.41185	0.291906	0.500622	0.45919	0	-0.993919	-0.417079	0.0261094	0.341433	0.417239
PDGFRB	P09619	5159	12	12	12	12	12	12	13.4	12.1	13.1	0	0	0	-1.29911	-0.417143	-0.98511	-0.540773	-0.19562	-0.947043	-0.0575025	0.398398	-0.392291	0.133497	0.866593	0.0629652	0.302318	0.923419	0.0159083	0	-0.900454	-0.561145	-0.0171319	0.354352	0.413882
PDGFD	Q9GZP0	80310	2	2	2	2	2	2	6.8	6.8	6.8	0			-0.529544		-1.01946	0.560738		-1.13982	0.817717		-0.448351	1.19281		0.105937	0.710056		0.115102	0	-0.774501	-0.289543	0.184683	0.649372	0.412579
ITGB3	P05106	3690	2	2	2	2	2	2	2.4	2.4	2.4	0	0		-1.38872	0.158899		-0.862145	-0.587466		-0.251218	-0.26727		-0.178052	0.662435		0.263969	0.552373		0	-0.61491	-0.724805	-0.259244	0.242191	0.408171
NDUFV1	P49821	4723	6	5	5	6	5	5	16.8	14.4	11.6	0	0	0	-1.1777	-0.171763	0.543952	-1.1537	-0.844675	-0.309694	-0.344203	0.435338	0.779063	0.366169	1.24621	1.28823	-0.13986	0.529925	0.815798	0	-0.268503	-0.769356	0.290066	0.96687	0.401954
SRP14	P37108	6727	5	4	3	5	4	3	40.4	33.1	22.8	0	0	0	0.22805	0.658335	0.156869	0.00445864	-0.126901	-0.730555	0.575345	0.672816	0.0368477	1.08735	1.29176	0.458193	0.479667	0.735332	-0.0180057	0	0.347751	-0.284332	0.428336	0.945766	0.398998
GREM1	O60565	26585	9	9	9	9	9	9	63.6	63.6	63.6	0	0	0	-1.26706	-0.909606	-0.931994	-1.16924	-1.27698	-1.38092	-0.588768	-0.792473	-0.908123	-0.1107	0.0945191	-0.113412	0.385967	0.516326	0.292352	0	-1.03622	-1.27571	-0.763122	-0.0431977	0.398215
FGF2	A0A087WUF6	2247	6	5	5	6	5	5	19.1	16	16.7	0	0	0	-1.4502	-1.14551	-0.538811	-1.4554	-1.80035	-1.13908	-1.35677	-1.63874	-1.28507	-1.70411	-1.60149	-1.22212	0.47515	0.0815923	0.628412	0	-1.04484	-1.46494	-1.42686	-1.50924	0.395052
CALR	P27797	811	20	22	21	20	22	21	50.1	59	57.3	0	0	0	-0.130943	0.165868	0.15233	-0.145051	-0.127898	-0.18802	0.246175	0.225248	0.213599	0.542883	0.810956	0.578414	0.241793	0.561449	0.372552	0	0.0624183	-0.153656	0.228341	0.644084	0.391931
SIAE	Q9HAT2	54414	2	2	1	2	2	1	3.3	3.3	1.9	0	0	0	-0.447845	0.00298628	-1.0891	-0.349328	0.0449217	-1.46592	0.544959	0.714719	-1.1556	0.972776	1.45402	-0.261474	0.649876	1.0729	-0.578819	0	-0.51132	-0.590108	0.0346932	0.721774	0.381318
MMP11	P24347	4320	4	5	4	4	5	4	8	10.2	9	0	0	0	-0.594077	-0.397173	-0.614239	-0.872955	-0.778943	-0.846059	-0.46582	-0.439702	-0.556282	-0.214017	0.115465	-0.00890864	0.38343	0.446649	0.311869	0	-0.535163	-0.832652	-0.487268	-0.0358201	0.380649
FSTL3	O95633	10272	3	3	3	3	3	3	15.2	15.2	13.7	0	0	0	-1.70692	-1.99887	-2.15853	-1.74145	-1.77897	-1.94248	-0.445542	-0.964943	-1.19385	-0.05429	-0.19385	-0.345498	0.509154	0.378117	0.246055	0	-1.95477	-1.82097	-0.868111	-0.19788	0.377775
LAMA1	P25391	284217	45	43	38	45	43	38	16.2	15	13.3	0	0	0	-1.19203	-0.795838	-0.812514	-0.414143	-0.49816	-0.560404	0.191103	0.0230448	0.0855058	0.482158	0.577271	0.457518	0.296082	0.438435	0.395928	0	-0.93346	-0.490903	0.0998846	0.505649	0.376815
GLUD1	P00367	2746	21	22	23	21	22	23	36.2	43.2	43	0	0	0	-0.582396	-0.118003	0.18031	-0.491984	-0.280038	-0.236455	0.166514	0.537339	0.397324	0.661271	1.24781	0.91904	0.182373	0.480246	0.446911	0	-0.173363	-0.336159	0.367059	0.942706	0.369843
NIPSNAP3A	Q9UFN0	25934	4	3	2	4	3	2	21.9	12.6	6.9	0	0	0	-0.549727	0.819227	0.540396	-0.813315	0.304785	-0.0496801	-0.372839	0.574926	0.35943	-0.0123527	1.08511	0.940477	-0.296391	0.82435	0.57168	0	0.269966	-0.18607	0.187173	0.671077	0.366546
LPCAT1	Q8NF37	79888	1	1	1	1	1	1	3.4	3.4	3.4		0	0		0.654628	-0.773657		-0.00513876	-1.28213		0.424914	-0.496843		1.79641	0.696283		1.28046	-0.572167	0	-0.0595144	-0.643634	-0.0359644	1.24635	0.354147
GLA	P06280	2717	10	10	10	10	10	10	27.5	27.5	27.5	0	0	0	-0.524377	0.00179827	-0.210725	-0.491663	-0.264597	-0.665716	0.0826014	0.530676	0.0943256	0.377241	0.959794	0.55156	0.0817108	0.696162	0.276592	0	-0.244435	-0.473992	0.235868	0.629531	0.351488
LIPA	A0A0A0MT32	3988	4	4	4	4	4	4	12	12	12	0	0	0	-0.583137	-0.295108	-0.623863	-0.427159	-0.206411	-0.740927	0.461894	0.357539	-0.0959333	0.698437	0.725687	0.132809	0.397676	0.576992	0.0534668	0	-0.500703	-0.458165	0.241167	0.518978	0.342712
MTX2	O75431	10651	2	2	2	2	2	2	8	8	8		0	0		-0.496607	0.695985		-1.23749	-0.48523		0.0651175	0.665779		0.622561	1.15837		0.241552	0.442126	0	0.099689	-0.86136	0.365448	0.890468	0.341839
TMEM119	Q4V9L6	338773	3	3	4	3	3	4	11	11	14.8	0	0	0	-0.503998	0.557676	0.0954264	-0.0663586	0.455414	0.0464551	0.220637	0.591649	0.321427	0.206311	0.970193	0.619672	0.129017	0.70852	0.186586	0	0.0497015	0.14517	0.377905	0.598725	0.341375
LOXL4	Q96JB6	84171	7	7	7	7	7	7	12.7	10.1	10.1	0	0	0	-1.81067	-0.686499	-0.590658	-0.939877	-0.486626	-0.178224	-0.262155	0.0432797	0.325483	-0.148082	0.493417	0.631981	-0.015462	0.409394	0.623095	0	-1.02928	-0.534909	0.0355361	0.325772	0.339009
TXNRD2	Q9NNW7	10587	5	7	7	4	6	6	11.9	16.4	17.8	0	0	0	-0.376742	-0.145081	0.406846	-0.498685	-0.326134	0.188607	0.216224	0.519413	0.759962	0.585414	0.933218	1.07673	0.104202	0.329445	0.581117	0	-0.0383258	-0.212071	0.498533	0.86512	0.338255
MAN2B2	Q9Y2E5	23324	7	5	7	7	5	7	8.3	5.4	8.5	0	0	0	-0.676544		-0.575168	-0.486237	-0.710974	-0.715725	0.246893	-1.0198	-0.0693464	0.412944	-0.382471	0.194602	0.169025	0.687268	0.155895	0	1.52191	-0.637645	-0.280753	0.0750251	0.337396
GAA	P10253	2548	8	10	9	8	10	9	9.5	12.4	10.5	0	0	0	-0.880442	-0.912237	-0.456935	-0.357585	-0.809745	-0.462138	0.307831	-0.161347	0.192596	0.657738	0.428827	0.777596	0.4068	0.144025	0.458318	0	-0.749871	-0.543156	0.113027	0.621387	0.336381
UGGT1	Q9NYU2	56886	27	27	29	25	25	27	17.6	17.8	18.8	0	0	0	-0.789944	-0.214741	-0.238145	-0.595831	-0.398378	-0.504646	0.150829	0.382814	0.216637	0.549243	0.955406	0.710194	0.213983	0.482127	0.312411	0	-0.414276	-0.499619	0.250093	0.738281	0.336174
ADAMTS2	O95450	9509	3	2	4	3	2	4	3.5	2.3	6	0	0	0	-1.47341	-1.31579	-1.91926	-1.06791	-1.19948	-1.81768	-0.186553	-0.362052	-1.26422	0.146049	-0.16298	-0.635935	0.715478	0.480149	-0.190912	0	-1.56949	-1.36169	-0.604277	-0.217622	0.334905
HLA-C	O19617	3107	10	9	9	1	0	0	37.4	33.1	33.1	0	0	0	-0.851937	-0.0992019	-0.507683	-0.492241	-0.0841185	-0.366509	0.100421	0.308043	0.0569575	0.124379	0.649922	0.358149	0.0783158	0.611455	0.307937	0	-0.486274	-0.31429	0.15514	0.377483	0.332569
SLIT3	O75094	6586	2	1	2	2	1	2	1.4	0.7	1.4	0	0	0	-0.140214	0.132202	-0.10534	0.0439666	-0.362366	-0.552635	0.917937	0.91624	0.0834001	1.28896	1.51706	0.734399	0.621861	0.454455	-0.101533	0	-0.0377841	-0.290345	0.639192	1.18014	0.324927
CD99	P14209	4267	2	2	2	1	1	1	13	13	13	0	0	0	0.0217772	0.00649429	0.573714	-0.123414	-0.498538	-0.290434	0.706655	-0.0326694	-0.0456928	0.863342	0.714905	0.310019	0.495053	0.361563	0.112768	0	0.200662	-0.304129	0.209431	0.629422	0.323128
STC2	O76061	8614	7	7	7	6	6	6	29.8	29.8	29.8	0	0	0	-1.69241	-1.1263	-1.20913	-1.02475	-0.866835	-0.996867	-0.151543	0.0116475	-0.216985	0.352994	0.703182	0.4223	0.163117	0.457721	0.333811	0	-1.34261	-0.962816	-0.11896	0.492826	0.318216
ATRN	O75882	8455	17	19	13	17	19	13	12.2	13.6	9.9	0	0	0	-0.829875	-0.602906	-0.831674	-0.232982	-0.310377	-0.702559	0.368131	0.11769	-0.265572	0.467078	0.485641	0.108008	0.423555	0.48323	0.044504	0	-0.754819	-0.415306	0.0734166	0.353576	0.317096
FNDC1	Q4ZHG4	84624	1	1	2	1	1	2	0.4	0.4	1.3		0	0		-0.28244	0.0466275		-0.776203	-0.663518		-0.203215	0.134886		0.538409	0.429128		0.370344	0.258963	0	-0.117906	-0.71986	-0.0341643	0.483769	0.314653
BPHL	Q86WA6	670	2	1	2	2	1	2	7.2	2.4	4.8	0	0	0	-1.48577	0.827853	-0.266796	-1.31347	0.333593	-1.29442	-0.25515	1.81698	-0.0331662	0.138549	2.498	0.678857	-0.226637	1.33349	-0.163186	0	-0.308239	-0.758098	0.509554	1.10514	0.314556
CHID1	Q9BWS9	66005	10	9	8	10	9	8	27.5	26.5	23.4	0	0	0	-1.01049	-0.447595	-0.798217	-0.696951	-0.559834	-1.02795	-0.00160751	0.271951	-0.187919	0.472889	0.282546	-0.183067	0.242935	0.651498	0.0482426	0	-0.7521	-0.76158	0.0274748	0.190789	0.314226
CUEDC2	Q9H467	79004	1	1	2	1	1	2	3.1	4.9	8			0			0.164922			-0.419572		-6.73906	0.172291			0.554591			0.311287	0	0.164922	-0.419572	-3.28338	0.554591	0.311287
GLG1	Q92896	2734	24	22	24	24	22	24	18.9	17.9	20.5	0	0	0	-0.929824	-0.396932	-0.781309	-0.646726	-0.502014	-0.936327	0.10118	0.100776	-0.352579	0.40641	0.804233	0.232618	0.329618	0.585091	0.0170594	0	-0.702688	-0.695022	-0.0502077	0.481087	0.31059
UBAP2	Q5T6F2	55833	13	11	10	13	11	10	12	10.6	10.1	0	0	0	-0.353043	0.382382	0.0698831	-0.413391	0.122538	-0.457529	0.232505	0.519206	0.300069	0.549122	1.15462	0.744936	0.0144177	0.727961	0.185862	0	0.0330742	-0.249461	0.350593	0.816225	0.309413
P4HB	P07237	5034	30	33	36	30	33	36	53.7	55.7	63.6	0	0	0	-0.492677	-0.024861	-0.0969297	-0.407366	-0.340303	-0.403787	0.16176	0.216446	0.19048	0.525538	0.844391	0.631613	0.140113	0.490661	0.29367	0	-0.204822	-0.383819	0.189562	0.667181	0.308148
HEXA	H3BP20	3073	14	12	14	14	12	14	25.9	21.2	25.9	0	0	0	-0.448774	-0.195618	-0.146377	-0.209085	-0.415555	-0.432268	0.285931	0.0765241	0.0542218	0.509634	0.604494	0.450598	0.335585	0.325209	0.263622	0	-0.263589	-0.352303	0.138892	0.521576	0.308138
AKR1C1	Q04828	1645	15	14	12	1	1	1	47.4	43	45.2	0	0	0	-0.0572872	0.275886	0.162296	-0.123552	-0.222295	-0.364653	0.418464	0.43282	0.13822	0.676674	0.951321	0.601397	0.286529	0.414183	0.211028	0	0.126965	-0.236833	0.329834	0.74313	0.303913
FAM20A	Q96MK3	54757	2	2	2	1	1	1	4.8	4.8	4.8	0	0	0	-1.93436	-1.55016	-1.01837	-1.18625	-0.294662	-1.23418	0.144097	0.398295	0.0369334	-0.325221	0.793595	0.228704	-0.116637	0.793699	0.228966	0	-1.50096	-0.90503	0.193108	0.232359	0.302009
CST1	P01037	1469	5	5	5	5	5	5	44.7	44.7	44.7	0	0	0	-2.21641	-2.81681	-1.78031	-1.34098	-2.39342	-1.84452	-0.115235	-1.38899	-0.707774	0.420611	-0.805104	0.160775	0.74621	-0.385484	0.544719	0	-2.27117	-1.85964	-0.737332	-0.0745724	0.301815
EOGT	Q5NDL2	285203	6	4	3	6	4	3	10.8	7	6.1	0	0	0	-0.483335	-0.0809781	-0.3428	-0.257308	-0.340383	-0.729558	0.322983	0.505187	0.0790836	0.805035	0.994198	0.270096	0.313526	0.566045	0.0154401	0	-0.302371	-0.442416	0.302418	0.689776	0.298337
ADAMTS7	Q9UKP4	11173	4	3	3	4	3	3	2.9	2.1	2.3	0	0	0	0.288358	-1.17845	0.0744001	0.571323	-0.345581	-2.43556	1.14625	-0.127974	-1.19466	1.27019	0.692048	-0.13507	1.71739	0.953083	-1.78961	0	-0.271898	-0.736605	-0.0587958	0.609055	0.293623
MESD	Q14696	23184	8	9	8	8	9	8	35.5	37.6	34.2	0	0	0	-0.136964	-0.00369143	0.0596037	-0.095721	-0.338206	-0.309401	0.455995	0.285466	0.219517	0.761586	0.720558	0.562606	0.292996	0.363172	0.224674	0	-0.0270173	-0.247776	0.320326	0.681583	0.293614
MMP2	P08253	4313	32	34	34	31	33	33	49.8	56.1	55.3	0	0	0	-1.28787	-0.754362	-0.789956	-0.954804	-0.88353	-0.920524	-0.596539	-0.500721	-0.591015	-0.269454	0.0222955	-0.0948943	0.154242	0.384808	0.335502	0	-0.944061	-0.919619	-0.562758	-0.114018	0.291517
TNFRSF11B	O00300	4982	18	17	18	18	17	18	39.7	37.4	41.6	0	0	0	-0.960826	-0.853665	-0.60685	-0.354621	-0.546225	-0.426296	0.547126	0.425709	0.298906	0.686909	0.47767	0.409163	0.368546	0.264413	0.223452	0	-0.807114	-0.442381	0.423914	0.524581	0.28547
NECTIN3	Q9NQS3	25945	2	2	2	2	2	2	3.5	3.6	3.6	0	0	0	-1.28395	-0.536331	-0.891948	-0.742442	-0.393848	-0.654869	-0.0285666	0.243169	0.139227	0.351663	0.802057	0.621224	-0.0387997	0.472941	0.415315	0	-0.904075	-0.597053	0.117943	0.591648	0.283152
CTSC	P53634	1075	8	10	10	8	10	10	14.7	22	21.4	0	0	0	-0.691696	-0.295082	-0.868051	-0.268781	-0.299471	-0.991586	0.42853	0.423397	-0.456922	0.881216	1.04079	0.0634836	0.499403	0.535267	-0.188977	0	-0.618276	-0.519946	0.131668	0.661831	0.281898
L1CAM	P32004	3897	29	27	22	29	27	22	26.5	24.2	19.1	0	0	0	-1.62891	-0.857991	-1.40064	-0.77171	-0.391328	-0.959218	-0.208177	0.0396742	-0.48591	0.0931553	0.556859	-0.0365646	0.121571	0.684396	0.0375375	0	-1.29585	-0.707419	-0.218138	0.204483	0.281168
FBN1	P35555	2200	94	93	93	89	89	89	39.1	40.3	37.7	0	0	0	-1.90782	-1.3744	-1.42092	-1.06362	-0.961516	-1.10304	-0.549787	-0.593524	-0.603012	-0.267597	-0.083251	-0.14622	0.176888	0.350489	0.306708	0	-1.56771	-1.04272	-0.582107	-0.165689	0.278029
SLC39A14	Q15043	23516	2	3	2	2	3	2	20.6	29	16.1	0	0	0	-0.610857	0.0950985	0.0559988	-0.246122	-0.536361	-0.35447	0.235717	0.0940027	0.268734	0.434078	0.861578	0.839145	0.135182	0.486502	0.211167	0	-0.153253	-0.378984	0.199484	0.7116	0.277617
C1RL	Q9NZP8	51279	2	2	3	1	1	2	3.5	4.7	5.1	0		0	-0.22977		-0.910433	-0.467176		-1.12297	0.505731		-0.675225	0.485697		0.0104485	0.449168		0.102788	0	-0.570101	-0.795071	-0.0847468	0.248073	0.275978
CST3	P01034	1471	6	6	6	6	6	6	50.7	50.7	50.7	0	0	0	-1.28998	-0.498121	-0.0862984	-0.461792	-0.413858	-0.159482	0.5142	0.591027	0.401687	0.532869	0.767122	0.746516	0.210077	0.21604	0.395377	0	-0.624798	-0.345044	0.502305	0.682169	0.273832
MATR3	A0A0R4J2E8	9782	18	20	19	18	20	19	24.4	24.1	22.7	0	0	0	-0.364446	-0.166024	0.182115	-0.59373	-0.719617	-0.810544	0.328957	0.0200153	0.135901	0.629097	0.794234	0.715328	0.150059	0.409764	0.256852	0	-0.116119	-0.707964	0.161625	0.712886	0.272225
PSMB6	P28072	5694	5	6	4	5	6	4	20.5	23.4	16.7	0	0	0	-0.135052	0.0484824	0.370279	-0.363799	-0.428045	-0.262424	0.366953	0.102452	0.297374	0.647445	0.659425	0.815925	0.155837	0.15909	0.50116	0	0.0945701	-0.351422	0.255593	0.707598	0.272029
GANAB	Q14697	23193	31	33	33	7	7	8	36.5	36.3	35.4	0	0	0	-0.58352	0.039273	-0.0362489	-0.48815	-0.321649	-0.42939	0.127075	0.480901	0.230864	0.536829	0.97926	0.595801	0.0624069	0.503897	0.237295	0	-0.193499	-0.413063	0.279613	0.703964	0.267866
NAP1L4	Q99733	4676	10	10	12	9	9	10	28.8	30.7	40.3	0	0	0	0.215921	-0.0208061	0.458663	-0.0219063	-0.586359	-0.208464	0.613537	0.00396404	0.41712	0.931604	0.496244	0.867132	0.368872	0.00657069	0.427782	0	0.217926	-0.272243	0.344874	0.764993	0.267741
GALC	P54803	2581	4	4	3	4	4	3	7.7	7.7	5.4	0	0	0	-0.0136711	-1.19918	-0.605222	-0.0131169	-1.46168	-0.749174	1.06111	-0.429518	-0.0492764	1.00224	-0.00179713	0.444957	0.987933	-0.479097	0.287916	0	-0.606026	-0.741322	0.194105	0.481801	0.265584
MTHFD2	P13995	10797	5	3	2	5	3	2	16.6	8.6	4.9	0	0	0	-1.13249	-0.487262	-0.0770876	-1.11596	-1.3058	-0.959743	-0.266843	-0.0131699	-0.243246	0.173213	0.677276	0.285259	-0.629214	-0.0541981	1.47459	0	-0.565614	-1.12717	-0.17442	0.378583	0.263727
SNTB1	Q13884	6641	2	4	2	2	4	2	3.3	10.8	5.6	0	0	0	-0.517845	-0.252202	0.00447987	-0.401867	-0.660473	-0.379855	0.307883	0.393017	0.424322	0.658723	0.907908	0.877542	-0.0351053	0.3669	0.45646	0	-0.255189	-0.480732	0.375074	0.814724	0.262752
NPC2	G3V3E8	10577	6	7	7	6	7	7	50	50	50	0	0	0	-0.937953	-0.607308	-0.705573	-0.498446	-0.648017	-0.784823	-0.080493	-0.292053	-0.403316	0.108024	0.272942	0.0940191	0.219561	0.339445	0.226669	0	-0.750278	-0.643762	-0.258621	0.158328	0.261892
MOXD1	Q6UVY6	26002	12	14	11	12	14	11	20.4	22.8	20.7	0	0	0	-0.513477	-0.536347	-0.568174	0.0296808	-0.528945	-0.586189	0.521167	0.0481513	-0.0206324	0.702272	0.531075	0.384811	0.512848	0.15198	0.0633576	0	-0.539333	-0.361818	0.182895	0.539386	0.242728
LTBR	P36941	4055	1	2	0	1	2	0	4.1	7.8	0	0	0		-0.852515	0.0452585		-0.932888	-0.342457		-0.289783	0.178815		0.11569	0.576517		-0.195867	0.679857		0	-0.403628	-0.637673	-0.0554842	0.346104	0.241995
HMCN1	Q96RW7	83872	35	30	30	35	30	30	7.5	6.7	6.5	0	0	0	-2.11722	-1.80342	-2.90632	-1.15602	-1.00818	-2.27639	-0.194304	-0.269332	-1.37171	0.325612	0.600345	-0.694073	0.557706	0.77012	-0.602678	0	-2.27565	-1.4802	-0.611782	0.0772944	0.241716
GALNT10	Q86SR1	55568	3	4	5	3	3	4	6.6	9.3	11.9	0	0	0	-1.14517	-0.856954	-0.704002	-0.660078	-0.405136	-0.971345	-0.0745794	0.472627	-0.175026	0.332519	0.650679	0.395469	0.0934312	0.453337	0.159436	0	-0.90204	-0.678853	0.0743404	0.459556	0.235401
DKK3	F6SYF8	27122	8	8	7	8	8	7	30.8	30.8	24.5	0	0	0	-1.91209	-1.4982	-1.43541	-1.17074	-1.05875	-0.981135	-0.421129	-0.5805	-0.38959	-0.195598	-0.154405	0.0650248	0.0550462	0.258025	0.384921	0	-1.61523	-1.07021	-0.46374	-0.0949925	0.232664
AK4	P27144	205	5	5	2	5	5	2	22.4	23.8	9	0	0	0	-1.40474	-1.78623	-0.323073	-1.7184	-1.70899	-1.35219	-0.206494	-0.584641	0.247867	0.387519	0.579901	1.15901	-0.145284	-0.0339828	0.875223	0	-1.17135	-1.59319	-0.181089	0.708811	0.231985
MANF	A8K878	7873	8	10	12	8	10	12	45.4	47	46.5	0	0	0	-0.57329	-0.206277	0.0226376	-0.34007	-0.718529	-0.435124	0.234026	0.0464825	0.0329459	0.587905	0.660957	0.621545	0.20452	0.185394	0.293937	0	-0.25231	-0.497908	0.104485	0.623469	0.22795
ERLEC1	Q96DZ1	27248	2	3	5	2	3	5	4.3	8.5	12.6	0	0	0	-0.790523	-0.185732	-0.535293	-0.830441	-0.821065	-1.07513	-0.21231	0.0523834	-0.574061	0.430474	0.761353	0.154641	0.394232	0.33343	-0.0559681	0	-0.503849	-0.90888	-0.244663	0.448823	0.223898
FSTL5	Q8N475	56884	2	2	1	2	2	1	2.4	2.4	1.7	0		0	-2.70403		-1.56884	-3.55543		-1.22958	-1.37838		0.342822	-1.00261		0.711173	-1.08296		1.53074	0	-2.13643	-2.3925	-0.517779	-0.145717	0.22389
PLBD2	Q8NHP8	196463	11	10	8	11	10	8	21.1	18.3	14.8	0	0	0	-0.886893	-0.364833	-0.821676	-0.604552	-0.590772	-0.955427	-0.00457615	0.0965537	-0.273977	0.383854	0.663098	0.10846	0.142818	0.63475	-0.109781	0	-0.691134	-0.716917	-0.0606665	0.385137	0.222596
ATP5PB	P24539	515	6	4	4	6	4	4	28.2	17.9	20	0	0	0	-0.224699	-0.220868	0.033142	-0.684657	-1.51023	-0.69044	0.502315	-0.323204	0.296227	0.660497	0.813784	1.36665	0.295849	0.17022	0.194119	0	-0.137475	-0.961777	0.158446	0.946978	0.220063
SERPING1	P05155	710	16	14	14	14	13	12	26.9	23.9	23.8	0	0	0	-2.42698	-1.0947	-1.217	-1.34	-0.331411	-0.694467	-1.00006	0.0082117	-0.0338848	-0.559874	0.241401	0.139581	-0.654101	0.826424	0.47398	0	-1.57956	-0.788625	-0.341912	-0.0596307	0.215434
TIMP2	P16035	7077	13	12	14	13	12	14	43.2	42.7	43.2	0	0	0	-0.96511	-0.568735	-0.583035	-0.391425	-0.364068	-0.58261	0.123161	0.0037711	-0.171598	0.120695	0.271656	0.156513	0.145819	0.324201	0.171477	0	-0.705627	-0.446034	-0.0148885	0.182955	0.213832
SFRP1	Q8N474	6422	9	9	8	9	9	8	42.7	42.7	35.7	0	0	0	-1.14169	-0.660646	-0.274492	-0.404824	-0.316833	-0.0772772	0.355479	0.443812	0.560353	0.461706	0.742767	0.929456	0.0262855	0.165681	0.44906	0	-0.692275	-0.266311	0.453215	0.71131	0.213675
PDIA5	Q14554	10954	11	6	7	11	6	7	21.6	10.8	13.3	0	0	0	-1.00816	-0.795685	-0.425056	-0.906184	-1.26918	-0.899823	0.0274529	-0.281744	0.016178	0.678512	0.452568	0.62679	0.368919	-0.0027194	0.266122	0	-0.742966	-1.02506	-0.0793709	0.585957	0.210774
HGF	P14210	3082	18	17	18	18	17	18	23.6	23.9	27.6	0	0	0	-0.58853	-0.407967	-0.61089	0.154983	-0.0278585	-0.388417	1.05838	0.827852	0.567742	1.0634	0.942623	0.730964	0.313047	0.240425	0.0681307	0	-0.535796	-0.0870977	0.817991	0.912329	0.207201
GRN	P28799	2896	18	17	17	18	17	17	38.1	37.9	36.4	0	0	0	-0.945959	-0.487433	-0.408823	-0.48164	-0.368536	-0.409054	0.0150751	0.0256965	0.114111	0.114316	0.312245	0.358456	0.0301804	0.221228	0.369482	0	-0.614072	-0.419743	0.0516276	0.261672	0.206963
MINPP1	Q9UNW1	9562	9	9	7	9	9	7	20.1	20.1	17	0	0	0	-1.05317	-0.862003	-0.74803	-0.589941	-0.784216	-0.874727	0.00832222	-0.0926722	-0.165255	0.413675	0.277607	0.105091	0.25217	0.283853	0.0638152	0	-0.887734	-0.749628	-0.0832017	0.265458	0.199946
ECHDC1	Q9NTX5	55862	9	10	9	9	10	9	37.8	42.3	35.8	0	0	0	0.220273	0.198671	-0.00971969	-0.42484	-0.665128	-0.723064	0.620106	0.709451	0.165067	0.962656	1.19137	0.586183	0.388403	0.267103	-0.0585018	0	0.136408	-0.604344	0.498208	0.913404	0.199001
BSG	P35613	682	10	9	9	10	9	9	27.5	23.9	27.3	0	0	0	-0.416604	-0.136732	-0.295509	-0.399114	-0.362207	-0.711469	-0.141487	0.060161	-0.269224	0.253857	0.713108	0.343038	0.223602	0.406077	-0.038754	0	-0.282948	-0.49093	-0.11685	0.436668	0.196975
HSPA5	P11021	3309	38	39	40	36	37	38	52.8	55.2	56.9	0	0	0	-0.492325	-0.0597013	-0.162112	-0.371049	-0.466797	-0.576862	0.108547	0.116378	-0.0166109	0.491178	0.770874	0.418036	0.13312	0.364215	0.0699932	0	-0.238046	-0.471569	0.0694381	0.56003	0.189109
WNT5A	P41221	7474	13	11	9	9	9	6	39.7	34.5	27.1	0	0	0	-1.29065	-1.98657	-0.906695	-0.806044	-2.01617	-1.12963	0.231215	-0.675172	-0.0969313	0.715445	-0.111438	0.475758	0.676797	-0.407182	0.2936	0	-1.39464	-1.31728	-0.180296	0.359922	0.187738
ATP6AP2	O75787	10159	8	8	6	8	8	6	34.7	36.6	22.4	0	0	0	-1.11294	-0.679738	-0.659713	-0.847559	-0.923726	-1.07105	-0.134241	-0.0412153	-0.185259	0.199099	0.334026	0.177389	0.111309	0.260365	0.186263	0	-0.817464	-0.947445	-0.120238	0.236838	0.185979
P4HA1	P13674	5033	20	14	16	20	14	16	36.7	26	31.8	0	0	0	-0.742521	-0.249516	-0.186201	-0.629348	-0.592558	-0.586726	0.131554	0.297441	0.0846091	0.555243	0.870497	0.560518	0.148752	0.278018	0.125864	0	-0.392746	-0.602877	0.171201	0.662086	0.184212
RCOR1	Q9UKL0	23186	8	7	7	7	7	7	16.9	18.6	18.6	0	0	0	-0.52415	-0.235309	0.0013363	-0.692926	-0.892622	-0.638137	0.153507	0.0487319	0.204671	0.571968	0.651336	0.75352	-0.0064349	0.2658	0.292899	0	-0.252708	-0.741228	0.135637	0.658941	0.184088
SIL1	Q9H173	64374	9	10	9	9	10	9	18.7	20.8	18.4	0	0	0	-0.897291	-1.13243	-0.893674	-0.560049	-1.18271	-1.05666	0.148857	-0.540899	-0.405937	0.461753	0.0319012	0.0673427	0.474846	-0.0597541	0.131813	0	-0.974465	-0.933139	-0.265993	0.186999	0.182302
BTD	P43251	686	8	8	5	8	8	5	14.9	14.9	10.9	0	0	0	-2.52263	-0.94365	-0.709108	-1.80575	-0.695545	-0.490378	-1.3152	-0.359908	0.0390007	-1.01324	0.137279	0.465118	-0.738081	0.447888	0.82956	0	-1.3918	-0.997225	-0.545368	-0.136946	0.179789
B4GALT1	P15291	2683	5	5	3	5	5	3	19.3	19.3	7	0	0	0	-1.11708	-1.26272	-0.872034	-0.918019	-1.24038	-1.18447	-0.16355	-0.359252	-0.36386	0.095109	0.168128	0.304684	0.0784264	0.192944	0.252455	0	-1.08394	-1.11429	-0.295554	0.189307	0.174608
IDH3B	A0A087X2E5	3420	2	3	2	2	3	2	5.1	6.9	4.5	0	0	0	-0.933864	-0.177893	0.314622	-1.42709	-0.780991	-0.421727	-0.558103	0.176324	0.505363	0.0789319	1.34601	0.961512	-0.439653	0.70623	0.245808	0	-0.265712	-0.876603	0.0411945	0.795483	0.170795
PAMR1	E9PQ70		16	13	14	2	1	2	26.2	21.5	22.8	0	0	0	-0.600407	0.0548618	-2.0303	-0.112507	0.283385	-1.74988	0.531399	0.865701	-1.0094	0.699688	1.14693	-0.869802	0.52613	0.955059	-0.982121	0	-0.858616	-0.526334	0.129233	0.325605	0.166356
PDHA1	P08559	5160	7	6	9	7	6	9	17.2	14.4	19.5	0	0	0	-1.29943	0.01098	0.168114	-1.57179	-0.824368	-0.755575	-0.356251	0.487935	0.399716	0.0604641	1.3508	0.952976	-0.472137	0.683378	0.282261	0	-0.373444	-1.05058	0.177133	0.78808	0.164501
ZNF207	O43670	7756	4	4	4	4	4	4	9.9	9.9	9.9	0	0	0	-0.424475	-0.0980084	0.33686	-0.411556	-0.548642	-0.352696	0.190947	0.0207964	0.208567	0.431095	0.682594	0.604664	-0.0127985	0.234344	0.255114	0	-0.0618744	-0.437631	0.140104	0.572784	0.158887
CNPY2	F8W031	10330	6	7	9	0	0	0	24.7	25.5	34.2	0	0	0	-0.341545	-0.0631778	-0.169342	-0.279877	-0.442185	-0.592879	-0.00343017	0.035145	-0.221859	0.458986	0.556652	0.31088	0.0235438	0.311084	0.11414	0	-0.191355	-0.438314	-0.0633812	0.442172	0.149589
TFPI	P10646	7035	7	8	9	7	8	9	28.6	34.5	34.5	0	0	0	-1.26875	-0.464383	-1.16589	-0.568332	-0.262857	-0.937715	-0.063948	0.193577	-0.504261	0.123922	0.478634	-0.138117	0.0196639	0.467714	-0.0445531	0	-0.966341	-0.589634	-0.124877	0.154813	0.147608
P3H1	Q32P28	64175	20	18	20	20	18	20	31.5	27.2	29.1	0	0	0	-1.05006	-0.522831	-0.297521	-0.832437	-0.672949	-0.542806	-0.0893148	0.0930722	0.174327	0.270061	0.727811	0.638307	-0.0713633	0.23759	0.275744	0	-0.623469	-0.682731	0.0593616	0.545393	0.147324
RBM12	Q9NTZ6	10137	11	11	15	11	11	15	13.7	13.5	19.3	0	0	0	-0.577443	-0.0236775	-0.138732	-0.479184	-0.512161	-0.843067	0.276783	0.28913	-0.0392135	0.575233	0.80824	0.449233	0.0866944	0.307215	0.0477497	0	-0.246618	-0.611471	0.175567	0.610902	0.14722
DDX17	A0A1W2PQ51	10521	30	31	32	21	22	23	43.9	46	46.6	0	0	0	-0.539508	-0.0187365	0.178132	-0.876523	-0.808252	-0.724316	0.272659	0.400247	0.27604	0.617781	1.03693	0.762661	-0.046408	0.331884	0.142377	0	-0.126704	-0.80303	0.316315	0.80579	0.142618
STOML2	Q9UJZ1	30968	7	8	8	7	8	8	24.4	28.4	28.7	0	0	0	-0.739416	-0.051023	-0.0476646	-1.41586	-0.838686	-0.921076	-0.390284	0.32999	0.0472322	0.151962	0.995576	0.510755	-0.304287	0.489103	0.240415	0	-0.279368	-1.05854	-0.00435399	0.552764	0.141744
DDRGK1	Q96HY6	65992	4	7	7	4	7	7	16.9	27.4	26.4	0	0	0	0.570613	-0.584972	-0.110621	0.284903	-0.940437	-0.664893	1.0091	-0.515462	-0.173558	1.27045	-0.0749759	0.364171	0.695707	-0.337649	0.0606145	0	-0.04166	-0.440142	0.106694	0.519882	0.139557
TSKU	Q8WUA8	25987	4	2	3	4	2	3	11.9	6.5	9.1	0	0	0	-1.7211	-0.575613	-0.749338	-1.48031	-1.11142	-0.935619	-0.559742	0.186105	-0.493187	-0.361986	0.77004	0.146168	-0.26889	0.616427	0.06731	0	-1.01535	-1.17578	-0.288941	0.184741	0.138282
GNS	P15586	2799	12	11	9	12	11	9	28.1	23.2	16.5	0	0	0	-1.03019	-0.586767	-0.589872	-0.784657	-0.791346	-0.846592	-0.116002	-0.151059	-0.21995	0.26341	0.580488	0.324642	0.0240099	0.280739	0.108845	0	-0.735608	-0.807532	-0.162337	0.389513	0.137865
SMARCA2	F6VDE0	6595	5	7	4	2	3	2	3.6	4.5	2.9	0	0		-1.49352	0.403787		-1.13473	0.183259		-0.415489	0.774916		-0.107471	1.20556		-0.615416	0.890454		0	-0.544867	-0.475737	0.179714	0.549043	0.137519
DPP4	P27487	1803	19	20	11	19	20	11	23.4	25.7	15.4	0	0	0	-1.16961	-0.728907	-0.738963	-0.527315	-0.727225	-0.852425	-0.0390511	-0.0729639	-0.212856	0.265605	0.66508	0.286984	0.0850592	0.303419	0.0182254	0	-0.879161	-0.702322	-0.10829	0.40589	0.135568
AREG	P15514	374	2	2	1	2	2	1	8	8	4	0	0	0	-1.28524	-0.812098	0.152628	-0.738455	-0.270507	0.693235	-0.455719	0.34563	1.11846	-0.656524	0.395118	1.56555	-0.928972	0.0886632	1.22464	0	-0.648235	-0.105243	0.336122	0.434713	0.128111
POGLUT2	Q6UW63	79070	6	7	10	6	7	10	13.7	15.9	21.7	0	0	0	-1.50246	0.109674	-0.151228	-1.12767	-0.114562	-0.431494	-0.583839	0.489558	0.31299	-0.156899	1.12778	0.859457	-0.590903	0.581446	0.382226	0	-0.514673	-0.55791	0.072903	0.610113	0.124256
HDGFL3	A0A024R216	50810	5	4	5	4	3	4	27.1	23.2	27.1	0	0	0	-0.0764729	-0.705943	-0.0796541	-0.055794	-0.940796	-0.459725	0.41589	-0.567236	0.173171	0.798724	0.0300049	0.558694	0.356521	-0.363248	0.373806	0	-0.287356	-0.485438	0.00727515	0.462474	0.122359
ERP44	Q9BS26	23071	13	15	16	13	15	16	34	43.6	45.3	0	0	0	-0.414517	-0.266935	-0.166993	-0.476828	-0.67798	-0.72665	0.195003	0.0161762	-0.0899699	0.558517	0.556425	0.39486	0.162174	0.192712	0.00860637	0	-0.282815	-0.627153	0.0404033	0.503267	0.121164
TFAM	Q00059	7019	5	4	4	5	4	4	17.9	11.8	14.2	0	0	0	-1.06144	-0.27616	0.635344	-1.33222	-0.778855	0.0606538	-0.495584	0.0734017	0.741086	-0.188996	0.39635	1.23058	-0.613627	0.163822	0.809137	0	-0.234084	-0.683473	0.106301	0.479311	0.119777
RBM33	Q96EV2	155435	3	3	2	3	2	2	4.4	4.1	3.4	0	0		-1.24207	-0.225124		-1.03896	-0.903684		-0.473573	-0.016641		-0.193033	0.463684		-0.13174	0.368855		0	-0.733595	-0.971324	-0.245107	0.135325	0.118557
ERO1A	Q96HE7	30001	13	14	14	13	14	14	33.5	36.1	36.1	0	0	0	-0.750776	0.0760566	-0.0451949	-0.701258	-0.180158	-0.553572	-0.0874914	0.457034	-0.0330054	0.225249	0.986084	0.443144	-0.192629	0.491715	0.0457255	0	-0.239971	-0.478329	0.112179	0.551492	0.114937
HLA-C	Q95604		8	9	8	0	0	0	30.1	33.3	31.2	0	0	0	-1.6875	0.369708	-0.501251	-1.39688	-0.21223	-0.850995	-0.588064	0.767178	-0.301643	-0.508841	0.969415	0.160787	-0.435575	1.0192	-0.244665	0	-0.606346	-0.820034	-0.0408433	0.20712	0.112986
FKBP14	Q9NWM8	55033	3	3	3	3	3	3	15.6	18	18	0	0	0	-0.41609	-1.21137	-0.19179	-0.395819	-1.61006	-0.655572	0.24216	-0.998912	0.30289	0.671309	-0.202322	0.489338	0.514149	-0.465458	0.289572	0	-0.606418	-0.887151	-0.151287	0.319442	0.112754
MRPS28	Q9Y2Q9	28957	3	3	3	2	2	3	13.9	13.9	12.8	0	0	0	-0.630707	-0.106152	0.228693	-0.776419	-1.12382	-0.728749	0.180557	0.320972	0.351724	0.267645	0.869922	0.896334	-0.144072	0.114685	0.36608	0	-0.169389	-0.876329	0.284417	0.677967	0.112231
SAA1	P0DJI8	6288	2	2	0	2	2	0	29.5	27.9	0	0	0		-2.44255	-0.225222		-2.26817	0.359592		-1.58127	0.444855		-0.844677	1.15371		-1.00757	1.23156		0	-1.33388	-0.95429	-0.56821	0.154514	0.111996
PRDX4	Q13162	10549	13	13	12	11	11	10	54.2	54.2	54.2	0	0	0	-0.526118	-0.715816	-0.239682	-0.353229	-1.0582	-0.63371	0.256125	-0.349019	-0.0584055	0.511231	0.233157	0.409179	0.29687	-0.140419	0.175155	0	-0.493872	-0.681713	-0.0504334	0.384522	0.110536
ADAMTS12	P58397	81792	9	8	11	9	8	11	7	6.1	8	0	0	0	-3.36788	-2.36114	-0.801391	-2.11733	-1.4435	-0.456049	-1.15188	-0.758486	0.261937	-0.881242	-0.201075	0.843737	-0.8125	0.0552655	1.06351	0	-2.17681	-1.33896	-0.549478	-0.0795267	0.102092
NDUFA10	O95299	4705	2	3	1	2	3	1	5.9	9	2.5	0	0	0	0.443003	-1.24176	-0.558787	-0.350643	-2.01321	-1.45643	0.247434	-0.866555	-0.347634	1.02569	0.0213495	0.48458	1.12958	-0.483294	-0.348323	0	-0.452514	-1.27343	-0.322252	0.510539	0.0993203
LOXL1	Q08397	4016	11	12	10	11	12	10	24	25.6	23.9	0	0	0	-2.11684	-1.69782	-0.991561	-1.24914	-1.31457	-0.853957	-0.452683	-0.407369	-0.129708	-0.0754778	-0.051222	0.471876	-0.0825316	-0.113907	0.471913	0	-1.60208	-1.13922	-0.32992	0.115059	0.0918247
ANXA2	P07355	302	28	28	29	28	28	29	69.6	69.6	69.9	0	0	0	-0.22879	-0.578082	-0.211254	-0.362442	-1.04975	-0.829045	0.185496	-0.0877329	-0.0449321	0.731732	0.656055	0.546698	0.259699	0.0367969	-0.0263914	0	-0.339376	-0.747079	0.0176102	0.644828	0.0900349
NID1	P14543	4811	35	31	34	34	30	33	36	33.9	32.7	0	0	0	-0.809153	-0.566228	-0.517771	-0.216951	-0.391795	-0.448405	0.20512	-0.0857668	-0.0521295	0.296232	0.249382	0.185767	0.150891	0.0906193	0.0255934	0	-0.63105	-0.352384	0.022408	0.243794	0.0890345
LMAN2	Q12907	10960	8	9	10	8	9	10	25.8	29.5	32.6	0	0	0	-0.84521	-0.914292	-0.767207	-0.363442	-0.834824	-0.707088	0.305112	-0.348385	-0.187877	0.435736	0.269243	0.243179	0.277675	-0.0365075	0.0180437	0	-0.842237	-0.635118	-0.0770502	0.316052	0.0864036
ECM1	Q16610	1893	22	21	23	22	21	23	53.5	49.6	51.9	0	0	0	-1.0379	-0.893744	-0.520428	-0.306372	-0.59483	-0.288971	0.259361	-0.232897	0.123148	0.23724	0.0075292	0.322331	0.126802	-0.10959	0.233653	0	-0.817359	-0.396724	0.0498704	0.189033	0.0836215
TSPAN3	O60637	10099	1	1	1	1	1	1	2.8	2.8	2.8	0	0		-0.456453	-0.166877		-0.444524	-0.613122		0.116548	-0.0613622		0.217941	0.617493		-0.0891944	0.248772		0	-0.311665	-0.528823	0.0275931	0.417717	0.0797886
EHMT2	A2ABF8	10919	1	2	2	1	2	2	0.8	1.4	2.9		0	0		-0.665622	-0.14534		-0.838944	-0.634943		-0.220924	0.265016		0.309675	0.633216		-0.0885733	0.231472	0	-0.405481	-0.736944	0.0220462	0.471446	0.0714492
NBL1	A0A087WTY6	4681	2	3	3	2	3	3	14.1	19.5	19.5	0	0	0	-0.702792	-0.513252	-0.397202	-0.182216	-0.25539	-0.242955	0.145956	-0.0976935	0.0836772	-0.0562085	-0.065385	0.0525014	-0.0280958	0.0909988	0.146695	0	-0.537749	-0.226854	0.0439799	-0.0230307	0.0698659
CLSTN3	Q9BQT9	9746	3	6	4	3	6	4	3.3	7	4.7	0	0	0	-1.83141	-1.56556	-0.341406	-1.4956	-1.59393	-0.681382	-0.314253	-0.892985	0.174922	0.127896	-0.198258	0.880852	-0.0909627	-0.351935	0.643208	0	-1.24612	-1.25697	-0.344105	0.270163	0.0667699
CCDC134	Q9H6E4	79879	2	0	1	2	0	1	13.5	0	8.3	0		0	-1.44268		0.0770307	-1.5294		0.191002	-1.45382		0.59316	-0.613032		1.5004	-1.29889		1.43215	0	-0.682825	-0.669197	-0.430328	0.443686	0.0666324
CTSK	P43235	1513	6	7	7	5	6	6	14.3	21.6	21.9	0	0	0	-0.514606	-0.583309	-0.104486	-0.382757	-0.776519	-0.337617	-0.0091509	-0.474323	-0.0840585	0.0322454	-0.101623	0.190782	0.0322889	-0.156982	0.317882	0	-0.4008	-0.498964	-0.189178	0.0404684	0.0643965
CDCP1	Q9H5V8	64866	6	8	8	6	8	8	8.4	10.9	11.4	0	0	0	-1.13632	-1.18518	-1.18186	-0.396155	-1.02266	-0.800429	0.0257922	-0.29954	-0.39649	0.243297	0.306883	0.325065	0.140684	0.0315347	0.018552	0	-1.16779	-0.739748	-0.223412	0.291748	0.0635901
SLC39A10	Q9ULF5	57181	3	4	3	3	4	3	4.2	5.4	4.2	0	0	0	-0.346213	0.237857	-0.691281	-0.646401	-0.338491	-1.23588	0.158038	0.239324	-0.601853	0.318803	0.887341	-0.108768	0.0277765	0.458216	-0.295436	0	-0.266546	-0.740256	-0.0681636	0.365792	0.0635188
FAS	P25445	355	3	6	4	3	6	4	9.9	16.4	13.4	0	0	0	-0.660624	-0.289204	-0.521972	-0.327056	-0.6626	-0.603211	0.242751	-0.0852523	-0.269981	0.397001	0.261083	0.306972	0.222702	0.06561	-0.100521	0	-0.4906	-0.530956	-0.0374943	0.321685	0.0625968
RCN1	Q15293	5954	15	18	14	15	18	14	46.5	52	42	0	0	0	-0.418003	0.0681263	-0.209751	-0.495856	-0.331566	-0.501348	-0.0880435	-0.0118328	-0.129565	0.157548	0.515485	0.207822	-0.0941375	0.31384	-0.0411876	0	-0.186542	-0.442923	-0.0764803	0.293618	0.0595051
FBLN2	P98095	2199	26	25	27	26	25	27	27.7	26.4	28.8	0	0	0	-0.890147	-0.384236	-0.320542	-0.62109	-0.524854	-0.634621	-0.189926	-0.00646328	-0.0902263	0.0625479	0.43485	0.187577	-0.119202	0.237448	0.0578731	0	-0.531642	-0.593522	-0.0955387	0.228325	0.0587063
KDM1A	O60341	23028	12	10	8	12	10	8	20.8	17.1	10.8	0	0	0	-0.639917	-0.286489	0.0505008	-0.676783	-0.746357	-0.634676	-0.0385713	0.0105075	0.168877	0.435672	0.614276	0.908306	-0.179441	0.1423	0.201995	0	-0.291968	-0.685939	0.0469379	0.652752	0.0549514
LDLR	P01130	3949	20	17	16	19	16	16	22	17.2	16.8	0	0	0	-0.612616	-0.207775	-0.101047	-0.4603	-0.264191	-0.364677	-0.0354976	0.0417783	0.115028	0.158963	0.474211	0.424154	-0.201692	0.146936	0.214659	0	-0.307146	-0.363056	0.0404363	0.352443	0.0533011
SEMA3A	Q14563	10371	3	2	4	3	2	4	4.3	2.6	5.7	0	0	0	-1.62217	-1.08467	-0.527344	-1.15836	-0.828659	-0.44806	-0.464405	-0.0053595	0.261551	-0.206517	0.344625	0.667731	-0.543125	0.194416	0.492254	0	-1.07806	-0.811692	-0.0694043	0.268613	0.0478483
PAMR1	Q6UXH9	25891	15	15	14	1	3	2	22.8	23.2	20.6	0	0	0	-0.927677	-1.2646	-0.553994	-0.322949	-0.988845	-0.4127	0.112479	-0.524489	0.0670236	0.277882	-0.195694	0.381737	0.162901	-0.3056	0.275043	0	-0.915423	-0.574831	-0.114995	0.154641	0.0441147
LGALS3	P17931	3958	9	11	8	9	11	8	31.2	39.6	29.2	0	0	0	-0.386269	-0.295909	0.118569	-0.20252	-0.648601	-0.267618	0.38909	0.185199	0.344671	0.724816	0.645436	0.714631	0.133946	-0.0923487	0.0846681	0	-0.18787	-0.372913	0.30632	0.694961	0.0420886
PRTG	Q2VWP7	283659	4	3	3	4	3	3	3.9	2.6	2.5	0	0	0	1.19375	-0.889803	-0.598663	1.93917	-0.926345	-0.785251	2.60626	-0.307531	0.0532309	2.39923	0.0535566	0.120983	1.41113	-0.737992	-0.547917	0	-0.0982404	0.0758577	0.783987	0.857924	0.04174
CHEK2	O96017	11200	2	1	2	2	1	2	4.2	2	5.5	0	0	0	-1.83993	1.20153	-0.935552	-1.49148	0.503155	-2.86524	-0.955934	1.6772	-0.417309	-1.83715	2.05135	-0.103272	-1.23675	1.87559	-0.525775	0	-0.524651	-1.28452	0.10132	0.0369746	0.0376875
CRTAP	O75718	10491	12	13	14	12	13	14	32.2	36.4	35.7	0	0	0	-0.996651	-0.636203	-0.651852	-0.805128	-0.814896	-0.949624	-0.0988628	0.0521135	-0.0876696	0.421532	0.670617	0.315216	-0.0120048	0.229065	-0.124509	0	-0.761568	-0.856549	-0.0448063	0.469122	0.0308502
NUP85	Q9BW27	79902	3	2	3	3	2	3	5.2	4	4.7	0	0	0	-0.524174	0.125244	-0.657052	-0.391516	-0.880827	-1.25179	0.236622	0.16593	-0.34562	0.962516	1.34934	-0.171836	0.0900527	0.612536	-0.6212	0	-0.351994	-0.841378	0.0189776	0.713339	0.0271298
PRNP	P04156	5621	5	5	5	5	5	5	20.1	20.1	20.1	0	0	0	-0.924014	-0.743516	-1.00469	-0.450132	-0.576634	-0.966501	0.00611017	-0.242314	-0.473753	0.0865756	0.20432	0.00104379	-0.0596104	0.211374	-0.0704878	0	-0.89074	-0.664422	-0.236653	0.097313	0.0270921
IDE	P14735	3416	23	26	26	23	26	26	23.6	27.7	27.4	0	0	0	-0.400565	-0.495931	-0.213254	-0.138923	-0.816786	-0.564288	0.480499	-0.0644123	0.0675899	0.669486	0.376526	0.563096	0.211369	-0.194197	0.0380844	0	-0.369917	-0.506665	0.161225	0.536369	0.0184189
MRPS22	G5E9W7	56945	3	4	4	3	4	4	10.7	13.2	13.5	0	0	0	-0.484326	-0.259202	-0.392553	-1.06478	-1.40412	-1.24177	-0.056605	-0.0109445	-0.231193	0.437764	0.824753	0.325278	0.235705	0.0143944	-0.205282	0	-0.378693	-1.23689	-0.0995809	0.529265	0.0149392
CCN1	O00622	3491	18	18	18	18	18	18	47.2	45.4	47.5	0	0	0	-0.787747	-0.337841	0.0743475	-1.30622	-1.00635	-0.820861	-0.444529	-0.246265	-0.02049	0.0544927	0.332174	0.551878	-0.335186	0.00972631	0.367376	0	-0.350414	-1.04448	-0.237095	0.312849	0.0139723
ABHD10	Q9NUJ1	55347	4	4	5	4	4	5	18	18	20.6	0	0	0	-0.0252275	-0.287462	0.208324	-0.518973	-0.995747	-0.439934	0.232933	0.159392	0.290747	1.07289	0.590138	0.783485	0.105034	-0.184711	0.114426	0	-0.0347882	-0.651551	0.227691	0.815503	0.0115831
DNASE2	O00115	1777	4	5	5	4	5	5	11.1	13.9	13.9	0	0	0	-1.06227	-0.432285	-0.406308	-1.08136	-0.807656	-0.684995	-0.425209	-0.28985	-0.256099	-0.00252507	0.331288	0.263439	-0.283389	0.200983	0.116793	0	-0.633622	-0.858004	-0.323719	0.197401	0.0114624
CPXM2	Q8N436	119587	13	13	11	12	12	10	20	19.3	17.3	0	0	0	-1.75991	-1.39951	-0.720876	-1.32616	-1.45088	-0.925865	-0.507462	-0.75137	-0.181592	-0.104419	-0.145484	0.31354	-0.185259	-0.196143	0.414487	0	-1.29343	-1.2343	-0.480141	0.0212122	0.0110285
THSD4	Q6ZMP0	79875	4	2	6	4	2	6	5	2.3	7.3	0	0	0	-1.44328	0.26163	-0.253696	-2.81798	0.374876	-0.667872	-0.879519	0.416083	-0.111968	-0.669095	1.27427	0.116958	-0.61896	0.916788	-0.269296	0	-0.47845	-1.03699	-0.191802	0.240712	0.00951094
SREK1	Q8WXA9	140890	8	6	5	8	6	5	17.9	15.6	9.3	0	0	0	-0.0683885	0.358183	-0.660614	-0.264452	-0.219773	-1.27454	0.453502	0.378888	-0.555965	0.562252	0.937745	-0.157671	0.174332	0.341587	-0.488028	0	-0.123607	-0.586256	0.0921414	0.447442	0.00929707
SELENOM	Q8WWX9	140606	2	4	4	2	4	4	14.6	35.4	35.4	0	0	0	-0.302443	-0.0532521	-0.547923	-0.447073	-0.534755	-1.02384	-0.0817486	-0.208681	-0.569519	0.268219	0.568703	-0.133615	0.141167	0.217644	-0.344184	0	-0.301206	-0.668555	-0.28665	0.234436	0.0048759
TXNDC5	Q8NBS9	81567	15	15	15	15	15	15	32.2	32.2	34.3	0	0	0	-0.51745	-0.0888183	0.0625168	-0.524896	-0.536797	-0.385553	0.0370063	0.0283962	0.072371	0.294834	0.512097	0.457663	-0.163707	0.0847106	0.0928714	0	-0.181251	-0.482415	0.0459245	0.421531	0.0046249
LTBP1	Q14766	4052	35	35	37	6	9	8	26.5	25.3	26.3	0	0	0	-1.50501	-1.1201	-0.937262	-0.748107	-0.853027	-0.801675	-0.0188198	-0.268455	-0.191399	0.0603531	0.0570005	0.178895	-0.00400971	-0.0932685	0.107686	0	-1.18746	-0.800937	-0.159558	0.0987495	0.00346916
B3GNT9	Q6UX72	84752	1	1	1	1	1	1	3.7	3.7	3.7	0	0		-1.28388	-1.16385		-0.53291	-0.66894		-0.0246983	-0.335817		-0.244756	0.213187		-0.0854949	0.0920214		0	-1.22386	-0.600925	-0.180258	-0.0157845	0.00326325
TUFM	P49411	7284	16	16	15	16	16	15	41.6	42.9	38.3	0	0	0	-0.473286	-0.241456	0.00139319	-1.056	-1.25619	-1.20049	0.241733	0.0213926	0.0314099	0.458659	0.89843	0.504635	-0.050788	0.300765	-0.288772	0	-0.237783	-1.1709	0.0981784	0.620575	-0.0129316
CD109	Q6YHK3	135228	33	34	31	33	34	31	24.5	26.9	24.5	0	0	0	-1.20313	-0.768731	-0.602443	-0.488665	-0.441222	-0.392572	0.0566729	0.111878	0.2071	0.15328	0.413793	0.477928	-0.213031	0.0528315	0.120376	0	-0.858101	-0.44082	0.125217	0.348334	-0.0132745
TRIM28	Q13263	10155	23	27	31	23	27	31	34.5	41.3	49.7	0	0	0	-0.176446	-0.203619	0.101012	-0.609752	-0.969345	-0.77842	0.121405	-0.0834362	0.036752	0.466404	0.525622	0.476165	-0.058341	0.0437422	-0.0327921	0	-0.0930175	-0.785839	0.0249069	0.489397	-0.0157969
TRIP11	Q15643	9321	11	8	13	11	8	13	5.7	4	6.9	0	0	0	-1.02436	-0.380824	-0.906808	-0.798425	-0.608408	-1.37784	-0.205567	0.0872658	-0.704866	0.140712	0.587102	-0.145603	-0.0203951	0.446076	-0.509678	0	-0.770662	-0.928225	-0.274389	0.19407	-0.0279991
HTATIP2	Q9BUP3	10553	1	1	2	1	1	2	3.6	5.1	8.7		0	0		-1.20382	0.35346		-1.97374	-0.545407		-0.535426	0.25639		0.181568	0.753757		-0.585634	0.512362	0	-0.425178	-1.25958	-0.139518	0.467663	-0.0366362
EPS15	P42566	2060	21	24	19	21	24	19	28.5	32	24.8	0	0	0	-0.798182	0.167631	0.0115749	-0.980929	-0.338634	-0.669646	-0.344989	0.292254	0.0251298	-0.0206267	0.855015	0.483092	-0.483614	0.306163	0.0545	0	-0.206325	-0.66307	-0.00920192	0.43916	-0.0409839
ARCN1	P48444	372	30	27	26	30	27	26	54	44.4	45.2	0	0	0	-0.451465	-0.207497	-0.145566	-0.615429	-0.760847	-0.784335	0.0978188	0.0182737	-0.0977291	0.47192	0.591666	0.42143	-0.0309788	0.0160208	-0.111833	0	-0.268176	-0.720204	0.00612113	0.495005	-0.0422637
HADHB	P55084	3032	14	14	13	14	14	13	28.9	28.3	26.4	0	0	0	-0.665233	-0.158663	-0.53232	-1.15621	-1.23215	-1.38898	-0.0351956	0.394715	-0.382972	0.526914	1.15262	0.189409	0.092174	0.235155	-0.45498	0	-0.452072	-1.25911	-0.00781723	0.622982	-0.0425505
DNAJB9	Q9UBS3	4189	3	3	2	3	3	2	17	14.3	10.8	0	0	0	-1.5958	-1.35098	-0.900501	-1.04712	-1.38949	-0.934066	-0.539636	-0.622807	-0.368322	-0.0463677	0.136474	0.24777	-0.0491068	-0.063281	-0.0215396	0	-1.28243	-1.12356	-0.510255	0.112625	-0.0446424
FKBP10	Q96AY3	60681	25	23	25	24	22	24	50.2	43.8	44	0	0	0	-0.804277	-0.302498	-0.524085	-0.768217	-0.673685	-0.974186	-0.122894	-0.0280451	-0.301419	0.219262	0.567657	0.133245	-0.128791	0.211266	-0.219561	0	-0.54362	-0.805363	-0.150786	0.306721	-0.0456952
SAP30	O75446	8819	1	2	1	1	2	1	3.2	7.3	4.1		0	0		-0.658139	-0.0751798		-1.3533	-0.629087		-0.575189	0.257101		0.157371	0.493867		-0.244471	0.144188	0	-0.36666	-0.991192	-0.159044	0.325619	-0.0501417
P3H3	Q8IVL6	10536	9	9	8	9	9	8	14.3	14.5	12.4	0	0	0	-0.764536	-0.422327	-0.651533	-1.04229	-0.981568	-1.31815	-0.198966	0.203595	-0.387264	0.521268	0.901653	0.218908	-0.0486844	0.282726	-0.387432	0	-0.612799	-1.114	-0.127545	0.547276	-0.0511301
DHX30	H7BXY3	22907	2	2	2	2	2	2	1.6	1.6	1.6	0	0	0	-1.22519	-0.966405	1.66523	-1.66456	-1.94687	1.02072	-0.711854	-0.771926	1.43798	-0.38726	-0.576003	1.99977	-1.27036	-0.339237	1.45586	0	-0.175453	-0.86357	-0.0152682	0.345502	-0.0512479
BOLA2	Q9H3K6	552900	6	6	5	6	6	5	80.2	80.2	69.8	0	0	0	-0.658366	-0.0179859	0.113844	-0.884414	-0.590467	-0.59841	-0.235715	0.0838216	0.0522844	0.065135	0.625935	0.533997	-0.420418	0.131161	0.133408	0	-0.187502	-0.691097	-0.0332032	0.408356	-0.0519498
FKBP9	O95302	11328	17	17	14	16	16	13	32.5	32.5	23.7	0	0	0	-0.804801	-0.454021	-0.422144	-0.626183	-0.611702	-0.700555	-0.0401508	-0.126255	-0.156832	0.217501	0.438888	0.284747	-0.0888265	0.0364781	-0.106981	0	-0.560322	-0.646147	-0.107746	0.313712	-0.0531098
APOC1	P02654	341	2	3	3	2	3	3	23.4	26	26	0	0	0	-0.814148	-0.361227	-1.77644	0.0269721	-0.458375	-1.84781	0.507003	0.456879	-1.13872	0.855147	0.835632	-0.692863	0.487052	0.308862	-0.958065	0	-0.983937	-0.759738	-0.0582803	0.332639	-0.0540503
B4GALT4	O60513	8702	5	8	5	5	8	5	16.6	25	16.9	0	0	0	-1.27515	-0.866081	-1.21385	-1.10511	-1.01501	-1.62722	-0.221487	0.243558	-0.522655	0.340535	0.773872	0.175109	-0.0898861	0.180947	-0.261951	0	-1.11836	-1.24911	-0.166861	0.429839	-0.0569636
SUCLG1	P53597	8802	5	3	1	5	3	1	17.1	10.1	2	0	0	0	-1.58799	-0.069871	0.221656	-1.46134	-0.953173	-0.675782	-0.421593	0.194515	0.279482	-0.248978	1.04176	0.872476	-0.632693	0.325653	0.12464	0	-0.478733	-1.0301	0.017468	0.555088	-0.0608001
ISG15	P05161	9636	7	7	6	7	7	6	45.5	45.5	41.2	0	0	0	-0.379475	0.0484189	-0.0407421	-0.0928573	0.0532034	-0.181971	0.291711	0.59165	0.362527	0.300117	0.863613	0.503477	-0.354313	0.22645	-0.0549098	0	-0.123933	-0.073875	0.415296	0.555736	-0.0609243
RNPEP	Q9H4A4	6051	21	23	20	21	23	20	35.8	39.1	34.8	0	0	0	-0.572996	-0.144086	-0.101025	-0.53485	-0.584713	-0.579581	0.0551529	0.0205296	-0.0297888	0.325661	0.509809	0.430476	-0.202134	0.014143	0.0014365	0	-0.272702	-0.566382	0.0152979	0.421982	-0.0621847
CD55	B1AP13	1604	7	7	8	7	7	8	23.3	21.8	25.2	0	0	0	-0.942647	-0.552629	-0.700334	-0.458525	-0.662891	-0.735249	0.120947	0.0797504	-0.00503739	0.369966	0.654101	0.464086	-0.073697	0.0900853	-0.207682	0	-0.73187	-0.618889	0.06522	0.496051	-0.0637646
LRPAP1	P30533	4043	17	19	17	17	19	17	42.3	44.5	36.1	0	0	0	-1.06608	-0.338106	-0.56307	-1.08311	-0.757177	-1.01717	-0.518834	-0.0875734	-0.361937	-0.0779969	0.599898	0.108248	-0.368847	0.321353	-0.168237	0	-0.655753	-0.952483	-0.322781	0.21005	-0.0719105
MMP16	P51512	4325	2	2	2	2	2	2	8.9	8.9	8.9	0	0	0	-1.43511	-0.25226	-0.490516	-1.06689	-0.431527	-0.668324	-0.380606	0.288491	0.138906	-0.145042	0.650053	0.502409	-0.545337	0.212117	0.117115	0	-0.725961	-0.722247	0.0155969	0.335807	-0.0720348
CHRDL1	Q9BU40	91851	3	2	2	3	2	2	6	3.8	3.8	0	0	0	-3.13735	-1.17033	-0.440694	-2.02227	-0.210112	0.571923	-0.959401	0.712871	1.16237	-1.07582	0.467977	1.26873	-1.3101	0.213323	0.880628	0	-1.58279	-0.553486	0.30528	0.220298	-0.0720491
PON2	J3QT77	5445	2	1	1	2	1	1	8.8	4.7	4.1	0		0	-0.928406		0.0969607	-1.38721		-0.857992	-0.394896		0.12845	-0.451855		0.631729	-0.427783		0.277897	0	-0.415723	-1.1226	-0.133223	0.0899367	-0.0749427
PYCR1	P32322	5831	2	4	3	2	3	2	11	18.5	15	0	0	0	-2.7729	-0.55912	-0.65453	-2.82061	-1.30256	-1.03057	-0.343065	0.0791411	-0.120162	-0.16862	0.894167	0.62923	-0.270834	0.0705135	-0.0401536	0	-1.32885	-1.71791	-0.128028	0.451592	-0.080158
FKBP2	P26885	2286	5	5	5	5	5	5	37.3	32.4	24.6	0	0	0	-0.578777	-0.0866094	-0.0327506	-0.559903	-0.618543	-0.564	-0.170402	-0.121053	-0.144232	-0.011674	0.400278	0.186887	-0.287693	0.0430453	-0.000204703	0	-0.232712	-0.580815	-0.145229	0.19183	-0.0816176
SCG2	P13521	7857	9	9	8	9	9	8	14.1	14.1	13	0	0	0	0.689835	1.58162	1.23548	1.13405	1.69316	1.32754	1.35409	1.5631	1.38356	0.242085	0.750002	0.485743	-0.378822	0.3624	-0.249619	0	1.16898	1.38492	1.43358	0.49261	-0.0886803
SDF2L1	Q9HCN8	23753	3	2	1	3	2	1	12.7	6.8	5.9	0	0	0	-0.802184	-0.0941713	0.176448	-0.722986	-0.782583	-0.501972	0.136075	0.109672	0.127403	0.385234	0.919145	0.479061	-0.165795	0.00980625	-0.12845	0	-0.239969	-0.66918	0.124383	0.59448	-0.0948128
NUDT9	Q9BW91	53343	8	8	7	8	8	7	24.9	25.1	22.9	0	0	0	-0.65515	-0.314066	-0.0557467	-0.694587	-0.861694	-0.58871	-0.0610538	-0.256077	-0.0651976	0.0169757	0.195594	0.324308	-0.210881	-0.101882	0.0207424	0	-0.341654	-0.714997	-0.127443	0.178959	-0.0973402
COLGALT1	Q8NBJ5	79709	18	19	13	18	19	13	30.7	31.2	23	0	0	0	-1.21789	-0.578758	-0.00323474	-1.17374	-1.13059	-0.545996	-0.517973	-0.248076	0.247351	-0.0697194	0.365117	0.652328	-0.459378	-0.0828165	0.239829	0	-0.599961	-0.950106	-0.172899	0.315909	-0.100788
VPS37B	Q9H9H4	79720	6	5	5	6	5	5	32.3	28.4	28.8	0	0	0	-1.19275	-0.502004	-0.2928	-0.857889	-1.19864	-0.909365	-0.0473745	-0.169921	-0.313634	0.150413	0.443756	0.470022	-0.265142	-0.0582188	0.0169219	0	-0.662517	-0.988631	-0.176977	0.354731	-0.102146
STARD7	Q9NQZ5	56910	1	2	2	1	2	2	2.2	6.2	6.2	0	0	0	-0.416153	-0.464865	-0.1005	-1.23505	-0.937174	-0.520476	0.277263	-0.026761	0.0487733	0.24039	0.248925	0.183263	-0.101919	-0.345794	0.128659	0	-0.327173	-0.897565	0.0997585	0.224193	-0.106352
EGFLAM	Q63HQ2	133584	1	2	0	1	2	0	0.8	2	0	0	0		0.0836511	-3.12061		-0.199444	-3.24643		1.22609	-1.39912		1.9484	-1.49108		1.47001	-1.68866		0	-1.51848	-1.72294	-0.0865169	0.228664	-0.109328
THOC3	Q96J01	84321	4	4	5	4	4	5	9.4	9.4	13.4	0	0	0	-0.769637	-0.220139	-0.0220583	-1.0511	-0.797102	-0.774709	-0.129767	-0.00890039	0.00898419	0.065824	0.632125	0.564214	-0.506648	-0.149416	0.317804	0	-0.337278	-0.874303	-0.0432279	0.420721	-0.112753
PCSK5	Q92824	5125	3	3	3	3	3	3	1.5	1.5	1.3	0	0	0	-1.5365	-1.23342	-1.24521	-0.811938	-0.623028	-0.816483	0.0639505	0.158982	-0.426551	0.0792078	0.226944	0.00679975	-0.642184	0.30043	-0.0163757	0	-1.33838	-0.750483	-0.0678729	0.104317	-0.119376
FH	P07954	2271	14	15	16	14	15	16	33.3	34.7	38.6	0	0	0	-1.17384	0.139746	0.232569	-0.982223	-0.510769	-0.350673	-0.310173	0.290667	0.192122	-0.0294233	0.812858	0.545187	-0.571009	0.12714	0.0847369	0	-0.267175	-0.614555	0.0575387	0.442874	-0.119711
MAN2B1	O00754	4125	13	14	16	13	14	16	15.1	16.1	17	0	0	0	-1.24654	-1.38552	-1.35905	-0.858055	-1.37953	-1.46266	-0.12397	-0.687175	-0.704736	0.375828	0.0309975	-0.136637	0.152143	-0.178099	-0.343031	0	-1.33037	-1.23341	-0.505294	0.0900626	-0.122996
MIF	P14174	4282	3	3	3	3	3	3	23.5	23.5	23.5	0	0	0	-1.06506	-1.07548	-0.355755	-1.33317	-1.56895	-1.34568	-0.116944	-0.525411	-0.136217	0.552313	0.555366	0.605804	-0.057098	-0.250204	-0.0630553	0	-0.8321	-1.41593	-0.259524	0.571161	-0.123453
FXR1	P51114	8087	15	18	14	13	16	12	28.5	31.4	24.8	0	0	0	-0.431286	-0.385952	-0.125157	-0.851608	-1.21294	-1.0821	-0.104515	-0.244201	-0.265357	0.280456	0.554552	0.332831	-0.155051	0.030316	-0.247111	0	-0.314132	-1.04888	-0.204691	0.38928	-0.123949
EREG	O14944	2069	2	1	2	2	1	2	11.8	6.5	11.8	0	0	0	-0.568887	-1.54037	-1.54129	-0.3035	-2.17176	-1.45922	0.680576	-1.19309	-0.638368	1.03441	-0.396817	-0.0908406	0.58932	-0.743784	-0.217702	0	-1.21685	-1.31149	-0.383629	0.182249	-0.124055
KDM3B	Q7LBC6	51780	5	3	4	5	3	4	3.7	2	2.8	0	0	0	-1.22562	-0.993624	-0.468144	-1.05391	-1.26005	-0.870089	-0.217426	-0.538529	-0.0628681	0.112203	0.111864	0.380645	-0.327751	-0.228744	0.173235	0	-0.895796	-1.06135	-0.272941	0.20157	-0.127753
POFUT2	Q9Y2G5	23275	11	8	8	6	5	5	27.7	21.4	20	0	0	0	-1.10505	-0.681637	-0.707386	-1.18872	-0.952089	-1.18889	-0.550864	-0.237553	-0.431246	0.0782435	0.398671	0.0834209	-0.402936	0.177739	-0.167689	0	-0.831358	-1.1099	-0.406554	0.186779	-0.130962
NUP214	P35658	8021	13	10	14	13	10	14	8.3	5.7	8.1	0	0	0	-0.798339	-0.680193	-0.0984795	-0.969639	-1.04124	-0.586629	-0.0888006	-0.323246	0.173353	0.233772	0.307642	0.626974	-0.262975	-0.323114	0.19089	0	-0.525671	-0.865836	-0.0795645	0.389463	-0.131733
FUT11	Q495W5	170384	2	1	2	2	1	2	4.9	3	4.7	0		0	-2.0987		-0.847606	-1.79334		-0.76335	-0.888966		-0.139414	-0.577109		0.632665	-0.697699		0.428154	0	-1.47315	-1.27835	-0.51419	0.0277777	-0.134773
STC1	P52823	6781	11	9	10	11	9	10	50.2	44.1	47	0	0	0	-0.163788	-1.13431	-0.60513	0.341042	-1.12893	-0.760634	1.42537	0.0361822	0.081448	1.60096	0.0774144	0.586659	0.692543	-0.859561	-0.260867	0	-0.634411	-0.516173	0.514332	0.755012	-0.142628
PLOD3	O60568	8985	30	28	27	30	28	27	43.4	38.9	36.4	0	0	0	-1.05414	-0.432349	-0.443788	-0.66093	-0.487632	-0.568495	-0.201239	0.0950537	-0.0281894	0.0109808	0.479339	0.282986	-0.3884	0.0906768	-0.133833	0	-0.643424	-0.572352	-0.0447915	0.257769	-0.143852
CTBS	Q01459	1486	8	8	9	8	8	9	26.5	26.5	27.8	0	0	0	-1.43518	-1.20714	-0.72256	-1.12793	-1.14612	-0.748328	-0.370112	-0.728278	-0.204335	-0.0828253	-0.126554	0.35315	-0.270259	-0.339683	0.164656	0	-1.12163	-1.00746	-0.434242	0.0479236	-0.148429
CTSD	P07339	1509	15	13	13	15	13	13	43.6	36	42.4	0	0	0	-1.04773	-0.316935	-0.542258	-0.907872	-0.873576	-1.03732	-0.230994	-0.0733307	-0.471506	0.103053	0.490822	0.0242242	-0.191968	-0.02665	-0.228983	0	-0.635642	-0.93959	-0.25861	0.206033	-0.1492
PTK7	F8WDG7		7	8	7	1	1	1	51.6	67.5	51.6		0	0		-1.33979	-0.608915		-0.795767	-0.2752		-0.431304	0.112679		0.323512	0.873143		-0.238781	-0.0659573	0	-0.974352	-0.535483	-0.159312	0.598327	-0.152369
ERLIN2	O94905	11160	7	11	8	5	9	6	23.1	34	26.6	0	0	0	-0.632052	-0.324281	-0.278365	-1.0682	-1.16877	-1.19228	-0.345957	-0.0895616	-0.275316	0.0715601	0.664501	0.258774	-0.328852	0.0951951	-0.229536	0	-0.411566	-1.14308	-0.236945	0.331612	-0.154398
RTF1	Q92541	23168	12	12	11	12	12	11	17.5	18.2	15.8	0	0	0	-0.566085	-0.26337	-0.408763	-0.559401	-0.790502	-1.11871	0.161693	-0.159087	-0.397579	0.265614	0.311265	-0.0216215	-0.107538	-0.115763	-0.288872	0	-0.41274	-0.82287	-0.131658	0.185086	-0.170724
NRDC	B1AKJ5	4898	26	26	28	26	26	28	21.2	19.8	21	0	0	0	-0.888321	-0.40502	-0.190874	-1.01729	-0.830122	-0.793341	-0.468959	-0.265938	-0.176812	-0.0641212	0.266204	0.3453	-0.513788	-0.0278878	0.0261529	0	-0.494738	-0.880251	-0.303903	0.182461	-0.171841
GLS	O94925	2744	7	7	9	7	6	9	13.8	12.4	18.4	0	0	0	-0.313997	-0.125678	-0.368929	-0.763355	-0.699011	-1.42109	-0.244843	0.360541	-0.442708	0.626226	1.13122	0.106185	-0.171423	0.40963	-0.757816	0	-0.269535	-0.961154	-0.109003	0.621211	-0.173203
MARS	P56192	4141	23	25	21	23	25	21	32.4	35.1	30.8	0	0	0	-0.696432	-0.390465	-0.137789	-1.10459	-1.07251	-0.996405	-0.134013	-0.25864	-0.167313	0.067257	0.464551	0.28825	-0.356064	0.0592672	-0.226666	0	-0.408229	-1.05783	-0.186655	0.273353	-0.174487
OLFML1	Q6UWY5	283298	2	2	1	2	2	1	7	5	2.7		0	0	-2.38058	-0.852088	0.563124	-0.797104	-0.420132	0.813441	-1.54783	0.229766	1.26567	-1.3691	0.417373	1.40885	-1.82221	0.178938	1.09359	0	-0.889849	-0.134598	-0.0174671	0.152372	-0.183225
LIPG	Q9Y5X9	9388	1	1	1	1	1	1	4.4	4.4	4.4	0	0		-2.64275	1.29224		-2.93818	0.285579		-1.07192	1.48053		-1.11673	1.09478		-1.81622	1.44551		0	-0.675257	-1.3263	0.204305	-0.0109772	-0.185353
DPP7	Q9UHL4	29952	7	9	8	7	9	8	16.5	21.3	18.7	0	0	0	-0.766386	-0.177711	-0.672204	-0.598366	-0.479713	-1.13788	-0.0627569	-0.00203093	-0.612886	0.232802	0.609194	-0.126235	-0.150351	0.120299	-0.533544	0	-0.538767	-0.738653	-0.225891	0.238587	-0.187865
PWP1	Q13610	11137	11	10	10	11	10	10	25.3	23.4	24	0	0	0	-0.684128	0.266822	-0.0420781	-0.969733	-0.35756	-0.701087	-0.333857	0.21548	-0.278265	-0.0875656	0.830737	0.224154	-0.529427	0.2295	-0.275859	0	-0.153128	-0.676127	-0.132214	0.322442	-0.191929
PCCB	P05166	5096	4	4	2	4	4	2	15.1	15.1	7.2	0	0	0	-0.488005	-0.752536	-3.85257	-0.904607	-1.63956	-1.60167	0.0840974	-0.0291249	-0.449812	0.571046	1.25704	0.171565	-0.0513293	-0.246759	-0.315727	0	-1.6977	-1.38194	-0.131613	0.666551	-0.204605
UMPS	P11172	7372	5	3	4	5	3	4	9	5	7.5	0	0	0	-0.630788	-0.505983	-0.506552	-1.14552	-1.03786	-1.35165	-0.358372	-0.0769464	-0.40718	-0.037274	0.761111	0.247925	-0.464836	0.360585	-0.511731	0	-0.547774	-1.17834	-0.280833	0.323921	-0.205327
DDR2	Q16832	4921	0	1	2	0	1	2	0	1.8	2.8		0	0		-0.46046	-0.995344		-0.758718	-1.503		-0.488173	-0.717987		0.55355	-0.407572		0.188937	-0.6053	0	-0.727902	-1.13086	-0.60308	0.0729891	-0.208181
NENF	Q9UMX5	29937	6	5	4	6	5	4	37.2	32	26.7	0	0	0	-0.567662	0.020993	-0.128065	-0.43257	-0.273673	-0.499898	-0.0566167	0.0261156	-0.205202	0.175148	0.463137	0.0995416	-0.267158	-0.0537992	-0.309234	0	-0.224911	-0.402047	-0.0785676	0.245942	-0.210064
PCYOX1	Q9UHG3	51449	6	5	7	6	5	7	14.3	12.3	16	0	0	0	-1.36917	-0.639357	-0.949884	-1.50128	-1.07573	-1.53408	-0.755314	-0.482175	-0.736129	-0.321638	0.488957	-0.103488	-0.484409	0.292729	-0.442696	0	-0.986137	-1.37037	-0.657873	0.021277	-0.211458
BIRC6	Q9NR09	57448	7	6	7	7	6	7	1.7	1.3	1.6	0	0	0	-0.891388	0.194629	-0.827659	-0.883059	-0.0408966	-1.17369	-0.191174	0.47844	-0.570951	0.0126772	1.13765	-0.0804508	-0.54958	0.694699	-0.807463	0	-0.508139	-0.699217	-0.0945616	0.356624	-0.220781
EMILIN2	Q9BXX0	84034	20	17	17	20	17	17	21.1	17.4	19	0	0	0	-1.31543	-0.807388	-0.653971	-0.772143	-0.720181	-0.723462	-0.205939	-0.284315	-0.141607	-0.181208	0.108707	0.0792889	-0.360741	-0.0876095	-0.221105	0	-0.925597	-0.738595	-0.21062	0.0022626	-0.223152
USP14	P54578	9097	28	30	29	27	29	29	49.6	52.6	51.2	0	0	0	-0.432341	-0.172458	-0.153684	-0.668505	-0.70504	-0.870633	-0.0865767	-0.0365017	-0.196575	0.297142	0.49274	0.256946	-0.303958	-0.0919825	-0.278017	0	-0.252828	-0.74806	-0.106551	0.348943	-0.224653
EHBP1	Q8NDI1	23301	4	4	4	4	4	4	3.9	3.9	3.3	0	0	0	0.171858	-0.334339	-0.761891	-0.157815	-1.11406	-1.0398	0.606979	-0.482412	-0.660779	1.11373	0.0432116	-0.272252	0.423998	-0.563746	-0.53896	0	-0.308124	-0.770558	-0.178737	0.294895	-0.226236
BCAR1	P56945	9564	10	9	8	10	9	8	14.4	13.4	10.8	0	0	0	-1.33642	-0.644506	-0.47237	-1.18971	-0.827734	-0.911339	-0.640275	-0.281655	-0.307719	-0.322646	0.381656	0.125524	-0.720857	0.0997972	-0.0673984	0	-0.817765	-0.976261	-0.409883	0.0615113	-0.229486
IPO9	Q96P70	55705	25	25	22	25	25	22	28.2	28.5	24.7	0	0	0	-0.800874	-0.305144	-0.455145	-0.84515	-0.708358	-0.928403	-0.177843	-0.0541592	-0.266813	0.118612	0.380582	0.180166	-0.392153	-0.0476015	-0.250746	0	-0.520388	-0.827303	-0.166271	0.226453	-0.230167
IMPAD1	Q9NX62	54928	5	4	5	5	4	5	10	7.8	11.1	0	0	0	-0.484946	-0.94366	-0.892296	-0.595682	-1.8266	-1.36975	0.270897	-0.327949	-0.634295	0.364819	-0.143358	-0.0934593	0.249174	-0.508275	-0.4331	0	-0.773634	-1.26401	-0.230449	0.0426674	-0.230734
CD276	A0A0C4DGH0	80381	5	4	2	5	4	2	16.8	14.2	7.7	0	0	0	-0.834771	-0.0272928	-1.42669	-0.546679	-0.641605	-1.28738	-0.364521	-0.20356	-0.660744	-0.139727	0.556474	-0.0869115	-0.447744	0.0477829	-0.293065	0	-0.762918	-0.825222	-0.409609	0.109945	-0.231009
AIMP1	Q12904	9255	15	15	16	15	14	15	62.8	58.3	61.5	0	0	0	-0.831267	-0.414696	-0.0734082	-1.05201	-1.20464	-0.938202	-0.182332	-0.275334	-0.205706	0.0883495	0.393769	0.409804	-0.369189	-0.255714	-0.0681788	0	-0.43979	-1.06495	-0.221124	0.297308	-0.231027
NQO2	Q5TD07	4835	7	8	6	7	8	6	47.2	56	41.5	0	0	0	-0.641442	-0.565985	-1.23489	-0.798566	-1.03942	-1.59617	-0.241774	-0.313919	-0.799816	0.249818	0.305313	-0.277728	-0.279622	0.133092	-0.576701	0	-0.814107	-1.14472	-0.451836	0.092468	-0.241077
GLS	B8ZZA8		1	3	2	1	2	2	10.7	24.9	20.1		0	0		-1.26378	0.2851		-2.09495	-0.37581		-0.885158	0.839647		-0.07984	1.14977		-0.935275	0.443271	0	-0.489339	-1.23538	-0.0227554	0.534967	-0.246002
GNAS	P63092	2778	11	10	11	10	9	10	30.2	27.9	32	0	0	0	-0.844516	-0.319827	-0.379073	-0.689269	-0.873685	-0.887806	-0.122339	-0.153261	-0.257862	0.000469374	0.514399	0.267658	-0.330259	-0.0038853	-0.40688	0	-0.514472	-0.81692	-0.177821	0.260842	-0.247008
BOD1	Q96IK1	91272	3	3	2	2	2	1	14.1	14.1	8.6	0	0	0	-0.647494	-0.420855	0.101946	-0.730754	-0.978911	-0.718119	0.0463475	-0.292239	0.110824	0.483743	0.286345	0.547265	-0.255125	-0.463704	-0.0299744	0	-0.322135	-0.809261	-0.0450227	0.439118	-0.249601
C1orf198	Q9H425	84886	3	5	5	3	5	5	9.5	17.1	17.1	0	0	0	-0.59484	-1.51088	-0.258207	-0.566166	-1.61937	-0.487246	0.214303	-1.03786	0.21785	0.294561	-0.649461	0.518578	0.21844	-1.09374	0.0959326	0	-0.787977	-0.890928	-0.201903	0.0545594	-0.25979
IL17RA	Q96F46	23765	1	1	1	1	1	1	0.9	0.9	0.9		0	0		-0.154803	-0.276035		-0.586713	-0.49927		-0.153377	-0.235458		0.0937322	0.224837		-0.0697193	-0.461114	0	-0.215419	-0.542991	-0.194418	0.159285	-0.265417
HMGCL	P35914	3155	4	5	3	4	5	3	12.3	16.6	8.9	0	0	0	-1.13436	0.399224	-0.213646	-1.24878	-2.48351	-0.660801	-0.589989	1.34587	-0.0443026	-0.0171644	1.36379	0.385226	-0.716677	0.228386	-0.308761	0	-0.31626	-1.46437	0.237192	0.577285	-0.265684
GRSF1	Q12849	2926	8	7	7	8	7	7	21.8	16.5	16.5	0	0	0	-0.347948	0.0793859	-0.10895	-0.803046	-0.752301	-0.987099	0.0232765	0.0611836	-0.180771	0.232427	0.498055	0.107702	-0.471604	0.0938794	-0.447856	0	-0.125837	-0.847482	-0.0321038	0.279395	-0.275194
ARFIP2	A0A087X1E4	23647	4	4	4	4	4	4	12.3	12.3	12.3	0	0	0	-0.287913	-0.957009	-0.174247	-1.06097	-1.58021	-1.09115	-0.239437	-0.281473	-0.082165	0.268137	0.0894802	0.461638	-0.105144	-0.807537	0.0852414	0	-0.473056	-1.24411	-0.201025	0.273085	-0.275813
PLAT	P00750	5327	15	14	13	15	14	13	31.3	31.3	28.6	0	0	0	-1.20061	-0.805358	-0.551211	-0.888854	-0.827764	-0.580979	0.140767	0.143466	0.291124	0.0520132	0.33462	0.444222	-0.472554	-0.344127	-0.0140384	0	-0.852394	-0.765866	0.191786	0.276952	-0.276907
MEIS1	O00470	4211	2	3	1	2	3	1	10.8	17.8	5.1		0	0		-0.100432	-0.430515		-0.391199	-0.706157		0.485805	-0.302003		0.944106	0.163787		-0.11045	-0.446158	0	-0.265473	-0.548678	0.0919008	0.553946	-0.278304
GLB1	P16278	2720	6	7	6	6	7	6	11.2	12.4	10.2	0	0	0	-0.783835	-0.330394	-1.53597	-0.68175	-0.717048	-1.80179	-0.0515335	0.0307327	-1.20223	0.279836	0.604429	-0.732949	-0.0548945	0.2193	-1.01638	0	-0.883401	-1.06686	-0.407676	0.0504386	-0.283992
CS	O75390	1431	12	12	11	7	6	5	26.5	25.8	24.3	0	0	0	-0.828173	-0.30186	-0.701418	-0.941005	-0.823451	-1.37016	-0.362014	0.0407873	-0.47977	0.258036	0.247973	-0.445251	-0.406742	0.181041	-0.641886	0	-0.610484	-1.04487	-0.266999	0.0202529	-0.289196
HEXB	P07686	3074	17	17	15	17	17	15	30.9	28.8	25	0	0	0	-0.98862	-0.481682	-0.403134	-1.04081	-0.714416	-0.835196	-0.496269	-0.13303	-0.379618	-0.135927	0.405408	0.148578	-0.578096	-0.0587466	-0.231598	0	-0.624478	-0.863474	-0.336305	0.139353	-0.28948
GAK	O14976	2580	4	5	2	4	5	2	3.6	4.3	2.1	0	0	0	-1.48786	-0.64034	-0.198665	-1.53248	-1.10329	-0.794634	-0.861186	-0.278248	-0.106855	-0.363512	0.28742	0.518893	-0.74524	-0.144645	0.0199259	0	-0.775621	-1.14347	-0.41543	0.1476	-0.289986
KRR1	Q13601	11103	4	4	4	4	4	4	11.8	11.8	11.8		0	0	-1.85873	0.26189	0.537329	-2.7653	-0.82835	-0.220722	-1.89113	0.410803	0.587016	-1.75623	1.15624	0.871576	-1.9388	0.630753	0.40269	0	-0.35317	-1.27146	-0.29777	0.0905279	-0.301784
CDC23	Q9UJX2	8697	3	2	2	3	2	2	4.9	3.4	3.4		0	0		-0.255148	-0.432137		-1.20168	-0.988426		-0.119228	-0.417423		0.372593	0.175426		-0.275135	-0.332267	0	-0.343642	-1.09505	-0.268325	0.27401	-0.303701
ADPRHL2	Q9NX46	54936	9	8	8	9	8	8	32.2	27.5	27.5	0	0	0	-0.413558	-0.161122	-0.370007	-0.770669	-0.73669	-1.12022	0.0489446	-0.00652676	-0.460502	0.276594	0.441028	0.0371703	-0.251268	-0.204634	-0.456146	0	-0.314896	-0.875861	-0.139361	0.251597	-0.304016
THY1	P04216	7070	4	4	4	4	4	4	26.3	26.3	26.3	0	0	0	-1.32461	-0.651465	-0.469234	-0.847165	-1.09994	-0.75325	-0.457059	-0.615515	-0.213937	-0.278532	0.226179	0.427869	-0.479413	-0.234926	-0.213649	0	-0.815102	-0.900117	-0.428837	0.125172	-0.309329
GPI	P06744	2821	20	21	20	14	15	15	35.6	35.6	39.4	0	0	0	-0.598799	0.0185891	-0.0614869	-0.757207	-0.660958	-0.760638	-0.233098	0.056247	-0.156756	0.126512	0.466107	0.269552	-0.524411	-0.182568	-0.224411	0	-0.213899	-0.726267	-0.111202	0.28739	-0.310463
FHL1	Q13642	2273	13	11	13	3	2	3	55.3	42.4	55.3	0	0	0	-1.02725	-0.621832	-1.00042	-0.908353	-0.58988	-1.07116	0.169446	0.27838	-0.330803	0.536915	0.828141	0.19562	-0.275706	-0.103898	-0.589788	0	-0.883167	-0.856465	0.0390079	0.520226	-0.323131
CD320	Q9NPF0	51293	3	3	0	3	3	0	13.1	11.7	0	0	0		-0.457261	-0.455544		-0.556144	-0.919428		-0.0419991	-0.300055		0.217339	0.27929		-0.258925	-0.399067		0	-0.456402	-0.737786	-0.171027	0.248314	-0.328996
ALDOA	P04075	226	25	27	28	20	21	22	80.2	81.6	86.3	0	0	0	-0.905887	-0.315281	-0.0543993	-0.998371	-1.10114	-0.867546	-0.15563	-0.145653	-0.216362	0.213881	0.353866	0.232074	-0.370297	-0.408512	-0.217727	0	-0.425189	-0.989019	-0.172548	0.266607	-0.332179
NFS1	Q9Y697	9054	2	1	1	2	1	1	6.1	3.5	3.5	0		0	1.0805		-2.91524	0.899217		-2.70004	1.73698		-2.28632	2.14428		-1.66035	1.37341		-2.04603	0	-0.917367	-0.900411	-0.274668	0.241967	-0.33631
ANPEP	P15144	290	38	39	34	38	39	34	35.3	35.3	32.7	0	0	0	-0.718403	-0.213965	-0.259587	-0.332817	-0.551538	-0.510158	-0.176861	-0.210141	-0.242434	-0.200593	0.225463	0.144856	-0.396344	-0.212553	-0.409557	0	-0.397318	-0.464838	-0.209812	0.0565755	-0.339484
ANG	P03950	283	1	1	2	1	1	2	6.1	6.1	12.9	0	0	0	-0.697983	-0.637937	-2.13983	-0.321161	-0.773552	-2.28766	0.829184	0.205112	-1.57876	1.0392	0.569872	-1.22877	0.634861	0.0929174	-1.77736	0	-1.15858	-1.12746	-0.18149	0.126767	-0.34986
TAGLN2	P37802	8407	14	15	15	13	14	14	70.4	70.4	70.4	0	0	0	-0.669852	-0.449024	-0.327595	-1.12789	-1.14844	-1.23624	-0.486754	-0.451059	-0.424776	-0.0346265	0.232856	0.151222	-0.565816	-0.257774	-0.229879	0	-0.482157	-1.17086	-0.454196	0.116484	-0.351156
POGLUT3	Q7Z4H8	143888	5	5	6	5	5	6	9.7	12.4	12.8	0	0	0	-0.989387	-1.21612	-0.0747961	-0.822655	-1.17945	-0.420624	-0.133749	-0.668118	0.242981	0.248503	-0.185179	0.617754	-0.388386	-0.777558	0.110399	0	-0.760102	-0.807575	-0.186296	0.227026	-0.351848
MAP1S	Q66K74	55201	6	5	7	6	5	7	5.1	4.4	7.9	0	0	0	-0.903355	-0.276	-0.781799	-1.20061	-0.780728	-1.63679	-0.591378	-0.277282	-0.769487	-0.0604432	0.47697	-0.299119	-0.496702	0.0839486	-0.647294	0	-0.653718	-1.20604	-0.546049	0.0391359	-0.353349
ITGA4	P13612	3676	18	18	13	18	18	13	20.3	20.3	14.5	0	0	0	-0.703685	-0.331447	-0.89987	-0.221363	-0.527106	-0.969724	0.0844398	-0.0492995	-0.54196	0.13341	0.360865	-0.199675	-0.165637	-0.0996058	-0.80118	0	-0.645	-0.572731	-0.16894	0.0981997	-0.355474
ADGRE5	P48960	976	6	7	6	6	7	6	8.1	7.9	7.2	0	0	0	-0.461835	0.123587	0.151118	-0.683775	-0.364543	-0.383037	0.0247557	-0.0414259	0.0405218	-0.148498	0.447358	0.26048	-0.466686	-0.252638	-0.355515	0	-0.0623766	-0.477118	0.00795057	0.186446	-0.35828
GPC6	Q9Y625	10082	6	4	6	5	2	4	14.8	8.5	13	0		0	-1.29972		-0.890827	-1.02681		-0.690898	-0.665245		-0.23475	-0.173823		0.476357	-0.573302		-0.14599	0	-1.09528	-0.858854	-0.449997	0.151267	-0.359646
PSMD1	Q99460	5707	37	34	35	37	34	35	45.2	44	42.9	0	0	0	-0.635581	-0.266829	-0.445074	-0.871615	-0.91707	-1.16599	-0.291619	-0.276654	-0.531617	0.0366477	0.289534	-0.106476	-0.396423	-0.157793	-0.525445	0	-0.449162	-0.98489	-0.36663	0.0732352	-0.359887
C1QTNF6	Q9BXI9	114904	1	3	2	1	3	2	4.3	12.9	7.2	0	0	0	-3.17878	-0.041284	0.343861	-3.62878	-0.420414	0.00556057	-2.34754	0.28691	0.680861		1.16956	1.37161	-2.89547	0.763522	1.03905	0	-0.958733	-1.34788	-0.459923	1.8834	-0.364299
IAH1	Q2TAA2	285148	7	4	3	6	4	3	39.9	22.6	15.7	0	0	0	-0.754865	-0.637561	-0.276499	-1.18435	-1.34719	-0.997773	-0.194962	-0.0346679	-0.261166	0.168761	0.38548	0.216697	-0.423901	-0.407468	-0.327208	0	-0.556308	-1.17644	-0.163599	0.256979	-0.386192
ALDH1B1	P30837	219	6	6	6	4	5	4	14.7	16.2	14.7	0	0	0	-2.59692	0.0787011	0.212924	-2.48237	-0.252409	-0.472522	-1.57148	0.272026	0.637361	-1.13474	1.21026	1.0747	-1.80873	0.449475	0.198026	0	-0.768433	-1.0691	-0.220697	0.383405	-0.387077
RPS27L	Q71UM5	51065	3	3	3	1	1	1	32	32	32	0	0	0	0.23232	-0.158542	-0.192876	-0.605989	-1.16443	-1.37325	0.32335	0.212185	-0.146042	0.996549	0.757769	0.390716	-0.406243	-0.102696	-0.656171	0	-0.0396993	-1.04789	0.129831	0.715011	-0.38837
GPN1	Q9HCN4	11321	3	2	1	3	2	1	9.4	5.1	2.1	0	0	0	-0.618437	-0.103829	0.171285	-1.00489	-0.83803	-0.56062	-0.244086	0.0708089	0.101866	-0.0059322	0.223307	0.243887	-0.648127	-0.331564	-0.197465	0	-0.18366	-0.801178	-0.0238039	0.153754	-0.392385
CSF1	P09603	1435	9	8	7	9	8	7	19	16.1	15.3	0	0	0	-1.17837	-0.389466	-0.185741	-0.589661	-0.187943	-0.0822661	-0.258656	-0.0501265	0.160892	-0.283343	0.034522	0.357332	-0.891023	-0.27778	-0.0181343	0	-0.584526	-0.286623	-0.049297	0.0361703	-0.395646
CPA4	Q9UI42	51200	4	5	4	4	5	4	9.7	12.8	9.7	0	0	0	-1.85953	-1.3357	-1.43374	-0.0195279	-0.0541829	-0.0669344	0.0425491	0.0871418	-0.119987	-0.438429	-0.0542433	-0.262406	-0.60378	-0.147411	-0.481596	0	-1.54299	-0.0468817	0.00323449	-0.251693	-0.410929
GARS	P41250	2617	27	26	27	27	26	27	38.4	38.8	38.3	0	0	0	-0.60922	-0.0616098	-0.243847	-0.932106	-0.572861	-1.03262	-0.308909	-0.107776	-0.331864	0.00659597	0.481748	0.0852214	-0.688333	-0.0659272	-0.511062	0	-0.304892	-0.845862	-0.249516	0.191188	-0.421774
LOXL2	H0YAR1	4017	6	7	7	1	1	1	34.8	38.2	38.2	0	0	0	-1.77028	-1.93366	-1.92628	-1.39638	-1.95578	-1.95476	-0.692055	-1.35901	-1.35577	-0.45769	-0.622359	-0.9655	-0.0800396	-0.53499	-0.679878	0	-1.87674	-1.76897	-1.13561	-0.68185	-0.431636
SYAP1	Q96A49	94056	5	6	4	5	6	4	23	27	12.5	0	0	0	-0.922036	-0.511907	-0.259078	-1.38804	-0.984897	-1.01619	-0.587752	-0.209046	-0.363219	-0.275706	0.334752	0.237488	-0.862325	-0.225402	-0.210257	0	-0.56434	-1.12971	-0.386672	0.0988447	-0.432662
PGAM5	Q96HS1	192111	4	4	3	4	4	3	12.5	12.5	9.3	0	0	0	-0.505356	-0.000666792	-1.77833	-0.998925	-1.08477	-2.50105	-0.202879	0.0424295	-1.69862	0.414527	0.896581	-1.04471	-0.183902	0.474221	-1.61335	0	-0.761452	-1.52825	-0.619689	0.0887977	-0.441009
SDC1	P18827	6382	3	3	3	3	3	3	15.8	15.8	15.8	0	0	0	0.0748699	-0.510026	-0.318315	-0.0370186	-0.795743	-0.727253	0.546985	-0.57498	-0.373948	0.727263	-0.107278	-0.00559827	-0.0367279	-0.592814	-0.69473	0	-0.251157	-0.520005	-0.133981	0.204795	-0.441424
LONP1	P36776	9361	10	9	9	10	9	9	12.8	9.7	12	0	0	0	-1.27799	-1.27212	-0.962698	-0.953504	-1.78263	-1.6907	-0.128599	-0.763109	-0.541631	0.178745	0.0816312	-0.0525101	-0.101174	-0.373873	-0.865421	0	-1.17094	-1.47561	-0.477779	0.0692887	-0.446823
RPL3	P39023	6122	18	19	21	18	19	21	38	42.9	43.9	0	0	0	-0.198751	0.236863	0.280632	-1.08576	-1.01859	-1.04292	-0.222378	-0.115685	-0.149767	0.0193874	0.584015	0.217001	-0.63345	-0.173261	-0.555407	0	0.106248	-1.04909	-0.16261	0.273468	-0.45404
TMED2	Q15363	10959	5	2	5	5	2	5	24.4	10.4	21.9	0	0	0	-1.25523	-1.16526	-1.18173	-1.59144	-1.33122	-1.88276	-0.511532	-0.542765	-0.817369	-0.0881248	0.268572	-0.179821	-0.567609	-0.0328834	-0.77326	0	-1.20074	-1.60181	-0.623889	0.000208562	-0.457917
CD14	P08571	929	6	5	6	6	5	6	22.1	16.5	18.9	0	0	0	-2.36122	-1.14745	-0.226028	-2.09212	-1.53257	-0.691387	-1.38845	-0.396455	0.115252	-0.812578	0.356552	0.822456	-1.51021	-0.283426	0.415445	0	-1.2449	-1.43869	-0.55655	0.122143	-0.459399
C20orf27	Q9GZN8	54976	5	4	3	5	4	3	35.6	35.6	16.7	0	0	0	-0.734533	-1.2461	-0.17681	-0.810984	-2.20124	-0.935357	-0.0994778	-0.82703	-0.106474	0.0647707	-0.162286	0.300572	-0.458269	-0.641575	-0.302811	0	-0.719149	-1.31586	-0.344327	0.0676856	-0.467552
CARM1	Q86X55	10498	13	13	15	12	13	15	28.3	22.5	30.3	0	0	0	-0.423354	-0.184293	-0.269206	-0.757836	-0.966934	-1.09547	-0.050412	-0.198476	-0.488959	0.217023	0.232515	-0.0116064	-0.525537	-0.333034	-0.565382	0	-0.292284	-0.940079	-0.245949	0.145977	-0.474651
ARMC10	Q8N2F6	83787	3	3	3	3	3	3	20.3	20.3	20.3	0	0	0	-1.23414	-0.133174	-0.220123	-1.60501	-0.742059	-1.16422	-0.701009	0.146154	-0.324027	-0.550394	0.438887	0.11789	-0.956629	-0.0220654	-0.45094	0	-0.529144	-1.17043	-0.292961	0.0021276	-0.476545
CD99	A0A096LP69	4267	2	2	2	1	1	1	12.5	12.5	12.5	0	0	0	-0.720797	-0.313848	-0.466697	-0.633485	-0.45427	-0.622121	-0.223725	-0.190314	-0.324828	-0.19289	0.291295	0.0986961	-0.701878	-0.257523	-0.485865	0	-0.500447	-0.569959	-0.246289	0.0657002	-0.481755
AGPS	O00116	8540	2	2	1	2	2	1	15.3	15.3	9	0	0		-0.219018	0.59926	0.14011	-3.65906	-1.8103	-2.25726	0.31437	1.17951	0.449508	0.439998	1.35134	0.788442	-0.543798	-0.304621	-0.633264	0	0.173451	-2.57554	0.647797	0.859926	-0.493895
RMDN1	Q96DB5	51115	8	6	7	8	6	7	26.8	21.3	20.4	0	0	0	-1.15031	-1.14219	0.0775787	-1.25353	-0.989568	-0.711915	-0.791388	-0.189061	0.191345	-0.334916	-0.133352	0.474917	-0.885319	-0.542676	-0.0761063	0	-0.738309	-0.985005	-0.263035	0.00221633	-0.501367
PFN1	P07737	5216	12	10	13	7	5	8	89.3	87.9	91.4	0	0	0	-1.15749	-0.693408	-0.539025	-1.32129	-1.32923	-1.57692	-0.158676	-0.301517	-0.741797	0.159351	0.376208	-0.0350345	-0.476516	-0.473087	-0.630468	0	-0.79664	-1.40915	-0.400664	0.166842	-0.526691
MBNL1	C9JP00	4154	5	4	5	2	2	2	12.4	10.1	12.4	0	0	0	-0.922773	-0.627813	-0.281659	-1.06524	-1.2153	-1.24129	-0.0396532	-0.254586	-0.329785	0.27308	0.184424	0.180878	-0.472068	-0.766763	-0.390019	0	-0.610748	-1.17394	-0.208008	0.212794	-0.54295
CDKN2A	P42771	1029	4	3	4	4	3	4	34	26.3	34	0	0	0	0.448834	-0.117172	-1.73532	0.428483	-0.901986	-2.4523	0.915102	-0.0963421	-1.80441	1.32883	0.38119	-1.33509	0.561709	-0.406669	-1.81343	0	-0.467885	-0.975267	-0.328551	0.124975	-0.552798
OXCT1	P55809	5019	13	11	8	13	11	8	28.5	25.8	19	0	0	0	-0.562828	0.204046	0.413683	-0.731452	-0.531271	-0.285227	0.000780572	0.324482	0.156587	0.136648	0.645902	0.412483	-0.748381	-0.475953	-0.452886	0	0.0183002	-0.515983	0.160617	0.398344	-0.559073
SERPINC1	P01008	462	10	8	8	2	1	0	15.7	12.7	11	0	0		-0.127793	-0.477288		-0.26759	0.689754		0.849454	0.020038		-0.199373	0.272425		-0.831272	-0.316436		0	-0.302541	0.211082	0.434746	0.0365263	-0.573854
FHL1	Q5JXI2	2273	12	11	12	2	2	2	54.3	48.1	54.3	0	0	0	-1.21523	-1.18345	-0.743906	-1.1554	-1.22678	-0.950589	-0.0723952	-0.301244	-0.193201	0.251383	0.0431331	0.378058	-0.632001	-0.728272	-0.372011	0	-1.04753	-1.11092	-0.188946	0.224191	-0.577428
CXCL2	P19875	2920	3	3	3	1	1	1	37.4	37.4	37.4	0	0	0	-3.16731	-1.65465	-1.43075	-2.68595	-1.68579	-1.65028	-1.51352	-0.476232	-0.584283	-0.668222	0.92666	0.528318	-1.49237	-0.469871	-0.0869729	0	-2.08424	-2.00734	-0.858013	0.262252	-0.683072
FAHD2A	Q96GK7	51011	8	8	6	8	8	6	30.6	34.4	22	0	0	0	-1.94074	-0.847088	-1.42843	-1.47793	-1.25271	-1.78599	-0.356004	-0.0721514	-1.03608	-0.00544987	0.564545	-0.42144	-0.692531	-0.285564	-1.07652	0	-1.40542	-1.50554	-0.488079	0.0458851	-0.684871
GPD2	P43304	2820	5	2	5	5	2	5	7.2	2.9	7	0		0	-2.37529		0.526257	-2.37365		-0.696425	-1.08641		0.69097	-0.96182		1.16611	-1.57873		0.0290718	0	-0.924517	-1.53504	-0.19772	0.102143	-0.774827
NIT1	Q86X76	4817	2	0	2	2	0	2	7.6	0	6.7	0		0	-2.04516		-0.314403	-2.01199		-0.950498	-0.0288265		-0.249517	0.102373		0.288604	-1.22856		-0.340679	0	-1.17978	-1.48125	-0.139172	0.195489	-0.784618
RPN2	P04844	6185	4	3	2	4	3	2	9.8	9.4	4.3	0		0	-0.888123		-0.252857	0.0503136		0.0823469	1.08921	-4.49511	0.669244	1.11303	-3.74686	1.62813	1.11925	-4.63356	0.642155	0	-0.57049	0.0663303	-0.912217	-0.335232	-0.957386
TNFRSF1A	P19438	7132	1	0	2	1	0	2	7.1	0	10.2	0		0	-3.05192		-1.07299	-1.88449		-0.728025	-2.58965		-0.137945			0.236524	-2.23292		0.251586	0	-2.06246	-1.30626	-1.3638	1.21535	-0.990669
MPI	H3BPB8	4351	2	2	4	2	2	4	8.4	6.7	13.2	0	0	0	-0.28806	-0.322693	-0.82372	-1.34346	-0.541737	-1.19376	-0.301361	-0.101103	-0.776376	0.18376	0.508387	-0.187103	-2.60938	0.295741	-0.69092	0	-0.478158	-1.02632	-0.392947	0.168348	-1.00152
SREK1	A0A087WY03		1	1	1	1	1	1	14	14	14	0	0		-7.93429	-6.31987		-5.80755	-5.03627		-5.23108	-4.07783		-4.75944	-4.03994		-5.32698	-4.38689		0	-7.12708	-5.42191	-4.65445	-4.39969	-4.85693
ADAMTS13	Q76LX8	11093	1	1	1	1	1	1	3.6	3.6	3.6	0	0	0					-6.98716	-8.36456	-8.18315	-7.11419		-7.27649	-6.00373	-5.13918		-5.16951	-6.85166	0		-7.57374	-7.47842	-6.1398	-5.90846
