# Supplementary material for: Cellular population dynamics shape the route to human pluripotency
Source: Nat Commun. 2023 May 17;14:2829. doi: 10.1038/s41467-023-37270-w (PMC10192362; doi:10.1038/s41467-023-37270-w)
Supplement: Supplementary file 5 — Supplementary Data 2 [file 41467_2023_37270_MOESM5_ESM.xlsx]

## Sheet: Supplementary Data 2
Supplementary Data 2. Results of Reactome enrichment analysis on secreted proteins. Over-representation analysis test was performed. Benjamini-Hochberg adjusted p-values are reported.
ID	Description	BH-corrected p-value	No. of genes	geneID
R-HSA-1474244	Extracellular matrix organization	6.63215e-65	101	A2M/ADAM10/BGN/BMP1/BMP4/BSG/DDR1/SERPINH1/CDH1/COL1A1/COL1A2/COL2A1/COL3A1/COL4A1/COL4A2/COL5A1/COL5A2/COL6A1/COL6A2/COL6A3/COL7A1/COL8A1/COL11A1/COL12A1/COL16A1/HAPLN1/VCAN/CTSB/CTSD/CTSK/DAG1/DCN/FBLN2/FBN1/FBN2/FGF2/FN1/TNC/ICAM1/ITGA4/ITGB3/LAMA2/LAMA4/LAMA5/LAMB1/LAMB2/LAMC1/LOXL1/LOXL2/LTBP1/LTBP2/LUM/MATN3/MFAP1/MFAP2/MFAP4/MMP1/MMP2/MMP3/MMP7/MMP9/MMP11/MMP14/MMP16/NID1/DDR2/P4HA1/P4HB/P…
R-HSA-1474228	Degradation of the extracellular matrix	2.70199e-33	51	A2M/ADAM10/BMP1/BSG/CDH1/COL1A1/COL1A2/COL2A1/COL3A1/COL4A1/COL4A2/COL5A1/COL5A2/COL6A1/COL6A2/COL6A3/COL7A1/COL8A1/COL11A1/COL12A1/COL16A1/CTSB/CTSD/CTSK/DCN/FBN1/FBN2/FN1/LAMA5/LAMB1/LAMC1/MMP1/MMP2/MMP3/MMP7/MMP9/MMP11/MMP14/MMP16/NID1/SPP1/ADAM17/TIMP1/TIMP2/COL14A1/ADAM9/ADAMTS4/ADAMTS5/COL5A3/COL18A1/COL26A1
R-HSA-1474290	Collagen formation	1.21631e-32	42	BMP1/SERPINH1/COL1A1/COL1A2/COL2A1/COL3A1/COL4A1/COL4A2/COL5A1/COL5A2/COL6A1/COL6A2/COL6A3/COL7A1/COL8A1/COL11A1/COL12A1/COL16A1/CTSB/LOXL1/LOXL2/MMP3/MMP7/MMP9/P4HA1/P4HB/PCOLCE/PLOD1/PLOD2/PPIB/COL14A1/PXDN/PLOD3/ADAMTS2/CRTAP/P3H3/COL5A3/P3H1/COLGALT1/COL18A1/LOXL4/COL26A1
R-HSA-381426	Regulation of Insulin-like Growth Factor (IGF) transport and uptake by Insulin-like Growth Factor Binding Proteins (IGFBPs)	2.3297e-30	46	ADAM10/ALB/APOE/SERPINC1/BMP4/CALU/CSF1/VCAN/CST3/FBN1/FN1/TNC/IGFBP2/IGFBP3/IGFBP5/IGFBP7/CCN1/IL6/LAMB1/LAMB2/LAMC1/LTBP1/MATN3/MFGE8/MMP1/MMP2/NUCB1/P4HB/PAPPA/PRKCSH/DNAJC3/RCN1/SPP1/TIMP1/HSP90B1/SCG2/STC2/PDIA6/FSTL3/PRSS23/FSTL1/FAM20A/VWA1/CHRDL1/PCSK9/MIA3
R-HSA-8957275	Post-translational protein phosphorylation	7.72658e-29	42	ADAM10/ALB/APOE/SERPINC1/BMP4/CALU/CSF1/VCAN/CST3/FBN1/FN1/TNC/IGFBP3/IGFBP5/IGFBP7/CCN1/IL6/LAMB1/LAMB2/LAMC1/LTBP1/MATN3/MFGE8/NUCB1/P4HB/PRKCSH/DNAJC3/RCN1/SPP1/TIMP1/HSP90B1/SCG2/STC2/PDIA6/FSTL3/PRSS23/FSTL1/FAM20A/VWA1/CHRDL1/PCSK9/MIA3
R-HSA-1650814	Collagen biosynthesis and modifying enzymes	5.20485e-28	34	BMP1/SERPINH1/COL1A1/COL1A2/COL2A1/COL3A1/COL4A1/COL4A2/COL5A1/COL5A2/COL6A1/COL6A2/COL6A3/COL7A1/COL8A1/COL11A1/COL12A1/COL16A1/P4HA1/P4HB/PCOLCE/PLOD1/PLOD2/PPIB/COL14A1/PLOD3/ADAMTS2/CRTAP/P3H3/COL5A3/P3H1/COLGALT1/COL18A1/COL26A1
R-HSA-1442490	Collagen degradation	1.61255e-27	33	ADAM10/COL1A1/COL1A2/COL2A1/COL3A1/COL4A1/COL4A2/COL5A1/COL5A2/COL6A1/COL6A2/COL6A3/COL7A1/COL8A1/COL11A1/COL12A1/COL16A1/CTSB/CTSD/CTSK/MMP1/MMP2/MMP3/MMP7/MMP9/MMP11/MMP14/ADAM17/COL14A1/ADAM9/COL5A3/COL18A1/COL26A1
R-HSA-3000178	ECM proteoglycans	3.55664e-23	32	BGN/COL1A1/COL1A2/COL2A1/COL3A1/COL4A1/COL4A2/COL5A1/COL5A2/COL6A1/COL6A2/COL6A3/HAPLN1/VCAN/DAG1/DCN/FN1/TNC/ITGB3/LAMA2/LAMA4/LAMA5/LAMB1/LAMB2/LAMC1/LUM/MATN3/SPARC/TGFB2/COL5A3/LAMA1/AGRN
R-HSA-3000171	Non-integrin membrane-ECM interactions	5.29579e-22	28	DDR1/COL1A1/COL1A2/COL2A1/COL3A1/COL4A1/COL4A2/COL5A1/COL5A2/COL11A1/DAG1/FGF2/FN1/TNC/ITGB3/LAMA2/LAMA4/LAMA5/LAMB1/LAMB2/LAMC1/DDR2/SDC1/THBS1/COL5A3/NTN4/LAMA1/AGRN
R-HSA-2022090	Assembly of collagen fibrils and other multimeric structures	1.53406e-21	28	BMP1/COL1A1/COL1A2/COL2A1/COL3A1/COL4A1/COL4A2/COL5A1/COL5A2/COL6A1/COL6A2/COL6A3/COL7A1/COL8A1/COL11A1/COL12A1/CTSB/LOXL1/LOXL2/MMP3/MMP7/MMP9/PCOLCE/COL14A1/PXDN/COL5A3/COL18A1/LOXL4
R-HSA-216083	Integrin cell surface interactions	6.8189e-17	28	BSG/CDH1/COL1A1/COL1A2/COL2A1/COL3A1/COL4A1/COL4A2/COL5A1/COL5A2/COL6A1/COL6A2/COL6A3/COL7A1/COL8A1/COL16A1/FBN1/FN1/TNC/ICAM1/ITGA4/ITGB3/LUM/SPP1/THBS1/COL5A3/COL18A1/AGRN
R-HSA-8948216	Collagen chain trimerization	3.76138e-15	20	COL1A1/COL1A2/COL2A1/COL3A1/COL4A1/COL4A2/COL5A1/COL5A2/COL6A1/COL6A2/COL6A3/COL7A1/COL8A1/COL11A1/COL12A1/COL16A1/COL14A1/COL5A3/COL18A1/COL26A1
R-HSA-8874081	MET activates PTK2 signaling	6.23807e-15	17	COL1A1/COL1A2/COL2A1/COL3A1/COL5A1/COL5A2/COL11A1/FN1/HGF/LAMA2/LAMA4/LAMA5/LAMB1/LAMB2/LAMC1/COL5A3/LAMA1
R-HSA-114608	Platelet degranulation	1.08518e-12	29	A2M/ALB/ALDOA/APOH/SERPING1/CALU/CLU/ECM1/VEGFD/FN1/HGF/HSPA5/ISLR/ITGB3/LGALS3BP/ORM1/PFN1/PSAP/RARRES2/SPARC/TGFB2/THBS1/TIMP1/TIMP3/MANF/TAGLN2/CHID1/CD109/APOOL
R-HSA-76005	Response to elevated platelet cytosolic Ca2+	2.90928e-12	29	A2M/ALB/ALDOA/APOH/SERPING1/CALU/CLU/ECM1/VEGFD/FN1/HGF/HSPA5/ISLR/ITGB3/LGALS3BP/ORM1/PFN1/PSAP/RARRES2/SPARC/TGFB2/THBS1/TIMP1/TIMP3/MANF/TAGLN2/CHID1/CD109/APOOL
R-HSA-8875878	MET promotes cell motility	4.26594e-12	17	COL1A1/COL1A2/COL2A1/COL3A1/COL5A1/COL5A2/COL11A1/FN1/HGF/LAMA2/LAMA4/LAMA5/LAMB1/LAMB2/LAMC1/COL5A3/LAMA1
R-HSA-1566948	Elastic fibre formation	2.51893e-11	17	BMP4/FBLN2/FBN1/FBN2/FN1/ITGB3/LOXL1/LOXL2/LTBP1/LTBP2/MFAP1/MFAP2/MFAP4/TGFB2/EMILIN1/EMILIN2/LOXL4
R-HSA-6798695	Neutrophil degranulation	1.71458e-10	54	ACPP/ADAM10/ALDOA/ANPEP/ANXA2/B2M/BST1/CD14/ADGRE5/CTSC/CHI3L1/CST3/CTSB/CTSD/CD55/DDOST/GAA/B4GALT1/GLA/GLB1/GM2A/GNS/GPI/GRN/CXCL1/HEXB/HLA-C/HMGB1/LGALS3/MAN2B1/MANBA/MIF/MMP9/ORM1/PLAU/PLAUR/PRCP/DNAJC3/PSAP/PSMD1/SERPINB3/SRP14/TIMP2/RNASET2/GGH/MLEC/ATP6AP2/PRDX4/NPC2/ERP44/QPCT/DPP7/LPCAT1/TXNDC5
R-HSA-186797	Signaling by PDGF	2.26981e-10	18	COL2A1/COL3A1/COL4A1/COL4A2/COL5A1/COL5A2/COL6A1/COL6A2/COL6A3/PDGFRA/PDGFRB/PLAT/SPP1/THBS1/THBS2/BCAR1/COL5A3/PDGFD
R-HSA-3000157	Laminin interactions	1.54986e-09	13	COL4A1/COL4A2/COL7A1/LAMA2/LAMA4/LAMA5/LAMB1/LAMB2/LAMC1/NID1/NID2/COL18A1/LAMA1
R-HSA-2129379	Molecules associated with elastic fibres	3.57839e-09	14	BMP4/FBLN2/FBN1/FBN2/FN1/ITGB3/LTBP1/LTBP2/MFAP1/MFAP2/MFAP4/TGFB2/EMILIN1/EMILIN2
R-HSA-3000170	Syndecan interactions	5.65188e-09	12	COL1A1/COL1A2/COL3A1/COL5A1/COL5A2/FGF2/FN1/TNC/ITGB3/SDC1/THBS1/COL5A3
R-HSA-6806834	Signaling by MET	6.7387e-09	19	COL1A1/COL1A2/COL2A1/COL3A1/COL5A1/COL5A2/COL11A1/EPS15/FN1/HGF/LAMA2/LAMA4/LAMA5/LAMB1/LAMB2/LAMC1/SPINT1/COL5A3/LAMA1
R-HSA-2243919	Crosslinking of collagen fibrils	1.10222e-08	10	BMP1/COL1A1/COL1A2/COL4A1/COL4A2/LOXL1/LOXL2/PCOLCE/PXDN/LOXL4
R-HSA-3781865	Diseases of glycosylation	1.33567e-08	25	BGN/VCAN/DAG1/DCN/B4GALT1/GLB1/HEXA/HEXB/LUM/MPI/SDC1/THBS1/THBS2/SEMA5A/ADAMTS4/ADAMTS2/GPC6/SPON2/ADAMTS13/ADAMTS5/ADAMTS7/THSD4/ADAMTS12/B3GLCT/AGRN
R-HSA-2173782	Binding and Uptake of Ligands by Scavenger Receptors	1.36347e-08	14	ALB/APOE/CALR/COL1A1/COL1A2/COL3A1/COL4A1/COL4A2/MASP1/SAA1/SPARC/HSP90B1/HYOU1/SSC5D
R-HSA-5173214	O-glycosylation of TSR domain-containing proteins	3.86892e-08	13	THBS1/THBS2/SEMA5A/ADAMTS4/ADAMTS2/SPON2/ADAMTS13/ADAMTS5/ADAMTS7/POFUT2/THSD4/ADAMTS12/B3GLCT
R-HSA-1592389	Activation of Matrix Metalloproteinases	7.27693e-08	12	CTSK/MMP1/MMP2/MMP3/MMP7/MMP9/MMP11/MMP14/MMP16/TIMP1/TIMP2/COL18A1
R-HSA-5083635	Defective B3GALTL causes Peters-plus syndrome (PpS)	3.16906e-07	12	THBS1/THBS2/SEMA5A/ADAMTS4/ADAMTS2/SPON2/ADAMTS13/ADAMTS5/ADAMTS7/THSD4/ADAMTS12/B3GLCT
R-HSA-3000480	Scavenging by Class A Receptors	4.41842e-07	9	APOE/CALR/COL1A1/COL1A2/COL3A1/COL4A1/COL4A2/MASP1/HSP90B1
R-HSA-76002	Platelet activation, signaling and aggregation	4.47425e-07	32	A2M/ALB/ALDOA/APOH/SERPING1/CALU/CLU/COL1A1/COL1A2/ECM1/VEGFD/FN1/HGF/HSPA5/ISLR/ITGB3/LGALS3BP/ORM1/PFN1/PSAP/RARRES2/SPARC/TGFB2/THBS1/TIMP1/TIMP3/MANF/TAGLN2/BCAR1/CHID1/CD109/APOOL
R-HSA-9006934	Signaling by Receptor Tyrosine Kinases	5.19008e-07	45	ADAM10/AREG/COL1A1/COL1A2/COL2A1/COL3A1/COL4A1/COL4A2/COL5A1/COL5A2/COL6A1/COL6A2/COL6A3/COL11A1/EPS15/EREG/FGF2/VEGFD/FLT1/FN1/HGF/NRG1/ITGB3/LAMA2/LAMA4/LAMA5/LAMB1/LAMB2/LAMC1/MMP9/PCSK5/PDGFRA/PDGFRB/PGF/PLAT/SPINT1/SPP1/ADAM17/THBS1/THBS2/CILP/BCAR1/COL5A3/PDGFD/LAMA1
R-HSA-6783783	Interleukin-10 signaling	5.91045e-07	13	CSF1/CSF2/CSF3/CXCL1/CXCL2/ICAM1/IL6/CXCL8/LIF/CCL2/CCL5/TIMP1/TNFRSF1A
R-HSA-419037	NCAM1 interactions	1.34409e-06	12	COL2A1/COL3A1/COL4A1/COL4A2/COL5A1/COL5A2/COL6A1/COL6A2/COL6A3/PRNP/COL5A3/AGRN
R-HSA-5173105	O-linked glycosylation	1.04956e-05	18	DAG1/GALNT1/THBS1/THBS2/SEMA5A/ADAMTS4/ADAMTS2/SPON2/ADAMTS13/ADAMTS5/ADAMTS7/POFUT2/GALNT10/THSD4/ADAMTS12/B3GNT9/B3GNT7/B3GLCT
R-HSA-174824	Plasma lipoprotein assembly, remodeling, and clearance	1.06679e-05	14	A2M/ALB/APOC1/APOE/BMP1/LDLR/LIPA/P4HB/PCSK5/PLTP/LIPG/NPC2/LSR/PCSK9
R-HSA-6785807	Interleukin-4 and Interleukin-13 signaling	2.80638e-05	17	COL1A2/FGF2/FN1/HGF/ICAM1/IL6/CXCL8/LAMA5/LIF/MMP1/MMP2/MMP3/MMP9/SAA1/CCL2/TIMP1/HSP90B1
R-HSA-3906995	Diseases associated with O-glycosylation of proteins	5.3045e-05	13	DAG1/THBS1/THBS2/SEMA5A/ADAMTS4/ADAMTS2/SPON2/ADAMTS13/ADAMTS5/ADAMTS7/THSD4/ADAMTS12/B3GLCT
R-HSA-3560782	Diseases associated with glycosaminoglycan metabolism	7.57029e-05	10	BGN/VCAN/DCN/B4GALT1/HEXA/HEXB/LUM/SDC1/GPC6/AGRN
R-HSA-983170	Antigen Presentation: Folding, assembly and peptide loading of class I MHC	7.71353e-05	8	B2M/CALR/CANX/PDIA3/HLA-A/HLA-C/HSPA5/TAPBP
R-HSA-375165	NCAM signaling for neurite out-growth	0.000125088	12	COL2A1/COL3A1/COL4A1/COL4A2/COL5A1/COL5A2/COL6A1/COL6A2/COL6A3/PRNP/COL5A3/AGRN
R-HSA-2214320	Anchoring fibril formation	0.000292011	6	BMP1/COL1A1/COL1A2/COL4A1/COL4A2/COL7A1
R-HSA-140837	Intrinsic Pathway of Fibrin Clot Formation	0.000309971	7	A2M/SERPINC1/C1QBP/SERPING1/F9/SERPINE2/PRCP
R-HSA-1638074	Keratan sulfate/keratin metabolism	0.000856442	8	B4GALT1/GLB1/GNS/HEXA/HEXB/LUM/B4GALT4/B3GNT7
R-HSA-901042	Calnexin/calreticulin cycle	0.000993768	7	CALR/CANX/PDIA3/PRKCSH/OS9/GANAB/UGGT1
R-HSA-532668	N-glycan trimming in the ER and Calnexin/Calreticulin cycle	0.00102514	8	CALR/CANX/PDIA3/PRKCSH/MLEC/OS9/GANAB/UGGT1
R-HSA-381119	Unfolded Protein Response (UPR)	0.00127183	13	CALR/HDGF/HSPA5/CXCL8/DNAJB9/DNAJC3/CCL2/HSP90B1/PDIA6/HYOU1/PDIA5/DNAJB11/FKBP14
R-HSA-3560783	Defective B4GALT7 causes EDS, progeroid type	0.00156409	6	BGN/VCAN/DCN/SDC1/GPC6/AGRN
R-HSA-3560801	Defective B3GAT3 causes JDSSDHD	0.00156409	6	BGN/VCAN/DCN/SDC1/GPC6/AGRN
R-HSA-4420332	Defective B3GALT6 causes EDSP2 and SEMDJL1	0.00156409	6	BGN/VCAN/DCN/SDC1/GPC6/AGRN
R-HSA-2022857	Keratan sulfate degradation	0.00156409	5	GLB1/GNS/HEXA/HEXB/LUM
R-HSA-75205	Dissolution of Fibrin Clot	0.00156409	5	ANXA2/SERPINE2/PLAT/PLAU/PLAUR
R-HSA-879415	Advanced glycosylation endproduct receptor signaling	0.00156409	5	DDOST/HMGB1/LGALS3/PRKCSH/SAA1
R-HSA-449147	Signaling by Interleukins	0.00160057	36	ANXA2/CANX/COL1A2/CSF1/CSF2/CSF3/FGF2/FN1/CXCL1/CXCL2/HGF/HMGB1/ICAM1/IL6/CXCL8/IL11/LAMA5/LIF/MIF/MMP1/MMP2/MMP3/MMP9/P4HB/PSMB6/PSMD1/SAA1/CCL2/CCL5/SDC1/TIMP1/TNFRSF1A/HSP90B1/IL17RA/IL19/BOLA2
R-HSA-140877	Formation of Fibrin Clot (Clotting Cascade)	0.00194674	8	A2M/SERPINC1/C1QBP/SERPING1/F9/SERPINE2/PRCP/TFPI
R-HSA-2024101	CS/DS degradation	0.00222714	5	BGN/VCAN/DCN/HEXA/HEXB
R-HSA-381070	IRE1alpha activates chaperones	0.00285036	9	HDGF/HSPA5/DNAJB9/DNAJC3/PDIA6/HYOU1/PDIA5/DNAJB11/FKBP14
R-HSA-8964043	Plasma lipoprotein clearance	0.00392631	7	APOC1/APOE/LDLR/LIPA/NPC2/LSR/PCSK9
R-HSA-1630316	Glycosaminoglycan metabolism	0.00611078	14	BGN/VCAN/DCN/B4GALT1/GLB1/GNS/HEXA/HEXB/LUM/SDC1/B4GALT4/GPC6/B3GNT7/AGRN
R-HSA-8964058	HDL remodeling	0.00611078	4	ALB/APOE/PLTP/LIPG
R-HSA-1971475	A tetrasaccharide linker sequence is required for GAG synthesis	0.00635075	6	BGN/VCAN/DCN/SDC1/GPC6/AGRN
R-HSA-8963898	Plasma lipoprotein assembly	0.00753613	5	A2M/APOC1/APOE/BMP1/P4HB
R-HSA-8964038	LDL clearance	0.00973663	5	LDLR/LIPA/NPC2/LSR/PCSK9
R-HSA-1793185	Chondroitin sulfate/dermatan sulfate metabolism	0.00977123	8	BGN/VCAN/DCN/HEXA/HEXB/SDC1/GPC6/AGRN
R-HSA-381038	XBP1(S) activates chaperone genes	0.00977123	8	HDGF/DNAJB9/DNAJC3/PDIA6/HYOU1/PDIA5/DNAJB11/FKBP14
R-HSA-71387	Metabolism of carbohydrates	0.00993658	24	ALDOA/BGN/VCAN/DCN/GAA/B4GALT1/GLB1/GNS/GOT2/GPI/HEXA/HEXB/LUM/MAN2B1/MANBA/SDC1/NUP214/B4GALT4/GPC6/MAN2B2/NUP85/B3GNT7/FUT11/AGRN
R-HSA-1679131	Trafficking and processing of endosomal TLR	0.0169257	4	CTSB/CTSK/HSP90B1/CNPY3
R-HSA-71403	Citric acid cycle (TCA cycle)	0.0184966	5	CS/FH/IDH3B/SDHB/SUCLG1
R-HSA-5694530	Cargo concentration in the ER	0.0212981	6	AREG/CTSC/COL7A1/TMED2/LMAN2/MIA3
R-HSA-1660662	Glycosphingolipid metabolism	0.0260176	7	GALC/GLA/GLB1/GM2A/HEXA/HEXB/PSAP
R-HSA-3772470	Negative regulation of TCF-dependent signaling by WNT ligand antagonists	0.0286073	4	SFRP1/SFRP2/WNT5A/SOST
R-HSA-202733	Cell surface interactions at the vascular wall	0.038952	13	ANGPT1/BSG/COL1A1/COL1A2/FN1/GLG1/ITGA4/ITGB3/L1CAM/CD99/MIF/MMP1/SDC1
