# Supplementary material for: Cellular population dynamics shape the route to human pluripotency
Source: Nat Commun. 2023 May 17;14:2829. doi: 10.1038/s41467-023-37270-w (PMC10192362; doi:10.1038/s41467-023-37270-w)
Supplement: Supplementary file 6 — Supplementary Data 3 [file 41467_2023_37270_MOESM6_ESM.xlsx]

## Sheet: Supplementary Data 3
Supplementary Data 3. Data from Figure 2B.
	Median-centered Log2(TMT intensity ratio respect to 1st time point)
	D1-D2 Repl.1	D1-D2 Repl.2	D1-D2 Repl.3	D3-D4 Repl.1	D3-D4 Repl.2	D3-D4 Repl.3	D5-D6 Repl.1	D5-D6 Repl.2	D5-D6 Repl.3	D7-D8 Repl.1	D7-D8 Repl.2	D7-D8 Repl.3	D9-D10 Repl.1	D9-D10 Repl.2	D9-D10 Repl.3	D11-D12 Repl.1	D11-D12 Repl.2	D11-D12 Repl.3	Embryo stage
COMP	0	0	0	-9.19461	-8.90838	-8.94658	-6.22482	-7.12808	-6.40392	-6.53226	-6.90923	-6.36648	-5.66549	-5.94379	-4.5403	-4.82871	-4.52063	-4.50337	8 cell
THBS4	0	0	0	-9.03669	-7.35619	-2.82385	-7.57874	-6.54396	-3.74954	-6.15149	-6.52338	-3.19962	-5.71469	-6.03876	-2.60638	-6.07158	-5.47212	-2.81983	4 cell
OGN	0	0	0	-7.38792	-6.76326	-6.13861	-5.38511	-5.49073	-4.81048	-4.77801	-5.0417	-4.26869	-4.12698	-4.0118	-3.37251	-3.76208	-3.60744	-2.83607	Late ICM
FMOD	0	0	0	-4.64389	-4.81087	-4.69145	-3.15671	-3.27699	-3.45247	-2.13389	-2.45509	-2.61817	-1.81237	-1.84162	-1.86594	-1.59676	-1.54421	-1.60299	Late ICM
IGFBP6	0	0	0	-1.97368	-1.42026	-1.63015	-2.07784	-1.92688	-2.1032	-1.8457	-1.85157	-2.03562	-1.92871	-1.7465	-2.18415	-2.24892	-1.98359	-2.25327	4 cell
TNFAIP6	0	0	0	-3.26742	-1.34174	-1.09492	-2.99147	-1.39517	-1.78082	-2.35557	-0.791171	-1.15483	-2.23418	-0.70799	-0.578532	-2.02437	-0.595913	-0.915783	4 cell
EFEMP2	0	0	0	-1.38716	-0.943643	-3.05018	-0.717992	-0.580479	-2.70835	-0.154494	-0.144146	-2.28837	-0.119101	0.165539	-1.88148	-0.0286809	0.175566	-1.9711	Compacted morula
LTBP4	0	0	0	-0.361536	-2.29122	-1.79436	0.395647	-1.82815	-1.69653	1.18753	-1.13117	-0.997172	1.21168	-0.876025	-0.68903	1.21751	-1.25249	-1.0313	Compacted morula
PRELP	0	0	0	-1.76865	-3.22548	-0.967894	-0.813681	-3.04436	-0.482889	-0.0129301	-1.39346	0.139401	-0.305074	-1.57939	-0.059392	-0.837235	-2.51977	-0.445426	Late ICM
FRAS1	0	0	0	-1.68315	-2.28781	-0.817928	-1.41632	-2.51491	-0.606859	-0.867362	-1.95571	-0.131342	-0.73352	-1.30135	0.358683	-0.695973	-1.41082	0.31072	Late ICM
LRG1	0	0	0	-1.60199	-1.77715	-1.68957	-1.3824	-1.93589	-1.65915	-1.30572	-1.57133	-1.43852	-1.02281	-1.43799	-1.2304	-0.0462996	-0.328386	-0.187343	Early ICM
HAPLN3	0	0	0	-2.45344	-1.37672	-1.85134	-1.30823	-1.08196	-1.37266	-0.612983	-0.310789	-0.682919	-0.257415	0.562866	-0.0735947	0.286839	0.988204	0.49108	Zygote
HAPLN1	0	0	0	-2.37286	-1.51464	-1.80467	-1.34047	-0.840412	-1.35951	-0.714891	-0.180506	-0.626744	-0.221906	0.553202	0.178002	0.431294	0.94257	0.795222	Late ICM
TGFBI	0	0	0	-1.939	-1.96911	-1.79219	-1.10684	-1.37524	-1.36746	-0.21209	-0.279664	-0.392023	0.424066	0.353274	0.295223	0.63901	0.464825	0.381204	Early ICM
GAS6	0	0	0	-2.2284	-1.95221	-1.60544	-0.877423	-0.870779	-0.650069	-0.423087	-0.532314	-0.263515	-0.454185	-0.385784	-0.116248	-0.358025	0.0266881	0.101926	Early ICM
EFEMP1	0	0	0	-2.46549	-1.67283	-1.7754	-1.13588	-0.600802	-0.845277	-0.589029	-0.147775	-0.380812	-0.590884	0.00268056	-0.171233	-0.928947	-0.24422	-0.503017	Early ICM
FBLN1	0	0	0	-2.07493	-1.32295	-1.45076	-1.31459	-1.01534	-1.2078	-0.870345	-0.560757	-0.74745	-0.813497	-0.303801	-0.535121	-0.86475	-0.314658	-0.598931	Late ICM
IGFBP4	0	0	0	-1.53379	-1.22248	-1.07275	-0.871796	-0.963403	-0.818395	-0.471929	-0.69325	-0.447767	-0.392252	-0.460184	-0.313934	-0.364935	-0.3577	-0.089188	Late ICM
HSPG2	0	0	0	-1.52992	-1.12748	-0.949572	-1.20231	-1.28253	-1.29562	-0.610922	-0.621132	-0.666817	-0.198991	-0.029075	-0.101933	-0.505604	-0.272418	-0.411442	Late ICM
FBLN5	0	0	0	-1.32563	-0.83869	-0.906936	-1.17572	-1.10958	-1.2312	-0.703357	-0.61083	-0.703371	-0.470411	-0.270161	-0.422884	-0.141035	0.128867	-0.129606	4 cell
CRIM1	0	0	0	-1.58561	-0.773758	-1.06429	-1.14842	-0.594475	-1.0518	-0.59969	-0.307866	-0.445284	-0.537514	0.117146	-0.196899	-0.59589	0.11468	-0.0930813	Late ICM
EMILIN2	0	0	0	-1.31543	-0.807388	-0.653971	-0.772143	-0.720181	-0.723462	-0.205939	-0.284315	-0.141607	-0.181208	0.108707	0.0792889	-0.360741	-0.0876095	-0.221105	4 cell
VTN	0	0	0	-0.645252	-0.523885	-0.295226	-0.687741	-0.781793	-0.646187	-0.637351	-0.898359	-0.552357	-0.74379	-0.885766	-0.423269	-1.12002	-1.03123	-0.881614	Late ICM
CRELD2	0	0	0	-1.63976	-0.251418	-0.172269	-1.75828	-0.684121	-0.690609	-1.47847	-0.375837	-0.219089	-1.22875	0.248356	0.152923	-1.63615	-0.0913793	-0.245209	Zygote
THSD4	0	0	0	-1.44328	0.26163	-0.253696	-2.81798	0.374876	-0.667872	-0.879519	0.416083	-0.111968	-0.669095	1.27427	0.116958	-0.61896	0.916788	-0.269296	4 cell
MFGE8	0	0	0	-0.914248	-0.789577	-0.933654	-0.572427	-0.886572	-1.188	-0.194769	-0.133048	-0.398321	0.486308	0.748738	0.416099	0.421666	0.65868	0.228949	Late ICM
LAMA1	0	0	0	-1.19203	-0.795838	-0.812514	-0.414143	-0.49816	-0.560404	0.191103	0.0230448	0.0855058	0.482158	0.577271	0.457518	0.296082	0.438435	0.395928	Late ICM
ECM1	0	0	0	-1.0379	-0.893744	-0.520428	-0.306372	-0.59483	-0.288971	0.259361	-0.232897	0.123148	0.23724	0.0075292	0.322331	0.126802	-0.10959	0.233653	Late ICM
NID1	0	0	0	-0.809153	-0.566228	-0.517771	-0.216951	-0.391795	-0.448405	0.20512	-0.0857668	-0.0521295	0.296232	0.249382	0.185767	0.150891	0.0906193	0.0255934	Late ICM
PCOLCE	0	0	0	-0.870169	-0.343965	-0.475861	-0.0793769	0.146033	-0.354792	0.393022	0.353336	-0.0510298	0.5255	0.707094	0.330588	0.544038	0.748971	0.30934	Late ICM
FBLN1	0	0	0	-0.750334	-0.478836	-0.387301	-0.0642683	-0.0921039	-0.181135	0.452801	0.259799	0.230311	0.545472	0.647888	0.492223	0.681972	0.734649	0.651376	Late ICM
IGFBP2	0	0	0	-1.71208	-1.13515	-1.31613	-0.426037	-0.314177	-0.320913	0.394805	0.312314	0.451631	0.542173	0.859043	0.777165	0.456597	0.683669	0.702374	Late ICM
LAMB2	0	0	0	-1.41568	-0.765379	-0.716469	-0.763618	-0.452641	-0.51529	0.143855	0.391596	0.371682	0.688446	1.12963	1.02781	0.613675	1.06582	0.94126	Late ICM
MATN3	0	0	0	-1.37302	-1.03941	-1.7779	-0.659207	-0.544283	-1.43975	0.497532	0.656224	-0.27362	1.62233	1.76386	0.649364	1.63209	1.80165	0.970901	Late ICM
SPON2	0	0	0	-1.23984	-0.105616	-0.397178	-0.51254	-0.0242733	-0.353758	0.299825	0.843797	0.353365	0.771377	1.57037	1.02943	1.22937	1.86397	1.43321	Late ICM
LAMA5	0	0	0	-0.859564	-0.462428	-0.45836	0.202946	0.247983	-0.022581	0.936128	0.963106	0.778685	1.43415	1.76022	1.396	1.16608	1.53721	1.17507	Late ICM
MXRA5	0	0	0	-0.827593	-0.438492	-0.345738	0.249748	0.3212	0.175554	0.877921	0.959217	0.898115	1.24496	1.47577	1.39336	1.36184	1.59571	1.49368	Late ICM
SPARC	0	0	0	-0.572865	-0.422303	-0.0130453	0.530954	0.2958	0.537986	0.890913	0.499334	0.833728	0.999541	0.836381	1.12707	1.30882	1.24429	1.51993	Late ICM
COL6A3	0	0	0	-0.484546	-0.0538611	0.271153	0.229153	0.237259	0.48684	0.861886	0.828496	1.01228	1.15515	1.26923	1.32524	1.41288	1.51088	1.54525	8 cell
LAMC1	0	0	0	-0.328844	-0.118585	0.121506	0.528733	0.362628	0.464393	1.12928	0.803702	1.04206	1.32204	1.32378	1.43811	1.17868	1.14935	1.22826	Late ICM
SVEP1	0	0	0	-0.297675	0.196413	-0.0373625	0.53942	0.581499	0.334818	0.994001	0.980434	0.747036	1.20805	1.38605	1.16483	1.28953	1.47612	1.22451	Zygote
COL7A1	0	0	0	-0.0759452	0.0528849	0.183435	0.326049	0.110726	0.165997	0.750586	0.518591	0.435199	1.2202	1.21582	1.0429	1.26554	1.15004	1.18748	Late ICM
LAMA4	0	0	0	-0.541385	-0.35652	-0.154335	0.265272	0.0218251	0.0262201	0.687781	0.315904	0.544126	0.880987	0.81983	0.898928	0.807411	0.719207	0.743545	Late ICM
COL18A1	0	0	0	-0.786074	-0.62354	-0.322811	0.0459269	-0.203591	0.0342812	1.00339	0.781439	0.852384	1.3229	1.30177	1.42315	0.606018	0.434816	0.739539	Late ICM
SLIT3	0	0	0	-0.140214	0.132202	-0.10534	0.0439666	-0.362366	-0.552635	0.917937	0.91624	0.0834001	1.28896	1.51706	0.734399	0.621861	0.454455	-0.101533	4 cell
MFAP1	0	0	0	0.215736	0.405792	0.475393	0.164551	-0.0620127	-0.0971933	0.730419	0.532082	0.545531	0.973234	1.13141	0.931457	0.566308	0.731067	0.529307	8 cell
VWA1	0	0	0	0.330007	0.282178	-0.182518	0.746968	0.468298	-0.426134	1.51917	0.979856	0.235398	2.00002	1.61342	0.862182	1.63097	1.40434	0.599967	Late ICM
MFAP4	0	0	0	0.0162337	0.134895	-0.438267	0.752915	0.373099	-0.276118	0.980171	0.444417	-0.15352	1.58397	1.24586	0.695133	2.99544	2.80143	1.74397	Zygote
VCAN	0	0	0	-0.64278	-0.422318	-0.0535143	0.202595	0.223022	0.44967	1.00867	0.824258	1.24158	1.44751	1.63459	1.92595	1.66572	1.96054	2.19382	Late ICM
SPARC	0	0	0	0.425123	0.155986	0.694261	0.811245	0.511653	1.11084	1.11098	0.80129	1.42066	1.63997	1.11452	2.16542	1.82752	1.43967	2.21536	Late ICM
COL6A3	0	0	0	0.09855	0.67536	0.633252	0.925262	1.1581	0.83446	1.58817	1.74602	1.51663	1.82762	2.23446	1.78455	2.08194	2.56546	1.97015	8 cell
COL4A2	0	0	0	-0.20937	0.250359	0.397157	1.23708	1.14178	1.17428	1.97943	1.74368	1.71375	2.23229	2.25243	2.22876	2.53417	2.3055	2.34729	Late ICM
COL4A1	0	0	0	-0.184848	0.277669	0.555372	1.36665	1.06282	1.23304	2.07662	1.74034	1.87244	2.44518	2.27854	2.39748	2.71746	2.47052	2.54399	Late ICM
SPP1	0	0	0	0.238802	0.536913	0.298636	0.880775	0.646631	0.972623	2.02458	1.43378	1.81307	2.64113	2.44351	3.12592	3.17991	3.00705	3.36258	Late ICM
IGFBP3	0	0	0	-1.43335	-1.09697	-0.737543	0.228416	0.0134043	0.294154	1.38731	1.1017	1.42654	2.36833	2.07232	2.40325	3.39618	3.07572	3.46477	4 cell
COL26A1	0	0	0	-1.52946	-1.52946	-1.52946	1.76286	0.595119	-0.572624	2.59263	0.826611	-0.939412	3.13286	1.48543	-0.162001	3.67967	3.67967	3.67967	Late ICM
