# Supplementary material for: Cellular population dynamics shape the route to human pluripotency
Source: Nat Commun. 2023 May 17;14:2829. doi: 10.1038/s41467-023-37270-w (PMC10192362; doi:10.1038/s41467-023-37270-w)
Supplement: Supplementary file 7 — Supplementary Data 4 [file 41467_2023_37270_MOESM7_ESM.xlsx]

## Sheet: Supplementary Data 4
Supplementary Data 4. Data from Figure 2C.
	Median-centered Log2(TMT intensity ratio respect to 1st time point)
	D1-D2 Repl.1	D1-D2 Repl.2	D1-D2 Repl.3	D3-D4 Repl.1	D3-D4 Repl.2	D3-D4 Repl.3	D5-D6 Repl.1	D5-D6 Repl.2	D5-D6 Repl.3	D7-D8 Repl.1	D7-D8 Repl.2	D7-D8 Repl.3	D9-D10 Repl.1	D9-D10 Repl.2	D9-D10 Repl.3	D11-D12 Repl.1	D11-D12 Repl.2	D11-D12 Repl.3	SASP	Signaling by Interleukins	Regulation of IGF transport and uptake by IGFBPs	Signaling by PDGF	Signaling by MET	Signaling by WNT	Ligands
CXCL1	0	0	0	1.89656	2.06026	1.07505	2.82173	2.47815	1.56549	4.64931	4.25541	3.21938	5.67897	5.58988	4.37617	5.28395	5.12175	4.26542	yes	yes	no	no	no	no	yes
CXCL8	0	0	0	1.86266	1.05394	2.08787	2.44258	1.04186	2.32155	4.61281	3.1619	4.3655	5.63458	4.44714	5.60107	5.08171	3.74637	5.30278	yes	yes	no	no	no	no	no
CCL2	0	0	0	1.80795	1.34177	1.97447	2.69492	2.03246	2.61588	3.95693	3.04676	3.6037	4.24049	3.58049	4.19413	3.7005	2.98257	3.80755	yes	yes	no	no	no	no	yes
TNFSF9	0	0	0	2.33967	2.30513	2.51968	2.22475	2.25218	2.36965	3.15113	2.4504	2.99163	3.38696	3.45953	3.40915	3.30108	3.1152	3.1251	no	no	no	no	no	no	yes
CCL5	0	0	0	1.92989	-0.123869	1.51637	2.91134	0.379243	2.13906	3.41556	0.56356	2.11454	2.90227	0.465997	2.10218	2.24087	0.309017	1.63641	no	yes	no	no	no	no	yes
PI3	0	0	0	-0.526123	-2.19581	-0.658454	2.52068	0.442715	1.36839	3.69709	1.44212	2.51353	4.88647	2.76835	3.65254	5.41686	3.25705	4.25099	no	no	no	no	no	no	yes
SFRP2	0	0	0	0.964875	-0.330068	-0.739175	1.87342	0.28636	-0.671525	3.19113	1.74397	0.601527	3.99593	2.5011	1.86421	4.31454	2.80474	2.13855	no	no	no	no	no	yes	no
IL6	0	0	0	1.05077	1.2582	0.385194	1.03053	1.18596	0.269577	2.98482	3.01585	2.03095	3.99947	4.19503	3.06919	3.18239	3.38281	2.60923	yes	yes	yes	no	no	no	yes
RARRES2	0	0	0	0.244045	1.13986	0.156801	1.77547	2.22135	1.03932	2.42277	2.78647	1.53773	2.59633	3.14855	1.84271	2.58938	3.21496	1.82563	no	no	no	no	no	no	yes
MMP1	0	0	0	0.359004	0.0892747	0.540421	1.54802	0.877212	0.915072	2.26081	1.75768	1.7077	2.61565	2.18897	2.19483	2.25406	1.87757	1.94047	yes	yes	yes	no	no	no	yes
DCN	0	0	0	-0.283469	0.276005	0.227428	0.858935	0.826821	0.820303	1.43431	1.44545	1.33672	1.96314	2.1475	2.00303	2.3037	2.38179	2.3324	no	no	no	no	no	no	yes
SPP1	0	0	0	0.238802	0.536913	0.298636	0.880775	0.646631	0.972623	2.02458	1.43378	1.81307	2.64113	2.44351	3.12592	3.17991	3.00705	3.36258	yes	no	yes	yes	no	no	yes
CSF3	0	0	0	-2.4059	0.849478	0.927951	-2.05804	0.622724	1.09598	-0.235463	2.4972	2.81909	0.919436	3.69442	3.98034	0.558418	3.25175	4.04662	no	yes	no	no	no	no	yes
VEGFD	0	0	0	-1.34876	1.11213	0.774122	-0.935315	1.18078	0.80641	0.104188	2.12978	1.64733	0.550223	2.73248	2.34071	0.133102	2.27961	1.91773	no	no	no	no	no	no	no
PLTP	0	0	0	-1.24889	0.306131	-0.0548821	-0.53182	0.762399	0.0928706	0.361691	1.54861	0.928399	0.70294	1.96234	1.34531	0.375172	1.76725	1.24217	no	no	no	no	no	no	yes
IL19	0	0	0	-0.961033	0.435842	-0.139251	0.0246627	0.982454	0.211338	1.18962	1.84959	0.920157	1.31457	2.21583	1.48212	0.48339	1.72185	1.04302	no	yes	no	no	no	no	yes
CXCL5	0	0	0	-0.446126	-0.214796	-0.118332	-0.204855	-0.492261	-0.52982	1.66026	1.33964	1.03194	2.82802	2.82524	2.47552	2.34764	1.97227	2.07159	yes	no	no	no	no	no	yes
CSF2	0	0	0	-1.34392	-0.298734	-0.821328	-0.0788282	0.693381	0.307276	1.33571	2.17655	1.75613	2.60032	3.56729	3.0838	2.10757	2.85951	2.48354	yes	yes	no	no	no	no	yes
MMP3	0	0	0	-1.41415	-0.981246	-1.16612	-0.295107	-0.113691	-0.410469	1.46612	1.49902	1.19995	2.95865	3.16863	2.81973	3.0329	3.14449	3.04402	yes	yes	no	no	no	no	no
IGFBP3	0	0	0	-1.43335	-1.09697	-0.737543	0.228416	0.0134043	0.294154	1.38731	1.1017	1.42654	2.36833	2.07232	2.40325	3.39618	3.07572	3.46477	yes	no	yes	no	no	no	no
TGFB2	0	0	0	-2.44047	-0.95137	-0.761024	-0.433456	-0.0158367	0.24165	0.800448	1.16138	1.36881	1.56932	2.08416	2.45707	2.09979	2.48833	2.87531	no	no	no	no	no	no	yes
CTHRC1	0	0	0	-1.24777	-0.554947	-0.356179	-0.327725	-0.330104	-0.262263	0.189274	0.306538	0.362642	0.435486	0.784874	0.713289	0.86866	1.05699	1.19803	no	no	no	no	no	no	yes
IGFBP2	0	0	0	-1.71208	-1.13515	-1.31613	-0.426037	-0.314177	-0.320913	0.394805	0.312314	0.451631	0.542173	0.859043	0.777165	0.456597	0.683669	0.702374	yes	no	yes	no	no	no	no
SFRP1	0	0	0	-1.14169	-0.660646	-0.274492	-0.404824	-0.316833	-0.0772772	0.355479	0.443812	0.560353	0.461706	0.742767	0.929456	0.0262855	0.165681	0.44906	no	no	no	no	no	yes	yes
CST3	0	0	0	-1.28998	-0.498121	-0.0862984	-0.461792	-0.413858	-0.159482	0.5142	0.591027	0.401687	0.532869	0.767122	0.746516	0.210077	0.21604	0.395377	no	no	yes	no	no	no	no
TNFRSF11B	0	0	0	-0.960826	-0.853665	-0.60685	-0.354621	-0.546225	-0.426296	0.547126	0.425709	0.298906	0.686909	0.47767	0.409163	0.368546	0.264413	0.223452	yes	no	no	no	no	no	no
ADM	0	0	0	-0.851701	-0.322455	-0.679479	-0.317382	-0.146784	-0.526741	0.332971	0.398096	-0.0541534	0.742454	0.933512	0.424028	0.749203	0.748222	0.494386	no	no	no	no	no	no	yes
NUCB2	0	0	0	-0.556515	-0.254096	-0.37073	-0.202924	0.00194298	-0.260769	0.323069	0.354691	0.207755	0.491125	0.73433	0.519132	0.38255	0.741822	0.474359	no	no	no	no	no	no	yes
HLA-C	0	0	0	-0.851937	-0.0992019	-0.507683	-0.492241	-0.0841185	-0.366509	0.100421	0.308043	0.0569575	0.124379	0.649922	0.358149	0.0783158	0.611455	0.307937	no	no	no	no	no	no	yes
ADAM17	0	0	0	-1.02788	-0.509081	-0.695374	-0.635681	-0.245569	-0.611964	0.0770756	0.227222	-0.0567966	0.14364	0.719657	0.394538	0.338369	0.707012	0.341201	no	no	no	no	no	no	yes
ADAM9	0	0	0	-1.19706	-0.926082	-0.858617	-0.388052	-0.419174	-0.444011	0.130991	-0.0547312	0.00206827	0.251138	0.361313	0.41185	0.291906	0.500622	0.45919	no	no	no	no	no	no	yes
ECM1	0	0	0	-1.0379	-0.893744	-0.520428	-0.306372	-0.59483	-0.288971	0.259361	-0.232897	0.123148	0.23724	0.0075292	0.322331	0.126802	-0.10959	0.233653	no	no	no	no	no	no	yes
TIMP2	0	0	0	-0.96511	-0.568735	-0.583035	-0.391425	-0.364068	-0.58261	0.123161	0.0037711	-0.171598	0.120695	0.271656	0.156513	0.145819	0.324201	0.171477	yes	no	no	no	no	no	yes
NID1	0	0	0	-0.809153	-0.566228	-0.517771	-0.216951	-0.391795	-0.448405	0.20512	-0.0857668	-0.0521295	0.296232	0.249382	0.185767	0.150891	0.0906193	0.0255934	no	no	no	no	no	no	yes
FAS	0	0	0	-0.660624	-0.289204	-0.521972	-0.327056	-0.6626	-0.603211	0.242751	-0.0852523	-0.269981	0.397001	0.261083	0.306972	0.222702	0.06561	-0.100521	yes	no	no	no	no	no	no
CD55	0	0	0	-0.942647	-0.552629	-0.700334	-0.458525	-0.662891	-0.735249	0.120947	0.0797504	-0.00503739	0.369966	0.654101	0.464086	-0.073697	0.0900853	-0.207682	no	no	no	no	no	no	yes
MFGE8	0	0	0	-0.914248	-0.789577	-0.933654	-0.572427	-0.886572	-1.188	-0.194769	-0.133048	-0.398321	0.486308	0.748738	0.416099	0.421666	0.65868	0.228949	no	no	yes	no	no	no	yes
DNAJC3	0	0	0	-0.879641	-0.695856	-0.581947	-0.811593	-0.982653	-1.06933	0.083166	0.120031	-0.246904	0.663319	0.805672	0.529311	0.546214	0.414869	0.298339	no	no	yes	no	no	no	no
ANXA2	0	0	0	-0.22879	-0.578082	-0.211254	-0.362442	-1.04975	-0.829045	0.185496	-0.0877329	-0.0449321	0.731732	0.656055	0.546698	0.259699	0.0367969	-0.0263914	no	yes	no	no	no	no	no
SDC1	0	0	0	0.0748699	-0.510026	-0.318315	-0.0370186	-0.795743	-0.727253	0.546985	-0.57498	-0.373948	0.727263	-0.107278	-0.00559827	-0.0367279	-0.592814	-0.69473	no	yes	no	no	no	no	no
SERPINC1	0	0	0	-0.127793	-0.477288	-0.302541	-0.26759	0.689754	0.211082	0.849454	0.020038	0.434746	-0.199373	0.272425	0.0365263	-0.831272	-0.316436	-0.573854	no	no	yes	no	no	no	yes
CSF1	0	0	0	-1.17837	-0.389466	-0.185741	-0.589661	-0.187943	-0.0822661	-0.258656	-0.0501265	0.160892	-0.283343	0.034522	0.357332	-0.891023	-0.27778	-0.0181343	no	yes	yes	no	no	no	yes
EPS15	0	0	0	-0.798182	0.167631	0.0115749	-0.980929	-0.338634	-0.669646	-0.344989	0.292254	0.0251298	-0.0206267	0.855015	0.483092	-0.483614	0.306163	0.0545	no	no	no	no	yes	no	no
BOLA2	0	0	0	-0.658366	-0.0179859	0.113844	-0.884414	-0.590467	-0.59841	-0.235715	0.0838216	0.0522844	0.065135	0.625935	0.533997	-0.420418	0.131161	0.133408	no	yes	no	no	no	no	no
GPI	0	0	0	-0.598799	0.0185891	-0.0614869	-0.757207	-0.660958	-0.760638	-0.233098	0.056247	-0.156756	0.126512	0.466107	0.269552	-0.524411	-0.182568	-0.224411	no	no	no	no	no	no	yes
IL17RA	0	0	0	-0.215419	-0.154803	-0.276035	-0.542991	-0.586713	-0.49927	-0.194418	-0.153377	-0.235458	0.159285	0.0937322	0.224837	-0.265417	-0.0697193	-0.461114	no	yes	no	no	no	no	no
RCN1	0	0	0	-0.418003	0.0681263	-0.209751	-0.495856	-0.331566	-0.501348	-0.0880435	-0.0118328	-0.129565	0.157548	0.515485	0.207822	-0.0941375	0.31384	-0.0411876	no	no	yes	no	no	no	no
FBLN2	0	0	0	-0.890147	-0.384236	-0.320542	-0.62109	-0.524854	-0.634621	-0.189926	-0.00646328	-0.0902263	0.0625479	0.43485	0.187577	-0.119202	0.237448	0.0578731	no	no	no	no	no	no	yes
GNAS	0	0	0	-0.844516	-0.319827	-0.379073	-0.689269	-0.873685	-0.887806	-0.122339	-0.153261	-0.257862	0.000469374	0.514399	0.267658	-0.330259	-0.0038853	-0.40688	no	no	no	no	no	no	yes
PSMD1	0	0	0	-0.635581	-0.266829	-0.445074	-0.871615	-0.91707	-1.16599	-0.291619	-0.276654	-0.531617	0.0366477	0.289534	-0.106476	-0.396423	-0.157793	-0.525445	no	yes	no	no	no	yes	no
LRPAP1	0	0	0	-1.06608	-0.338106	-0.56307	-1.08311	-0.757177	-1.01717	-0.518834	-0.0875734	-0.361937	-0.0779969	0.599898	0.108248	-0.368847	0.321353	-0.168237	no	no	no	no	no	no	yes
BCAR1	0	0	0	-1.33642	-0.644506	-0.47237	-1.18971	-0.827734	-0.911339	-0.640275	-0.281655	-0.307719	-0.322646	0.381656	0.125524	-0.720857	0.0997972	-0.0673984	no	no	no	yes	no	no	no
PLAUR	0	0	0	-0.994302	-0.795896	-1.19271	-1.01874	-0.875796	-1.16168	-0.437691	-0.520729	-0.794404	-0.116457	0.0580904	-0.291004	-0.242333	-0.0760501	-0.408616	yes	no	no	no	no	no	no
PFN1	0	0	0	-1.15749	-0.693408	-0.539025	-1.32129	-1.32923	-1.57692	-0.158676	-0.301517	-0.741797	0.159351	0.376208	-0.0350345	-0.476516	-0.473087	-0.630468	no	no	no	no	no	yes	no
MIF	0	0	0	-1.06506	-1.07548	-0.355755	-1.33317	-1.56895	-1.34568	-0.116944	-0.525411	-0.136217	0.552313	0.555366	0.605804	-0.057098	-0.250204	-0.0630553	yes	yes	no	no	no	no	no
AIMP1	0	0	0	-0.831267	-0.414696	-0.0734082	-1.05201	-1.20464	-0.938202	-0.182332	-0.275334	-0.205706	0.0883495	0.393769	0.409804	-0.369189	-0.255714	-0.0681788	no	no	no	no	no	no	no
CCN1	0	0	0	-0.787747	-0.337841	0.0743475	-1.30622	-1.00635	-0.820861	-0.444529	-0.246265	-0.02049	0.0544927	0.332174	0.551878	-0.335186	0.00972631	0.367376	no	no	yes	no	no	no	no
PON2	0	0	0	-0.928406	-0.415723	0.0969607	-1.38721	-1.1226	-0.857992	-0.394896	-0.133223	0.12845	-0.451855	0.0899367	0.631729	-0.427783	-0.0749427	0.277897	no	no	no	no	no	no	yes
SEMA3A	0	0	0	-1.62217	-1.08467	-0.527344	-1.15836	-0.828659	-0.44806	-0.464405	-0.0053595	0.261551	-0.206517	0.344625	0.667731	-0.543125	0.194416	0.492254	no	no	no	no	no	no	yes
PLAT	0	0	0	-1.20061	-0.805358	-0.551211	-0.888854	-0.827764	-0.580979	0.140767	0.143466	0.291124	0.0520132	0.33462	0.444222	-0.472554	-0.344127	-0.0140384	yes	no	no	yes	no	no	yes
LTBP1	0	0	0	-1.50501	-1.1201	-0.937262	-0.748107	-0.853027	-0.801675	-0.0188198	-0.268455	-0.191399	0.0603531	0.0570005	0.178895	-0.00400971	-0.0932685	0.107686	no	no	yes	no	no	no	yes
MMP2	0	0	0	-1.28787	-0.754362	-0.789956	-0.954804	-0.88353	-0.920524	-0.596539	-0.500721	-0.591015	-0.269454	0.0222955	-0.0948943	0.154242	0.384808	0.335502	no	yes	yes	no	no	no	yes
GREM1	0	0	0	-1.26706	-0.909606	-0.931994	-1.16924	-1.27698	-1.38092	-0.588768	-0.792473	-0.908123	-0.1107	0.0945191	-0.113412	0.385967	0.516326	0.292352	no	no	no	no	no	no	yes
FBN1	0	0	0	-1.90782	-1.3744	-1.42092	-1.06362	-0.961516	-1.10304	-0.549787	-0.593524	-0.603012	-0.267597	-0.083251	-0.14622	0.176888	0.350489	0.306708	no	no	yes	no	no	no	yes
TIMP1	0	0	0	-1.74177	-1.17793	-0.965527	-1.11933	-0.950348	-0.818371	-0.296383	-0.298006	-0.204267	0.0614251	0.268435	0.424908	0.333632	0.491971	0.78844	yes	yes	yes	no	no	no	yes
STC2	0	0	0	-1.69241	-1.1263	-1.20913	-1.02475	-0.866835	-0.996867	-0.151543	0.0116475	-0.216985	0.352994	0.703182	0.4223	0.163117	0.457721	0.333811	no	no	yes	no	no	no	no
THBS2	0	0	0	-1.4771	-1.03516	-0.958763	-0.795709	-0.737651	-0.855567	-0.216342	-0.222617	-0.217186	0.131734	0.51467	0.333897	0.502331	0.741874	0.650996	no	no	no	yes	no	no	yes
BMP1	0	0	0	-1.7518	-1.28659	-1.12165	-0.79471	-0.621276	-0.851005	-0.126686	-0.0721126	-0.242817	0.246615	0.611204	0.339588	0.750479	1.06931	0.742971	no	no	no	no	no	no	no
FAM20A	0	0	0	-1.93436	-1.55016	-1.01837	-1.18625	-0.294662	-1.23418	0.144097	0.398295	0.0369334	-0.325221	0.793595	0.228704	-0.116637	0.793699	0.228966	no	no	yes	no	no	no	no
L1CAM	0	0	0	-1.62891	-0.857991	-1.40064	-0.77171	-0.391328	-0.959218	-0.208177	0.0396742	-0.48591	0.0931553	0.556859	-0.0365646	0.121571	0.684396	0.0375375	no	no	no	no	no	no	yes
TFPI	0	0	0	-1.26875	-0.464383	-1.16589	-0.568332	-0.262857	-0.937715	-0.063948	0.193577	-0.504261	0.123922	0.478634	-0.138117	0.0196639	0.467714	-0.0445531	no	no	no	no	no	no	yes
PDGFRB	0	0	0	-1.29911	-0.417143	-0.98511	-0.540773	-0.19562	-0.947043	-0.0575025	0.398398	-0.392291	0.133497	0.866593	0.0629652	0.302318	0.923419	0.0159083	no	no	no	yes	no	no	no
HLA-C	0	0	0	-1.6875	0.369708	-0.501251	-1.39688	-0.21223	-0.850995	-0.588064	0.767178	-0.301643	-0.508841	0.969415	0.160787	-0.435575	1.0192	-0.244665	no	no	no	no	no	no	yes
SAA1	0	0	0	-2.44255	-0.225222	-1.33388	-2.26817	0.359592	-0.95429	-1.58127	0.444855	-0.56821	-0.844677	1.15371	0.154514	-1.00757	1.23156	0.111996	no	yes	no	no	no	no	yes
SERPING1	0	0	0	-2.42698	-1.0947	-1.217	-1.34	-0.331411	-0.694467	-1.00006	0.0082117	-0.0338848	-0.559874	0.241401	0.139581	-0.654101	0.826424	0.47398	no	no	no	no	no	no	yes
AREG	0	0	0	-1.28524	-0.812098	0.152628	-0.738455	-0.270507	0.693235	-0.455719	0.34563	1.11846	-0.656524	0.395118	1.56555	-0.928972	0.0886632	1.22464	yes	no	no	no	no	no	yes
CHRDL1	0	0	0	-3.13735	-1.17033	-0.440694	-2.02227	-0.210112	0.571923	-0.959401	0.712871	1.16237	-1.07582	0.467977	1.26873	-1.3101	0.213323	0.880628	no	no	yes	no	no	no	no
CD14	0	0	0	-2.36122	-1.14745	-0.226028	-2.09212	-1.53257	-0.691387	-1.38845	-0.396455	0.115252	-0.812578	0.356552	0.822456	-1.51021	-0.283426	0.415445	no	no	no	no	no	no	yes
CXCL2	0	0	0	-3.16731	-1.65465	-1.43075	-2.68595	-1.68579	-1.65028	-1.51352	-0.476232	-0.584283	-0.668222	0.92666	0.528318	-1.49237	-0.469871	-0.0869729	yes	yes	no	no	no	no	yes
TNFRSF1A	0	0	0	-3.05192	-2.06246	-1.07299	-1.88449	-1.30626	-0.728025	-2.58965	-1.3638	-0.137945	0.236524	0.236524	0.236524	-2.23292	-0.990669	0.251586	yes	yes	no	no	no	no	no
FGF2	0	0	0	-1.4502	-1.14551	-0.538811	-1.4554	-1.80035	-1.13908	-1.35677	-1.63874	-1.28507	-1.70411	-1.60149	-1.22212	0.47515	0.0815923	0.628412	yes	yes	no	no	no	no	yes
FSTL3	0	0	0	-1.70692	-1.99887	-2.15853	-1.74145	-1.77897	-1.94248	-0.445542	-0.964943	-1.19385	-0.05429	-0.19385	-0.345498	0.509154	0.378117	0.246055	no	no	yes	no	no	no	no
TIMP3	0	0	0	-2.11972	-1.26315	-1.31878	-1.85783	-1.56518	-1.65647	-0.807207	-0.391957	-0.269986	0.0380578	0.490022	0.637433	0.5597	0.492127	0.85156	no	no	no	no	no	no	yes
SOST	0	0	0	-2.28437	-1.17866	-1.69408	-1.71456	-1.1422	-2.07121	-0.681065	-0.408006	-1.19722	0.535704	0.587822	0.0989136	0.987129	0.753141	0.31184	no	no	no	no	no	yes	yes
KISS1	0	0	0	-2.4121	-1.8728	-2.95139	-1.00311	-0.13629	-1.86994	-0.412057	0.281875	-1.10599	0.0265139	0.814209	-0.761181	0.580472	1.1395	0.0214435	no	no	no	no	no	no	yes
LIF	0	0	0	-1.10817	-0.688747	-1.52758	-1.30459	-0.868555	-1.74063	-0.308814	0.346352	-0.963979	0.423563	1.30449	-0.457367	0.505591	1.24724	-0.23606	no	yes	no	no	no	no	yes
ANG	0	0	0	-0.697983	-0.637937	-2.13983	-0.321161	-0.773552	-2.28766	0.829184	0.205112	-1.57876	1.0392	0.569872	-1.22877	0.634861	0.0929174	-1.77736	yes	no	no	no	no	no	no
GAL	0	0	0	-0.97943	-2.7069	-2.00443	-0.372664	-2.16911	-2.02064	0.9524	-0.833627	-0.71507	1.71568	-0.128441	0.204676	1.68956	-0.181316	0.24133	no	no	no	no	no	no	yes
EREG	0	0	0	-0.568887	-1.54037	-1.54129	-0.3035	-2.17176	-1.45922	0.680576	-1.19309	-0.638368	1.03441	-0.396817	-0.0908406	0.58932	-0.743784	-0.217702	yes	no	no	no	no	no	yes
WNT5A	0	0	0	-1.29065	-1.98657	-0.906695	-0.806044	-2.01617	-1.12963	0.231215	-0.675172	-0.0969313	0.715445	-0.111438	0.475758	0.676797	-0.407182	0.2936	no	no	no	no	no	yes	yes
HGF	0	0	0	-0.58853	-0.407967	-0.61089	0.154983	-0.0278585	-0.388417	1.05838	0.827852	0.567742	1.0634	0.942623	0.730964	0.313047	0.240425	0.0681307	yes	yes	no	no	yes	no	yes
SLIT3	0	0	0	-0.140214	0.132202	-0.10534	0.0439666	-0.362366	-0.552635	0.917937	0.91624	0.0834001	1.28896	1.51706	0.734399	0.621861	0.454455	-0.101533	no	no	no	no	no	no	yes
NAMPT	0	0	0	0.168302	0.0700936	-0.110265	0.324308	-0.102738	-0.431344	0.872167	0.727438	0.333539	1.50575	1.41968	1.00445	0.763784	0.820094	0.374077	no	no	no	no	no	no	yes
PDIA6	0	0	0	-0.188916	0.0796303	-0.0772763	0.0960723	0.0292119	-0.230213	0.706221	0.760512	0.459366	1.30048	1.44972	1.00489	0.86868	0.966284	0.586954	no	no	yes	no	no	no	no
CALU	0	0	0	-0.151244	-0.0281794	0.00337774	-0.0849566	-0.129621	-0.414668	0.429038	0.265636	0.0820896	0.878353	0.857144	0.713919	0.927661	1.01528	0.859271	no	no	yes	no	no	no	no
HSP90B1	0	0	0	-0.451461	0.110166	0.0538927	-0.308689	-0.178603	-0.221995	0.359657	0.604999	0.501197	0.827501	1.28314	0.991108	0.44309	0.831946	0.612459	no	yes	yes	no	no	no	yes
UTS2	0	0	0	-0.229173	0.397424	0.259291	-0.245315	-0.0358711	-0.120074	0.39923	0.527587	0.439175	0.728347	1.2146	0.905201	0.415922	0.777179	0.461951	no	no	no	no	no	no	yes
HLA-A	0	0	0	-0.291269	0.304943	0.168154	0.0311328	0.134452	-0.0505737	0.618316	0.638478	0.461128	0.683155	1.03089	0.897644	0.324168	0.561633	0.461307	no	no	no	no	no	no	yes
PRKCSH	0	0	0	0.069982	0.440453	0.435208	0.0260783	0.0319836	0.135587	0.485891	0.409625	0.518136	0.761916	0.974702	0.889543	0.499719	0.653755	0.617289	no	no	yes	no	no	no	no
NAP1L4	0	0	0	0.215921	-0.0208061	0.458663	-0.0219063	-0.586359	-0.208464	0.613537	0.00396404	0.41712	0.931604	0.496244	0.867132	0.368872	0.00657069	0.427782	yes	no	no	no	no	no	no
PSMB6	0	0	0	-0.135052	0.0484824	0.370279	-0.363799	-0.428045	-0.262424	0.366953	0.102452	0.297374	0.647445	0.659425	0.815925	0.155837	0.15909	0.50116	no	yes	no	no	no	yes	no
ADAM10	0	0	0	-0.41292	-0.290607	0.0740678	-0.0881236	-0.261914	-0.0838993	0.436628	0.201008	0.451954	0.586055	0.504618	0.761635	0.407041	0.308264	0.650374	no	no	yes	no	no	no	yes
CALR	0	0	0	-0.130943	0.165868	0.15233	-0.145051	-0.127898	-0.18802	0.246175	0.225248	0.213599	0.542883	0.810956	0.578414	0.241793	0.561449	0.372552	no	no	no	no	no	no	yes
P4HB	0	0	0	-0.492677	-0.024861	-0.0969297	-0.407366	-0.340303	-0.403787	0.16176	0.216446	0.19048	0.525538	0.844391	0.631613	0.140113	0.490661	0.29367	no	yes	yes	no	no	no	yes
MIA3	0	0	0	-0.726357	-0.0390343	0.0475499	-0.438283	-0.191385	-0.0360712	0.191834	0.349317	0.506409	0.426014	0.921659	0.961154	0.182666	0.656476	0.735303	no	no	yes	no	no	no	no
NTN4	0	0	0	-0.735146	-0.525865	-0.319969	-0.525941	-0.111876	-0.0080928	0.363337	0.501301	0.639019	0.618784	1.17439	1.00859	0.176346	0.558338	0.572325	no	no	no	no	no	no	yes
B2M	0	0	0	-0.911954	0.0778831	0.0113367	-0.222912	0.576195	0.255232	0.508063	1.00961	0.553669	0.303685	0.962095	0.948971	0.182661	0.925168	0.716775	no	no	no	no	no	no	yes
GDF15	0	0	0	-0.665119	-0.0837154	0.851944	-0.411367	-0.384168	0.419706	0.529055	0.651047	1.32887	0.911102	1.24904	1.955	0.60891	0.787906	1.66217	yes	no	no	no	no	no	no
MMP14	0	0	0	-0.358873	-0.380505	0.605661	0.000454272	-0.303683	0.410668	0.447884	0.345543	0.867078	0.88711	0.781133	1.62156	0.937779	0.794685	1.77919	yes	no	no	no	no	no	no
PSAP	0	0	0	0.0163974	0.222864	0.284741	0.311178	0.204492	0.12319	0.918179	0.7153	0.720577	1.22818	1.32828	1.23556	1.0927	1.14319	1.15182	no	no	no	no	no	no	yes
PTN	0	0	0	0.0373414	0.582634	0.283422	0.494583	0.564617	0.401365	0.749086	0.759807	0.662044	0.904401	1.08517	1.04179	0.687563	0.995902	0.935779	no	no	no	no	no	no	yes
NID2	0	0	0	-0.146231	0.308989	0.252759	0.524717	0.544439	0.306998	0.87423	0.772339	0.683124	0.803256	0.973356	0.753918	0.415318	0.613814	0.270573	no	no	no	no	no	no	yes
MFAP2	0	0	0	-0.343878	0.783559	-0.0124901	-0.0567345	0.857225	-0.0273731	0.511498	1.17079	0.47119	0.667954	1.48222	0.687478	0.624013	1.56808	0.81858	no	no	no	no	no	no	yes
HMGB1	0	0	0	0.707736	1.24431	0.913898	0.607658	1.1027	0.333673	1.13662	1.2398	0.934318	1.42844	1.77141	1.34195	0.929621	1.48267	0.881106	no	yes	no	no	no	no	yes
MDK	0	0	0	0.0975149	0.501063	0.272939	0.598058	0.676219	0.601581	1.11163	1.2927	1.1779	1.38461	1.77771	1.71478	0.970037	1.55694	1.39986	no	no	no	no	no	no	yes
PLAU	0	0	0	-0.676451	0.0124634	0.143088	0.1937	0.334982	0.519228	0.945153	1.20003	1.08947	1.27097	1.71491	1.62017	1.04227	1.32793	1.484	yes	no	no	no	no	no	yes
AGRN	0	0	0	-0.542969	-0.054478	0.140231	0.288593	0.354555	0.381259	1.10103	1.13036	1.05221	1.37115	1.64427	1.59245	0.783586	1.02365	1.07402	no	no	no	no	no	no	yes
LGALS3BP	0	0	0	-0.25938	-0.13991	-0.0193365	0.731018	0.380275	0.509757	1.34585	0.809287	1.01044	1.42991	1.26392	1.46569	1.23569	1.03697	1.2234	no	no	no	no	no	no	yes
A2M	0	0	0	-0.238135	0.0238352	0.40292	0.707841	0.572928	0.926523	1.0461	0.820951	1.33789	1.24914	1.23655	1.72284	1.14231	1.14787	1.69734	no	no	no	no	no	no	yes
TCN2	0	0	0	0.228384	0.754568	1.59961	0.39312	0.513938	1.18183	0.288619	0.608162	1.10386	0.37105	0.703286	1.30372	0.199831	0.708661	1.23156	no	no	no	no	no	no	yes
SCG2	0	0	0	0.689835	1.58162	1.23548	1.13405	1.69316	1.32754	1.35409	1.5631	1.38356	0.242085	0.750002	0.485743	-0.378822	0.3624	-0.249619	no	no	yes	no	no	no	no
CCK	0	0	0	1.36551	0.98735	1.17643	-0.653727	-0.752497	-0.703112	2.70636	2.19971	2.45303	1.57564	1.36322	1.46943	1.7565	1.39062	1.57356	no	no	no	no	no	no	yes
PGF	0	0	0	0.943146	-0.497964	0.98762	1.22861	-0.482939	0.478501	1.75691	0.164238	1.47958	2.32019	1.10061	1.89847	1.80087	0.578112	1.56665	no	no	no	no	no	no	yes
VWA1	0	0	0	0.330007	0.282178	-0.182518	0.746968	0.468298	-0.426134	1.51917	0.979856	0.235398	2.00002	1.61342	0.862182	1.63097	1.40434	0.599967	no	no	yes	no	no	no	no
CXCL14	0	0	0	0.817031	0.205788	-0.405454	1.65235	0.75005	-0.152252	2.06334	1.14079	0.218234	2.30564	1.40618	0.506731	2.12817	1.18709	0.24601	no	no	no	no	no	no	no
NTN1	0	0	0	0.268172	-0.906393	-1.45478	0.830214	-1.16744	-1.11409	2.11111	0.230519	-0.33167	2.76403	0.931012	0.414616	2.57991	1.04056	-0.21582	no	no	no	no	no	no	yes
PDGFRA	0	0	0	0.697032	0.0255001	-0.646031	0.616568	-0.164805	-0.946177	1.32611	0.403824	-0.518464	1.40753	0.55135	-0.304829	1.19462	0.479455	-0.235714	no	no	no	yes	no	no	no
PDGFD	0	0	0	-0.529544	-0.775555	-1.02156	0.560738	-0.290596	-1.14193	0.817717	0.183629	-0.450459	1.19281	0.648318	0.103829	0.710056	0.411526	0.112995	no	no	no	yes	no	no	yes
PCSK9	0	0	0	-1.31617	-1.30334	-1.38823	-0.108966	-0.60887	-0.731807	0.884059	0.559721	0.0979831	1.14136	0.998345	0.524239	0.970251	0.679462	0.395025	no	no	yes	no	no	no	yes
ANGPT1	0	0	0	-1.35923	-1.12443	-1.61759	-0.210332	-0.400611	-1.01638	0.452125	0.304092	-0.416403	1.02451	1.02472	0.404207	1.31338	1.23138	0.706291	no	no	no	no	no	no	yes
MATN3	0	0	0	-1.37302	-1.03941	-1.7779	-0.659207	-0.544283	-1.43975	0.497532	0.656224	-0.27362	1.62233	1.76386	0.649364	1.63209	1.80165	0.970901	no	no	yes	no	no	no	no
FN1	0	0	0	-1.91335	-1.45938	-1.11938	-0.909924	-0.827674	-0.849359	-0.159455	-0.173294	-0.218118	0.47527	0.713268	0.725601	1.08098	1.23803	1.19867	yes	yes	yes	no	no	no	yes
CTSB	0	0	0	-1.38827	-0.853566	-1.03732	-0.637272	-0.525947	-0.646567	0.113431	0.105935	0.0542857	0.716924	1.01086	0.896501	1.11273	1.39008	1.44633	yes	no	no	no	no	no	no
TNC	0	0	0	-1.7197	-0.52159	-0.724584	-0.916966	-0.0474718	-0.496443	-0.241416	0.527569	0.233658	0.370956	1.39876	1.0222	1.02882	2.08733	1.58791	no	no	yes	no	no	no	yes
SPON2	0	0	0	-1.23984	-0.105616	-0.397178	-0.51254	-0.0242733	-0.353758	0.299825	0.843797	0.353365	0.771377	1.57037	1.02943	1.22937	1.86397	1.43321	no	no	no	no	no	no	yes
CCN2	0	0	0	-1.05661	0.171573	-0.617692	-0.352472	0.817484	-0.317797	0.404064	1.41714	0.346997	0.877475	2.09521	0.973909	1.52893	2.65641	1.77237	no	no	no	no	no	no	no
NRG1	0	0	0	-0.0663647	0.183184	-0.468485	0.0587318	0.0531623	-0.608418	0.815686	0.576211	0.0558998	1.62573	1.77701	0.809895	1.33944	1.4976	0.862455	yes	no	no	no	no	no	yes
SPINT1	0	0	0	-0.78649	-0.411594	-0.912352	-0.166853	-0.176917	-0.868309	0.748719	0.540825	-0.038285	1.2163	1.55385	0.776993	1.21444	1.50641	0.750701	no	no	no	no	yes	no	yes
SERPINE2	0	0	0	-0.480256	-0.251629	-0.548731	-0.0359135	-0.0438895	-0.552711	0.398583	0.798025	0.187258	1.04291	1.24397	0.640111	1.01536	1.35382	0.695622	no	no	no	no	no	no	yes
PRSS23	0	0	0	-0.859232	-0.0929762	-0.563306	-0.0354493	0.436023	-0.252294	0.739902	1.17771	0.464942	0.940621	1.4147	0.941565	1.02706	1.49489	0.84743	no	no	yes	no	no	no	yes
BST1	0	0	0	-1.23707	-0.541625	-0.858464	-0.0711067	0.282018	-0.0522174	0.978431	0.933706	0.589812	1.10015	1.59703	1.19067	1.17569	1.53815	1.25264	no	no	no	no	no	no	yes
BMP4	0	0	0	-1.37506	-1.05089	-0.726717	0.0704556	0.0868467	0.103238	0.716117	0.715781	0.715444	0.933264	1.18552	1.43778	0.834245	0.801537	0.768828	no	no	yes	no	no	no	yes
APOD	0	0	0	-0.808051	-0.537332	-0.428706	0.407694	0.316476	0.25121	1.09255	0.981912	0.935001	1.06644	1.1159	1.1238	1.00484	0.953593	1.04507	no	no	no	no	no	no	yes
SEMA5A	0	0	0	-0.337839	-0.348356	-0.374316	0.252865	-0.085266	-0.0810865	0.996025	0.498384	0.408291	1.15113	0.94863	0.805837	1.22969	1.00841	0.867865	no	no	no	no	no	no	yes
NUCB1	0	0	0	-0.466811	-0.232399	-0.0675874	0.220574	0.356919	0.120085	0.649168	0.597893	0.539923	0.910351	1.00062	0.925742	0.855463	1.05661	0.979418	no	no	yes	no	no	no	no
CANX	0	0	0	-0.508497	-0.416344	0.0605999	0.183275	-0.0996975	0.28367	0.807485	0.354485	0.817922	0.974211	1.24121	1.30119	0.825887	0.856987	0.841716	no	yes	no	no	no	no	no
IGFBP7	0	0	0	-0.941718	-0.505122	-0.218338	0.0354706	0.0661398	0.370973	0.459037	0.333114	0.831781	0.659705	0.800101	1.25226	0.971507	1.17065	1.55686	yes	no	yes	no	no	no	no
IGFBP5	0	0	0	-0.514473	-0.129487	-0.0743475	0.00461097	0.103802	0.0335174	0.694612	0.70177	0.735206	1.14816	1.26571	1.38586	1.28971	1.52738	1.54847	no	no	yes	no	no	no	no
FSTL1	0	0	0	-0.790015	-0.474638	-0.392226	0.396999	0.456113	0.275012	1.06347	0.909195	0.925094	1.44379	1.53555	1.48318	1.67962	1.90465	1.8017	no	no	yes	no	no	no	no
VCAN	0	0	0	-0.64278	-0.422318	-0.0535143	0.202595	0.223022	0.44967	1.00867	0.824258	1.24158	1.44751	1.63459	1.92595	1.66572	1.96054	2.19382	no	no	yes	no	no	no	yes
BGN	0	0	0	-0.627017	-0.138703	-0.0854454	0.435954	0.352934	0.464429	0.96061	0.881775	0.922087	1.38911	1.50523	1.46649	2.16124	2.29648	2.31626	no	no	no	no	no	no	yes
ICAM1	0	0	0	-0.42211	-0.558571	-0.30512	0.453508	-0.272081	-0.0756617	1.43735	0.83255	0.97416	2.1635	1.82241	1.88127	2.01581	1.57634	1.7818	yes	yes	no	no	no	no	yes
APOE	0	0	0	-0.743786	-0.665058	-0.58758	0.0830555	-0.326867	-0.29586	1.00502	0.698438	0.620406	1.85348	1.69092	1.69931	2.49905	2.4036	2.53309	no	no	yes	no	no	no	yes
THBS1	0	0	0	-0.677165	-0.687992	-0.338677	-0.0832952	-0.288238	-0.428471	0.656429	0.380168	0.372586	1.58641	1.54523	1.50445	2.28017	2.23408	2.08607	no	no	no	yes	no	no	yes
INHBA	0	0	0	-1.35469	-1.36622	-1.14485	-0.722587	-0.914273	-0.715391	0.824503	0.491786	0.590063	1.78292	1.457	1.72077	2.0701	1.73431	2.1784	yes	no	no	no	no	no	yes
IL11	0	0	0	-0.873324	-0.592539	0.157968	-1.01565	-0.951307	-0.520482	0.482599	0.334959	0.906789	1.31394	1.38563	2.08404	2.22243	1.97647	3.21792	yes	yes	no	no	no	no	yes
ORM1	0	0	0	-0.0307866	-0.682229	0.620656	-0.297497	-1.06465	0.469657	0.11114	-0.880771	1.10305	-0.559794	-0.4077	-0.711888	3.17975	1.3521	5.00741	no	no	no	no	no	no	yes
ALB	0	0	0	-3.44207	-2.31714	-2.27738	-3.06506	-2.32603	-2.41695	-2.77434	-2.09794	-2.27286	-4.72579	-4.92288	-4.0855	3.7262	4.45928	4.43984	no	no	yes	no	no	no	yes
TDGF1	0	0	0	-5.85172	-1.68823	-0.47687	-4.05699	-1.22431	0.421434	-2.63804	0.000904599	2.07819	-1.53568	1.19682	3.30231	-0.992919	1.76764	3.95478	no	no	no	no	no	no	yes
MMP7	0	0	0	-3.43471	-1.50726	-0.86486	-2.28064	-0.805748	-0.384627	-0.860709	0.364602	0.681681	-0.201265	1.59456	1.74577	0.557593	1.59077	2.12418	no	no	no	no	no	no	yes
PAPPA	0	0	0	-2.85724	-1.74672	-1.45647	-1.84245	-1.36979	-0.946182	-1.04501	-0.688579	-0.196154	-0.109031	0.431667	0.859736	0.679401	1.10442	1.83934	no	no	yes	no	no	no	no
CSH1	0	0	0	-3.37318	-0.879762	-0.81805	-1.39714	-1.67219	-0.932532	-0.272011	-0.367005	0.0620297	1.02142	1.26282	1.67392	1.75238	2.10427	2.52045	no	no	no	no	no	no	yes
MMP9	0	0	0	-2.52698	-2.83075	-2.29078	-2.48171	-2.55466	-2.43404	0.0857981	-0.543748	-0.200511	1.69781	1.5477	1.70749	2.76643	2.52261	2.75337	no	yes	no	no	no	no	yes
SEMA6A	0	0	0	-2.92656	-2.69711	-3.15601	-2.82159	-2.69596	-2.94722	-0.943767	-0.773025	-1.11451	0.558226	0.674717	0.441736	1.45184	1.61431	1.28937	no	no	no	no	no	no	yes
CDH1	0	0	0	-3.55612	-5.11915	-1.9931	-3.51942	-4.81083	-2.22802	-2.52783	-3.54454	-1.51113	-0.567867	-1.9056	0.769866	0.449404	-0.751235	1.65004	no	no	no	no	no	no	yes
