# Supplementary material for: Cellular population dynamics shape the route to human pluripotency
Source: Nat Commun. 2023 May 17;14:2829. doi: 10.1038/s41467-023-37270-w (PMC10192362; doi:10.1038/s41467-023-37270-w)
Supplement: Supplementary file 8 — Supplementary Data 5 [file 41467_2023_37270_MOESM8_ESM.xlsx]

## Sheet: Supplementary Data 5
Supplementary Data 5. Genesets used to perform GSEA in Figure 3D.
Reported Name	Official Name	Reference
Reactome
MET SIGNALING	REACTOME_SIGNALING_BY_MET	R-HSA-6806834
RTK SIGNALING	REACTOME_SIGNALING_BY_RECEPTOR_TYROSINE_KINASES	R-HSA-9006934
PDGF SIGNALING	REACTOME_SIGNALING_BY_PDGF	R-HSA-186797
ECM DEGRADATION	REACTOME_DEGRADATION_OF_THE_EXTRACELLULAR_MATRIX	R-HSA-1474228
COLLAGEN FORMATION	REACTOME_COLLAGEN_FORMATION	R-HSA-1474290
ECM INTERACTION	REACTOME_NON_INTEGRIN_MEMBRANE_ECM_INTERACTIONS	R-HSA-3000171
ECM PROTEOGLYCANS	REACTOME_ECM_PROTEOGLYCANS	R-HSA-3000178
LAMININ INTERACTIONS	REACTOME_LAMININ_INTERACTIONS	R-HSA-3000157
INTEGRIN INTERACTIONS	REACTOME_INTEGRIN_CELL_SURFACE_INTERACTIONS	R-HSA-216083
EF FORMATION	REACTOME_ELASTIC_FIBRE_FORMATION	R-HSA-1566948
Cacchiarelli et al. 2015
EARLY SOMATIC	Early_Somatic	PMID: 26186193
LATE SOMATIC	Late_Somatic	PMID: 26186194
LATE EMBRYOGENESIS	Late_Embryogenesis	PMID: 26186196
EARLY EMBRYOGENESIS	Early_Embryogenesis	PMID: 26186197
EARLY PLURIPOTENCY	Early_Pluripotency	PMID: 26186200
LATE PLURIPOTENCY	Late_Pluripotency	PMID: 26186201
Naba et al. 2012
MATRISOME	NABA_CORE_MATRISOME	PMID: 22159717
Secretome analysis - Figure 1
SECRETED PROTEINS	SECRETED_PROTEINS
