# Supplementary material for: Cellular population dynamics shape the route to human pluripotency
Source: Nat Commun. 2023 May 17;14:2829. doi: 10.1038/s41467-023-37270-w (PMC10192362; doi:10.1038/s41467-023-37270-w)
Supplement: Supplementary file 9 — Supplementary Data 6 [file 41467_2023_37270_MOESM9_ESM.xlsx]

## Sheet: Supplementary Data 6
Supplementary Data 6. Positive and significant results of GSEA on SR2 cluster for Common pathways. GSEA statistical test based on 1000 permutations was used. Benjamini-Hochberg adjusted p-values are reported.
Description	p-value	BH-corrected p-value	Enrichment Score (ES)	Normalized Enrichment Score (NES)	leadingEdge gene symbols
HALLMARK_EPITHELIAL_MESENCHYMAL_TRANSITION	0.001873	0.02287	0.673026	2.69505	MMP1,ANPEP,TNFRSF11B,CD44,ECM1,PTX3,NT5E,COL6A2,CXCL1,DCN,PRRX1,LUM,PLAUR,IGFBP4,LOXL1,ITGA2,EMP3,COL6A3,CD59,GLIPR1,LGALS1,VIM,SERPINE2,PDGFRB,COL3A1,JUN,EFEMP2,MYLK,FBLN2,HTRA1,FBLN1,SLIT2,MSX1,CXCL8,TIMP3,GEM,TIMP1,NNMT,SNAI2,NTM,SERPINE1,FBN1,TNC,MMP2,SFRP1,COL1A2,VEGFC,PCOLCE,COL1A1,CTHRC1,CXCL6,ITGA5,FAS,COL5A3,THBS2,AREG,LOX,PLOD1,PLOD3,SGCB,BGN,DAB2,WNT5A,THBS1,GPC1,LRP1,MMP3,GADD45A,DST,…
HALLMARK_TNFA_SIGNALING_VIA_NFKB	0.001862	0.02287	0.666425	2.62538	PLAU,CD44,PTX3,CXCL1,PHLDA2,PLAUR,FOSL1,SPHK1,PHLDA1,CDKN1A,EGR1,SOD2,MAFF,JUN,JUNB,CCL2,IL6ST,CCND1,SERPINB8,ICOSLG,GEM,BTG1,CEBPB,PTGS2,NFKBIA,SERPINE1,FJX1,TNC,FOSB,CXCL6,PPP1R15A,IL1B,PLPP3,DRAM1,AREG,TAP1,EHD1,IER5,PFKFB3,IRF1,MCL1,NINJ1,RELB,GADD45A,IFNGR2,TNIP1,IER3,TANK,DUSP1,MARCKS,DUSP4,RELA,RIPK2,NFKB1,G0S2,MYC,MAP2K3,CSF1,SPSB1,TNFAIP6,SDC4,ICAM1,KLF6,LITAF,IER2,F2RL1,CD83,SQSTM1,RHOB…
HALLMARK_APOPTOSIS	0.001908	0.02287	0.622518	2.39113	CD44,CASP1,DCN,LGALS3,CAV1,HGF,LUM,IGFBP6,EMP1,SLC20A1,LMNA,EREG,TSPO,GSN,CDKN1A,PDGFRB,PLAT,SOD2,H1F0,ANXA1,CASP4,JUN,TIMP2,CCND1,DAP,TIMP3,TIMP1,MMP2,BID,F2R,FAS,CDC25B,IL1B,TAP1,BGN,ISG20,IRF1,MCL1,FEZ1,GADD45A,BNIP3L,PMAIP1,CASP7,IER3,CLU,TNFRSF12A,RELA
HALLMARK_COAGULATION	0.001931	0.02287	0.65781	2.36014	MMP1,PLAU,CTSK,ITGA2,CAPN2,GSN,PRSS23,CTSB,C1R,PLAT,MAFF,ANXA1,HTRA1,C1S,F10,TIMP3,TIMP1,GNG12,ADAM9,SERPINE1,FBN1,MMP2,DPP4,CPQ,DUSP6,CFH,S100A13,C3,THBS1,LRP1,MMP3,SIRT2,LAMP2,CLU,MMP14,CD9,ACOX2
KEGG_COMPLEMENT_AND_COAGULATION_CASCADES	0.002096	0.02287	0.863928	2.3537	PLAU,PLAUR,CD59,MASP1,C1R,PLAT,C1S,F10,TFPI,SERPINE1,BDKRB2,F2R,CFH,C3
KEGG_HEMATOPOIETIC_CELL_LINEAGE	0.00207	0.02287	0.808789	2.32473	ANPEP,CD44,ITGA2,CD59,IL1R1,MME,ITGA5,IL1B,ITGA3,CSF1,CD9,CD55,KITLG,IL4R,IL11RA,IL11
HALLMARK_COMPLEMENT	0.001869	0.02287	0.598578	2.29245	CASP1,CXCL1,LGALS3,PRSS3,PLAUR,PSMB9,CD59,ZEB1,CTSC,CTSB,C1R,PLAT,MAFF,CASP4,TIMP2,SH2B3,C1S,F10,CDH13,TIMP1,ADAM9,CEBPB,SERPINE1,CTSL,DPP4,CPQ,DUSP6,CFH,EHD1,S100A13,IRF1,C3,STX4,LRP1,RHOG,CASP7,LIPA,LAMP2,GNG2,CLU,ERAP2,MMP14,IRF2,ANXA5,CD55,GPD2,DOCK10
HALLMARK_INFLAMMATORY_RESPONSE	0.001934	0.02287	0.616224	2.26948	PLAUR,EMP3,SPHK1,EREG,IL1R1,LPAR1,CDKN1A,CD82,TAPBP,CCL2,TPBG,AXL,CXCL8,ICOSLG,TIMP1,PTGIR,NFKBIA,SERPINE1,CCL7,CXCL6,ITGA5,IL1B,IRF1,LY6E,DCBLD2,RHOG,IFNGR2,AHR,MMP14,RELA,RIPK2,CHST2,NFKB1,OSMR,MYC,IFNAR1,CSF1,TNFAIP6,CD55,ICAM1,KLF6,IL4R
REACTOME_EXTRACELLULAR_MATRIX_ORGANIZATION	0.001855	0.02287	0.559458	2.26467	MMP1,CD44,COL6A2,DCN,COL6A1,LUM,CTSK,LOXL1,ITGA2,COL6A3,CAPN2,LOXL4,CD47,PLEC,CAST,LTBP1,CTSB,COL3A1,EFEMP2,TIMP2,FBLN2,HTRA1,FBLN1,COL15A1,COL13A1,TIMP1,ADAM9,SERPINE1,CTSL,FBN1,TNC,MMP2,P4HA2,COL1A2,PCOLCE,LTBP4,COL1A1,DDR2,LAMA4,COL8A1,ITGA5,COL5A3,EMILIN1,LOXL3,LOX,PLOD1,PLOD3,LAMB1,BGN,CD151,THBS1,ITGA3,MMP3,ADAM15,DST,SH3PXD2A,SDC1,BMP4,EFEMP1,COL16A1,COL18A1,P3H3,MMP14,ITGB1,NID1,ADAMTS2,P…
HALLMARK_INTERFERON_ALPHA_RESPONSE	0.001992	0.02287	0.639362	2.21828	CASP1,PSMB8,PSMB9,CD47,C1S,B2M,PROCR,PSME1,IFI35,UBE2L6,TAP1,IFITM2,ISG20,IRF1,LY6E,PSME2,LGALS3BP,GBP2,OGFR,RIPK2,IRF2,CSF1,SAMD9,NCOA7,MVB12A,LPAR6,IL4R,SAMD9L,TRIM25,PARP14,ELF1,IFI44
GO_ZYMOGEN_ACTIVATION	0.002075	0.02287	0.745703	2.21627	PLAU,PRSS3,ASPH,C1R,SERPINE2,PLAT,IFI16,SERPINE1,CTSZ,PYCARD,THBS1,ANXA2,BAD,MMP14,RIPK2
GO_INFLAMMATORY_RESPONSE	0.001757	0.02287	0.516478	2.19203	CD44,ECM1,ASS1,APOD,PTX3,NT5E,CXCL1,MGLL,CD68,PTGS1,HGF,IGFBP4,ITGA2,SPHK1,IL1R1,CD47,TMEM173,ANXA1,CASP4,JUN,LY96,EGFR,CCL2,IL6ST,IFI16,SERPINF1,AXL,CXCL8,ADGRE5,TIMP1,PTGES,PTGIR,CEBPB,PTGS2,NFKBIA,SERPINE1,PXK,LXN,BDKRB2,TRADD,CCL7,CXCL6,IL10RB,F2R,APPL2,PYCARD,FOXF1,LOXL3,IL1B,GSDMD,NFKBIZ,TNFRSF1A,WNT5A,C3,THBS1,RELB,LRP1,MMP3,CUEDC2,ADAMTS12,PPARG,SDC1,PBK,TNIP1,NFATC4,GRN,LIPA,METRNL,CLU,P…
HALLMARK_INTERFERON_GAMMA_RESPONSE	0.001869	0.02287	0.567478	2.19054	CASP1,MVP,PSMB8,PSMB9,MT2A,ARID5B,CDKN1A,C1R,SOD2,TAPBP,CASP4,VAMP5,CCL2,SSPN,C1S,B2M,BTG1,SECTM1,PTGS2,NFKBIA,PSME1,CCL7,IFI35,UBE2L6,FAS,CFH,TAP1,IFITM2,ISG20,IRF1,LY6E,PSME2,CASP7,LGALS3BP,LYSMD2,OGFR,RIPK2,IRF2,NFKB1,RBCK1,TNFAIP6,ICAM1,ST3GAL5,IL4R,ZNFX1,SAMD9L,TRIM25,NAMPT,OAS3,PARP14,PML,IFI44,BPGM,XAF1,CD40,STAT1
REACTOME_INTERLEUKIN_10_SIGNALING	0.00207	0.02287	0.865866	2.15448	CXCL1,IL1R1,CCL2,CXCL8,TIMP1,PTGS2,IL10RB,IL1B,TNFRSF1A,JAK1,CSF1,ICAM1
GO_CELLULAR_RESPONSE_TO_BIOTIC_STIMULUS	0.001869	0.02287	0.562108	2.15277	ASS1,CASP1,CXCL1,CD68,CAPN2,TSPO,VIM,LY96,CCL2,AXL,CXCL8,ADAM9,CEBPB,TFPI,NFKBIA,SERPINE1,CXCL6,PYCARD,IL1B,SASH1,WNT5A,SIRT2,CARD16,RELA,MEF2C,RIPK2,TICAM1,NFKB1,PRKCA,PDCD4,CD55,ICAM1,MTDH,LITAF,SIRPA,ZFP36,PRKCE,NR1H2,IRAK1,SIGIRR,CD40,PPARD,CXCL3,DDIT3,TNFAIP3,AKT1,MAPK3,BCL10
GO_POSITIVE_REGULATION_OF_PHAGOCYTOSIS	0.002041	0.02287	0.70293	2.12601	PTX3,ITGA2,GAS6,CD47,CCL2,APPL2,PYCARD,IL1B,C3,LRP1,PPARG,SIRPA,GATA2,F2RL1,RAP1A,RAB27A
GO_RESPONSE_TO_MOLECULE_OF_BACTERIAL_ORIGIN	0.001883	0.02287	0.528811	2.11678	ASS1,CASP1,CXCL1,DCN,CD68,LOXL1,CAPN2,TSPO,VIM,JUN,LY96,JUNB,CCL2,B2M,AXL,CXCL8,PTGES,COMT,PTGIR,GNG12,ADAM9,CEBPB,TFPI,PTGS2,NFKBIA,SERPINE1,CXCL6,F2R,PYCARD,IL1B,SASH1,WNT5A,SIRT2,CARD16,RELA,MEF2C,RIPK2,TICAM1,NFKB1,PRKCA,IFNAR1,PDCD4,CD55,ICAM1,MTDH,LITAF,IRAK3,SIRPA,RPS6KA3,SSC5D,ZFP36,SRR,MGST1,PRKCE,FOS,DUSP10,NR1H2,IRAK1,SIGIRR,MAPKAPK3,CD40,ADM,PPARD,CXCL3,TNFAIP3,NFKB2,CARD9,AKT1,MAPK3
REACTOME_INTERFERON_GAMMA_SIGNALING	0.001969	0.02287	0.656516	2.11208	CD44,SP100,MT2A,B2M,GBP3,IRF1,IFNGR2,GBP2,TRIM8,JAK1,IRF2,GBP1,ICAM1,TRIM25,OAS3,PML,TRIM38,CAMK2D,STAT1,TRIM22
GO_CYTOKINE_MEDIATED_SIGNALING_PATHWAY	0.001767	0.02287	0.484705	2.10973	MMP1,TNFRSF11B,CD44,ECM1,CASP1,CXCL1,CAV1,HGF,SP100,PLP2,PSMB8,SPHK1,PSMB9,MT2A,EREG,GAS6,ZEB1,IL1R1,VIM,ACKR4,CDKN1A,EGR1,SOD2,ANXA1,CASP4,JUNB,SLIT2,CCL2,IL6ST,B2M,CCND1,IFI6,AXL,CXCL8,TIMP1,PTGS2,NFKBIA,MMP2,PSME1,COL1A2,TRADD,CCL7,CXCL6,IFI35,IL10RB,APPL2,PYCARD,IL1B,NDN,TNFSF12,IFITM2,TNFRSF1A,ISG20,IRF1,WNT5A,MCL1,STX4,ANXA2,MMP3,CIB1,DOK1,BAD,AGPAT2,IFNGR2,PSME2,SOCS2,PPARG,TNFRSF19,SDC1,G…
KEGG_CYTOKINE_CYTOKINE_RECEPTOR_INTERACTION	0.00198	0.02287	0.589211	2.10583	TNFRSF11B,CXCL1,HGF,IL1R1,PDGFRB,PDGFRA,EGFR,CCL2,IL6ST,CXCL8,VEGFC,CCL7,CXCL6,TGFBR2,IL10RB,FAS,ACVRL1,IL1B,TNFSF12,TNFRSF1A,IFNGR2,TNFRSF19,TNFRSF12A,OSMR,IFNAR1,CSF1,TNFRSF14,KITLG,IL4R,VEGFB,IL19
GO_INTERFERON_GAMMA_MEDIATED_SIGNALING_PATHWAY	0.001976	0.02287	0.655179	2.09571	CD44,SP100,MT2A,B2M,IRF1,IFNGR2,PPARG,GBP2,TRIM8,JAK1,IRF2,GBP1,ICAM1,TRIM25,NR1H2,OAS3,PARP14,PML,TRIM38,CAMK2D,STAT1,TRIM22
GO_PROTEIN_PROCESSING	0.00188	0.02287	0.544494	2.09295	PLAU,CASP1,PRSS3,CAPN2,ASPH,CAST,GSN,MME,C1R,SERPINE2,PLAT,IFI16,ECE1,PRNP,AEBP1,SERPINE1,CTSZ,SRGN,PYCARD,CHAC1,THBS1,ANXA2,TMEM59,CCBE1,BAD,GAS1,CARD16,APH1B,MMP14,RIPK2,ADAMTS2,HM13,HTRA2
GO_LIPOPOLYSACCHARIDE_MEDIATED_SIGNALING_PATHWAY	0.002041	0.02287	0.690132	2.08731	LY96,CCL2,NFKBIA,IL1B,SASH1,CARD16,RIPK2,TICAM1,PRKCA,CD55,MTDH,PRKCE,IRAK1,SIGIRR,TNFAIP3,AKT1,MAPK3,BCL10
REACTOME_ASSEMBLY_OF_COLLAGEN_FIBRILS_AND_OTHER_MULTIMERIC_STRUCTURES	0.001976	0.02287	0.652449	2.08697	COL6A2,COL6A1,LOXL1,COL6A3,LOXL4,PLEC,CTSB,COL3A1,COL15A1,CTSL,COL1A2,PCOLCE,COL1A1,COL8A1,COL5A3,LOXL3,LOX,CD151,MMP3,DST,COL18A1
GO_COMPLEMENT_ACTIVATION	0.00207	0.02287	0.794503	2.07726	CD59,MASP1,C1R,C1S,CFH,C3,SCARA3,CLU,CD55,CD81
REACTOME_COLLAGEN_DEGRADATION	0.001976	0.02287	0.649037	2.07606	MMP1,COL6A2,COL6A1,CTSK,COL6A3,CTSB,COL3A1,COL15A1,COL13A1,ADAM9,CTSL,MMP2,COL1A2,COL1A1,COL8A1,COL5A3,MMP3,COL16A1,COL18A1,MMP14
REACTOME_DEGRADATION_OF_THE_EXTRACELLULAR_MATRIX	0.00198	0.02287	0.580739	2.07555	MMP1,CD44,COL6A2,DCN,COL6A1,CTSK,COL6A3,CAPN2,CAST,CTSB,COL3A1,TIMP2,HTRA1,COL15A1,COL13A1,TIMP1,ADAM9,CTSL,FBN1,MMP2,COL1A2,COL1A1,COL8A1,COL5A3,LAMB1,MMP3,ADAM15,COL16A1,COL18A1,MMP14,NID1
GO_INTERLEUKIN_8_PRODUCTION	0.002075	0.02287	0.693743	2.06185	ANXA1,SERPINE1,F2R,ANXA4,PYCARD,IL1B,WNT5A,MAPKBP1,SSC5D,F2RL1,KLF4,ZNF580,HSPA1A,MAVS,DDIT3,BCL10
REACTOME_NEUTROPHIL_DEGRANULATION	0.001745	0.02287	0.486309	2.05655	ANPEP,PLAU,CD44,PTX3,CXCL1,LGALS3,CD68,MVP,PRSS3,PLAUR,CD59,GLIPR1,DPP7,CD47,TMEM173,CTSC,GSN,CTSB,MME,CST3,TIMP2,CPNE3,B2M,ADGRE5,COMMD3,CAT,SERPINB6,TSPAN14,CTSZ,TMBIM1,PYCARD,PFKL,CYB5R3,QPCT,GSDMD,CKAP4,IMPDH1,S100A11,A1BG,C3,SYNGR1,CTSA,TCIRG1,DNASE1L1,ANXA2,CD63,RHOG,DEGS1,AGPAT2,QSOX1,GRN,LAMP2,PGRMC1,ATG7,DBNL,NFKB1,CEP290,TMEM30A,TNFAIP6,TRAPPC1,CD55,HEXB,AP1M1,CANT1,HGSNAT,RAP1B,CAPN1,S…
GO_WOUND_HEALING	0.00177	0.02287	0.485365	2.05345	PLAU,CD44,APOD,DCN,CAV1,PLAUR,ITGA2,CD59,EREG,GAS6,PLEC,GSN,CDKN1A,SERPINE2,EHD3,PDGFRB,EHD2,PLAT,PDGFRA,COL3A1,MAFF,ANXA1,MYLK,EGFR,FBLN1,ELK3,SH2B3,CD109,F10,PROCR,AXL,TIMP1,TFPI,SERPINE1,TNC,COL1A2,COL1A1,TGFBR2,CPQ,ITGA5,F2R,ACVRL1,RHOC,PLPP3,LOX,EHD1,C1QTNF1,IRF1,MAP3K5,WNT5A,CD151,THBS1,C6orf89,NINJ1,ANXA2,MYOF,DCBLD2,ADAM15,DST,FAP,VKORC1,SDC1,GNG2,ILK,PTEN,GAP43,CLIC1,TNFRSF12A,IRF2,CAPZB…
GO_BONE_GROWTH	0.002075	0.02287	0.683068	2.04624	STC1,ECM1,COL6A2,COL6A1,COL6A3,DDR2,TGFBR2,ANXA2,SCARA3,RARG,BNC2,ANXA6
KEGG_NOD_LIKE_RECEPTOR_SIGNALING_PATHWAY	0.001976	0.02287	0.63928	2.04485	CASP1,CXCL1,CCL2,CXCL8,NFKBIA,CCL7,PYCARD,IL1B,RELA,RIPK2,NFKB1,IKBKG,IKBKB,TNFAIP3,CARD9,MAPK3,BIRC2,TRIP6
GO_REGULATION_OF_EXTRINSIC_APOPTOTIC_SIGNALING_PATHWAY	0.001908	0.02287	0.544382	2.04151	LGALS3,CAV1,HGF,SP100,LMNA,NRP1,SRPX,IFI6,TIMP3,SNAI2,SERPINE1,SFRP1,TRADD,BID,TMBIM1,FAS,PYCARD,IL1B,TNFSF12,MCL1,THBS1,STX4,PMAIP1,BMP4,AR,PTEN,TNFRSF12A,FGFR1,RELA,G0S2,RBCK1,HTRA2,PEA15,ARHGEF2,ICAM1,GPX1,IL19,FYN
GO_DEFENSE_RESPONSE	0.001631	0.02287	0.450482	2.03863	CD44,ECM1,ASS1,APOD,PTX3,NT5E,CASP1,CXCL1,MGLL,LGALS3,CAV1,CD68,PTGS1,HGF,CTSK,IGFBP4,FOSL1,SP100,ITGA2,PSMB8,SPHK1,PSMB9,MT2A,EREG,MASP1,IL1R1,CD47,TMEM173,GSN,VIM,CTSB,EGR1,C1R,OPTN,CST3,ANXA1,CASP4,JUN,LY96,HTRA1,EGFR,CCL2,C1S,IL6ST,IFI16,B2M,IFI6,SERPINF1,AXL,CXCL8,ADGRE5,ICOSLG,TIMP1,PTGES,PTGIR,CDC42EP2,CEBPB,PTGS2,NFKBIA,SERPINE1,PXK,CTSL,LXN,PSME1,BDKRB2,DPP4,TRADD,CCL7,RFTN1,CXCL6,IFI35,…
GO_MYELOID_LEUKOCYTE_ACTIVATION	0.001776	0.02287	0.473057	2.03789	ANPEP,PLAU,CD44,PTX3,CXCL1,LGALS3,CD68,MVP,PRSS3,PLAUR,CD59,GLIPR1,DPP7,CD47,TMEM173,CTSC,GSN,CTSB,MME,CST3,JUN,TIMP2,CPNE3,B2M,CXCL8,ADGRE5,COMMD3,ADAM9,CAT,SERPINB6,TSPAN14,CTSZ,CXCL6,TGFBR2,TMBIM1,PYCARD,PFKL,FOXF1,CYB5R3,QPCT,GSDMD,CKAP4,IMPDH1,S100A11,A1BG,S100A13,RAC2,WNT5A,C3,SYNGR1,THBS1,CTSA,STX4,TCIRG1,RELB,DNASE1L1,ANXA2,CD63,RHOG,DEGS1,AGPAT2,QSOX1,GRN,LAMP2,NDRG1,PGRMC1,VAMP2,CLU,ATG…
GO_CARTILAGE_DEVELOPMENT	0.00189	0.02287	0.531337	2.03376	STC1,CD44,ECM1,COL6A2,PRRX1,COL6A1,LUM,CTSK,COL6A3,ZEB1,MSX1,TIMP1,SNAI2,COL1A1,TGFBR2,ACVRL1,HOXA11,OSR2,WNT5A,ANXA2,ADAMTS12,BMP4,EFEMP1,THRA,SCARA3,RARG,CREB3L2,FGFR1,RELA,MEF2C,HAND2,ANXA6,HMGA2,SHOX2,WNT5B,PITX1
REACTOME_COLLAGEN_FORMATION	0.001988	0.02287	0.601971	2.03332	COL6A2,COL6A1,LOXL1,COL6A3,LOXL4,PLEC,CTSB,COL3A1,COL15A1,COL13A1,CTSL,P4HA2,COL1A2,PCOLCE,COL1A1,COL8A1,COL5A3,LOXL3,LOX,PLOD1,PLOD3,CD151,MMP3,DST,COL16A1,COL18A1,P3H3,ADAMTS2
GO_EXTRACELLULAR_STRUCTURE_ORGANIZATION	0.001812	0.02287	0.488171	2.0331	MMP1,TNFRSF11B,CD44,PTX3,COL6A2,DCN,COL6A1,LUM,CTSK,LOXL1,ITGA2,COL6A3,CAPN2,LOXL4,GAS6,CD47,PDGFRA,COL3A1,CST3,EFEMP2,ENG,TIMP2,FBLN2,HTRA1,FBLN1,COL15A1,COL13A1,TIMP1,AEBP1,SERPINE1,CTSL,FBN1,TNC,MMP2,COL1A2,DPP4,THSD4,COL1A1,DDR2,LAMA4,COL8A1,ITGA5,COL5A3,FOXF1,EMILIN1,LOXL3,LOX,PLOD1,PLOD3,LAMB1,GPM6B,TNFRSF1A,BGN,THBS1,MPV17,LRP1,ANXA2,ITGA3,MMP3,ADAM15,ADAMTSL4,FAP,SH3PXD2A,SDC1,COL16A1,COL…
HALLMARK_IL6_JAK_STAT3_SIGNALING	0.002024	0.02287	0.627227	2.03307	CD44,CXCL1,IL1R1,JUN,IL6ST,CCL7,IL10RB,FAS,ACVRL1,IL1B,TNFRSF1A,IRF1,IFNGR2,TNFRSF12A,OSMR,IFNAR1,CSF1,CD9,IL4R
GO_CONNECTIVE_TISSUE_DEVELOPMENT	0.001869	0.02287	0.509673	2.03295	STC1,CD44,ECM1,COL6A2,PRRX1,COL6A1,LUM,CTSK,COL6A3,ARID5B,ZEB1,EGR1,PDGFRB,MSX1,TIMP1,SNAI2,COL1A1,SLC39A13,TGFBR2,ACVRL1,HOXA11,LOX,OSR2,WNT5A,ANXA2,ADAMTS12,BMP4,EFEMP1,THRA,SCARA3,RARG,CREB3L2,FGFR1,RELA,MEF2C,HAND2,ANXA6,HMGA2,CSF1,SHOX2,WNT5B,PITX1,ACAT1
GO_EXTRACELLULAR_MATRIX_DISASSEMBLY	0.002004	0.02287	0.631182	2.03139	MMP1,CD44,CTSK,CAPN2,CST3,TIMP2,HTRA1,TIMP1,CTSL,MMP2,DPP4,DDR2,LRP1,MMP3,ADAM15,FAP,MMP14,CAPN1,LAMC1,MMP19,SCUBE3
GO_COLLAGEN_CATABOLIC_PROCESS	0.002101	0.02287	0.722967	2.02382	MMP1,CTSK,CTSB,CST3,COL15A1,COL13A1,CTSL,MMP2,MMP3,ADAM15,FAP,MMP14,ITGB1,ADAMTS2,MMP17
GO_MYELOID_LEUKOCYTE_MEDIATED_IMMUNITY	0.001767	0.02287	0.472398	2.02128	ANPEP,PLAU,CD44,PTX3,CXCL1,LGALS3,CD68,MVP,PRSS3,PLAUR,CD59,GLIPR1,DPP7,CD47,TMEM173,CTSC,GSN,CTSB,MME,CST3,TIMP2,CPNE3,B2M,ADGRE5,COMMD3,CAT,SERPINB6,TSPAN14,CTSZ,CXCL6,TMBIM1,PYCARD,PFKL,FOXF1,CYB5R3,QPCT,GSDMD,CKAP4,IMPDH1,S100A11,A1BG,S100A13,RAC2,C3,SYNGR1,CTSA,STX4,TCIRG1,DNASE1L1,ANXA2,CD63,RHOG,DEGS1,AGPAT2,QSOX1,GRN,LAMP2,PGRMC1,VAMP2,ATG7,DBNL,TICAM1,NFKB1,CEP290,TMEM30A,TNFAIP6,TRAPPC1…
GO_REGULATION_OF_PHAGOCYTOSIS	0.001969	0.02287	0.627939	2.02014	PTX3,ITGA2,GAS6,CD47,CCL2,APPL2,PYCARD,IL1B,C3,LRP1,PPARG,PTEN,SIRPA,GATA2,F2RL1,RAP1A,RAB27A,SYT11
GO_RESPONSE_TO_INTERFERON_GAMMA	0.001961	0.02287	0.553517	2.01818	CD44,ASS1,CASP1,SP100,MT2A,CD47,GSN,VIM,CCL2,B2M,CDC42EP2,CCL7,C19orf66,IFITM2,IRF1,WNT5A,STX4,CALCOCO2,IFNGR2,PPARG,GBP2,TRIM8,MYO1C,JAK1,IRF2,GBP1,ICAM1,SIRPA,SEC61A1,TRIM25,NR1H2,OAS3,PARP14,PML,TRIM38,RAB7B,CDC42EP4,CD40,CAMK2D,STAT1,TRIM22,IFITM3,VAMP3,GAPDH,CAMK2G,EVL
GO_NEGATIVE_REGULATION_OF_PROTEIN_MATURATION	0.002083	0.02287	0.775258	1.99557	CAST,SERPINE2,PRNP,SERPINE1,CTSZ,CHAC1,THBS1,TMEM59,GAS1,CARD16
GO_CELL_MATRIX_ADHESION	0.001845	0.02287	0.511233	1.99556	PLAU,CD44,APOD,ITGA2,COL3A1,NRP1,CDH13,COL13A1,ADAM9,SERPINE1,SFRP1,EMP2,DDR2,COL5A3,ACVRL1,SGCE,EMILIN1,SLK,GPM6B,CDKN2A,THBS1,ITGB1BP1,DLC1,NINJ1,LRP1,S100A10,CD63,ITGA3,ADAM15,CIB1,ADAMTS12,COL16A1,PXN,ILK,SLC9A1,PTEN,MMP14,ITGB1,NID1,CSF1,SDC4,ITGBL1,ITGA10,LYPD3,NID2,PPM1F,HOXA7,ARHGAP6,NF1,ACTN1,GREM1,FMN1,SMAD3,FBLN5
GO_COLLAGEN_BIOSYNTHETIC_PROCESS	0.002079	0.02287	0.677817	1.98985	ITGA2,VIM,PDGFRB,TRAM2,ENG,LARP6,COL1A1,F2R,EMILIN1,RCN3,PPARG,BMP4,P3H3,RAP1A,P3H4,PPARD,CREB3L1,COL5A1,CYGB,ERRFI1
GO_REGULATION_OF_LEUKOCYTE_MIGRATION	0.001969	0.02287	0.548559	1.98613	ECM1,APOD,NBL1,LGALS3,ITGA2,GAS6,IL1R1,ANXA1,SLIT2,CCL2,CXCL8,MTUS1,SERPINE1,VEGFC,CCL7,PYCARD,EMILIN1,RAC2,WNT5A,THBS1,DUSP1,MSN,PGF,MMP14,CSF1,TNFRSF14,ICAM1,KITLG,F2RL1,VEGFB
GO_POSITIVE_REGULATION_OF_CALCIUM_ION_TRANSPORT	0.001984	0.02287	0.600276	1.98589	STC1,LGALS3,CAV1,TSPO,EHD3,PDGFRB,MYLK,CCL2,F2R,G6PD,NTSR1,TRPV2,ANXA2,GSTO1,SLC9A1,CACNB3,HSPA2,ORAI1,CEMIP
REACTOME_INTEGRIN_CELL_SURFACE_INTERACTIONS	0.001953	0.02287	0.595534	1.97292	CD44,COL6A2,COL6A1,LUM,ITGA2,COL6A3,CD47,COL3A1,COL13A1,FBN1,TNC,COL1A2,COL1A1,COL8A1,ITGA5,COL5A3,THBS1,ITGA3,COL16A1,COL18A1,ITGB1
GO_HUMORAL_IMMUNE_RESPONSE	0.001992	0.02287	0.57926	1.96886	POU2F2,CXCL1,PRSS3,CD59,MASP1,C1R,CCL2,C1S,CXCL8,CXCL6,CFH,C3,SCARA3,CLU,MEF2C,CD55,CD83,CD81,PDZD11,TFEB,FAM3A,TRAF3IP2,CXCL3,GAPDH,TFE3,SPON2
GO_REGULATION_OF_PROTEIN_MATURATION	0.00404	0.030665	0.635572	1.9681	CAST,GSN,SERPINE2,PRNP,SERPINE1,CTSZ,CHAC1,THBS1,ANXA2,TMEM59,CCBE1,GAS1,CARD16,MMP14
GO_CARTILAGE_MORPHOGENESIS	0.00207	0.02287	0.740616	1.96575	STC1,COL6A2,COL6A1,COL6A3,MSX1,SNAI2,SCARA3,MEF2C,HAND2
GO_RESPONSE_TO_CHEMOKINE	0.002079	0.02287	0.669573	1.96565	CXCL1,ACKR4,SLIT2,CCL2,CXCL8,CCL7,CXCL6,LOX,CIB1,DUSP1
REACTOME_ELASTIC_FIBRE_FORMATION	0.002041	0.02287	0.646039	1.95395	LOXL1,LOXL4,LTBP1,EFEMP2,FBLN2,FBLN1,FBN1,LTBP4,ITGA5,EMILIN1,LOXL3,LOX,BMP4,EFEMP1,ITGB1,LTBP3,MFAP2
GO_CELLULAR_RESPONSE_TO_AMINO_ACID_STIMULUS	0.001969	0.02287	0.59503	1.95044	ASS1,COL6A1,CAPN2,ZEB1,PDGFRA,COL3A1,EGFR,CEBPB,MMP2,COL1A2,COL1A1,RRAGA,COL16A1
GO_POSITIVE_REGULATION_OF_INFLAMMATORY_RESPONSE	0.001972	0.02287	0.592423	1.95028	ITGA2,CD47,EGFR,IL6ST,CEBPB,PTGS2,NFKBIA,SERPINE1,TRADD,IL1B,NFKBIZ,TNFRSF1A,WNT5A,C3,TNIP1,GRN,TICAM1,OSMR,PDCD4
GO_CELL_ACTIVATION_INVOLVED_IN_IMMUNE_RESPONSE	0.001754	0.02287	0.448961	1.95024	ANPEP,PLAU,CD44,PTX3,CXCL1,LGALS3,CD68,MVP,PRSS3,PLAUR,CD59,GLIPR1,DPP7,CD47,TMEM173,CTSC,LGALS1,GSN,CTSB,MME,CST3,ANXA1,TIMP2,APBB1IP,CPNE3,B2M,ADGRE5,COMMD3,ERCC1,CAT,SERPINB6,TSPAN14,CTSZ,TMBIM1,PYCARD,PFKL,FOXF1,LOXL3,CYB5R3,QPCT,GSDMD,CKAP4,NFKBIZ,IMPDH1,S100A11,A1BG,S100A13,RAC2,C3,SYNGR1,CTSA,STX4,TCIRG1,RELB,DNASE1L1,LRP1,ANXA2,CD63,RHOG,DEGS1,AGPAT2,QSOX1,GRN,LAMP2,PGRMC1,VAMP2,ATG7,DBNL…
GO_CELL_SUBSTRATE_ADHESION	0.001866	0.02287	0.474256	1.94853	PLAU,CD44,APOD,ITGA2,GAS6,LGALS1,TRIOBP,COL3A1,NRP1,FBLN2,FBLN1,CDH13,AXL,COL13A1,ADAM9,SERPINE1,SFRP1,EMP2,COL1A1,DDR2,DOCK5,COL8A1,ITGA5,COL5A3,ACVRL1,SGCE,FOXF1,EMILIN1,SLK,LAMB1,GPM6B,PTN,CDKN2A,RAC2,THBS1,ITGB1BP1,DLC1,NINJ1,LRP1,S100A10,CD63,ITGA3,ADAM15,CIB1,ADAMTS12,COL16A1,PXN,ILK,PARVA,SLC9A1,PTEN,MMP14,ITGB1,TNFRSF12A,NID1,RSU1,GBP1,CSF1,SDC4,ITGBL1,ITGA10,LYPD3,SPOCK1,PRKCE,LAMC1,PARV…
HALLMARK_UV_RESPONSE_DN	0.00189	0.02287	0.508226	1.9453	MGLL,CAV1,LTBP1,LPAR1,PDGFRB,COL3A1,NRP1,IGFBP5,ATP2B4,GRK5,SNAI2,TFPI,SERPINE1,COL1A2,COL1A1,TGFBR2,FHL2,KCNMA1,ANXA4,SLC22A18,PLPP3,INSIG1,DAB2,DLC1,NR3C1,RND3,ANXA2,PPARG,EFEMP1,DUSP1,PTEN,NFKB1,SYNJ2,PMP22,MYC,PRKCA,MT1E,FYN,SPOP,SYNE1,PRKCE,LAMC1,NOTCH2,ATP2C1,MGMT,AGGF1,RUNX1,PIK3CD,SMAD3,FBLN5
GO_COAGULATION	0.001912	0.02287	0.48466	1.94135	PLAU,CAV1,PLAUR,ITGA2,CD59,GAS6,SERPINE2,EHD3,EHD2,PLAT,PDGFRA,COL3A1,MAFF,FBLN1,SH2B3,F10,PROCR,AXL,TFPI,SERPINE1,COL1A2,COL1A1,F2R,EHD1,C1QTNF1,IRF1,THBS1,ANXA2,FAP,VKORC1,GNG2,ILK,CLIC1,IRF2,CAPZB,PRKCA,C1GALT1C1,TLN1,ANXA5,CD9,GATA2,F2RL1,UBASH3B,FYN,PRKCE,FIBP,RAB27A,F2RL2,CAPZA1,FLNA,ITPR3,HMG20B,CSRP1,CD40,MICAL1,PIK3CD,PRKAR1A,MAPK3,HSPB1,NFE2L2
BIOCARTA_NFKB_PATHWAY	0.002083	0.02287	0.753998	1.94084	IL1R1,NFKBIA,TRADD,TNFRSF1A,RELA,NFKB1,IKBKG,IKBKB,TNFAIP3
GO_RESPONSE_TO_ORGANOPHOSPHORUS	0.00198	0.02287	0.552593	1.94015	STC1,ASS1,FOSL1,LPAR1,JUN,JUNB,IGFBP5,PTGS2,COL1A1,FOSB,IL1B,AREG,SDC1,LDHA,DUSP1,AHR,PTEN,RELA,TRIM16,RAP1B,FOS,AKR1C1,RAP1A,ZFP36L1,MMP19,STAT1,PANX1
HALLMARK_HYPOXIA	0.001887	0.02287	0.491493	1.93617	STC1,DCN,CAV1,PLAUR,S100A4,MT2A,PAM,GLRX,CDKN1A,SRPX,MAFF,JUN,KDELR3,EGFR,TPBG,BTG1,SERPINE1,LXN,P4HA2,PPP1R15A,PFKL,LOX,PLIN2,EXT1,BGN,ISG20,PFKFB3,TMEM45A,GPC1,NR3C1,ANXA2,BNIP3L,CA12,IER3,LDHA,NDRG1,DUSP1,PGF,CHST2,SELENBP1,GBE1,PRKCA,ANGPTL4,MT1E,SDC4,GALK1,KLF6,AMPD3,ZFP36,HDLBP,FOS,ERO1A,IDS,GAA
REACTOME_INTERLEUKIN_4_AND_INTERLEUKIN_13_SIGNALING	0.001992	0.02287	0.568959	1.93385	MMP1,HGF,ZEB1,VIM,CDKN1A,ANXA1,JUNB,CCL2,CCND1,CXCL8,TIMP1,PTGS2,MMP2,COL1A2,IL1B,NDN,MCL1,MMP3,JAK1,ITGB1,MYC,SOCS5,ICAM1,IL4R,STAT6
GO_OVULATION_CYCLE	0.001957	0.02287	0.608061	1.93305	PTX3,EREG,PAM,EGR1,PDGFRA,EGFR,SLIT2,SERPINF1,AXL,PTN
GO_POSITIVE_REGULATION_OF_PROTEIN_OLIGOMERIZATION	0.002083	0.02287	0.750714	1.93239	MMP1,BID,RHOC,MMP3,PMAIP1,CLU,SNX9,SH3GLB1
GO_POSITIVE_REGULATION_OF_SMOOTH_MUSCLE_CELL_MIGRATION	0.004141	0.030665	0.68263	1.9313	ITGA2,LPAR1,PDGFRB,NRP1,IGFBP5,DOCK5,LRP1,DOCK7,SSH1,MDM2,DOCK4
GO_LEUKOCYTE_MEDIATED_IMMUNITY	0.001757	0.02287	0.44309	1.93104	ANPEP,POU2F2,PLAU,CD44,PTX3,CXCL1,LGALS3,CD68,MVP,PRSS3,PLAUR,CD59,GLIPR1,IL1R1,DPP7,CD47,TMEM173,CTSC,GSN,CTSB,MME,C1R,CST3,TIMP2,C1S,CPNE3,B2M,ADGRE5,COMMD3,ERCC1,CAT,SERPINB6,TSPAN14,EMP2,CTSZ,BTN3A2,RFTN1,CXCL6,TMBIM1,PYCARD,PFKL,FOXF1,IL1B,CYB5R3,QPCT,GSDMD,LYST,CKAP4,IMPDH1,S100A11,A1BG,S100A13,MICA,RAC2,C3,SYNGR1,CTSA,STX4,TCIRG1,DNASE1L1,ANXA2,CD63,RHOG,DEGS1,AGPAT2,HPRT1,QSOX1,GRN,LAMP2,…
GO_POSITIVE_REGULATION_OF_FIBROBLAST_PROLIFERATION	0.004024	0.030665	0.620918	1.93079	S100A6,SPHK1,EREG,GAS6,CDKN1A,PDGFRB,PDGFRA,JUN,EGFR,DDR2,WNT5A,ANXA2,MYC
GO_I_KAPPAB_KINASE_NF_KAPPAB_SIGNALING	0.001912	0.02287	0.481982	1.93062	ECM1,CASP1,S100A4,SLC20A1,WLS,LGALS1,LPAR1,CARD19,OPTN,LY96,SECTM1,NFKBIA,TRADD,F2R,PYCARD,RHOC,IL1B,S100A13,TNFRSF1A,WNT5A,RELB,TMEM9B,TNFRSF19,TNIP1,SLC35B2,CARD16,TANK,MAPKBP1,TRIM8,RELA,RIPK2,TICAM1,NEK6,RBCK1,MTDH,CANT1,IKBKG,TERF2IP,LITAF,SIRPA,F2RL1,IKBKE,FYN,SQSTM1,IFIT5,PRKCE,TRIM25,TMEM101,TIFA,ATP2C1,TRIM38,GOLT1B,FLNA,IRAK1,UBC,CPNE1,CD40,STAT1,TRIM22,TRAF3IP2,IKBKB,MAVS,TNFAIP3,CARD9…
GO_REGULATION_OF_CELL_SUBSTRATE_ADHESION	0.001866	0.02287	0.493587	1.93054	PLAU,APOD,LGALS1,TRIOBP,NRP1,FBLN2,FBLN1,CDH13,SERPINE1,SFRP1,EMP2,COL1A1,DDR2,DOCK5,COL8A1,ITGA5,ACVRL1,FOXF1,EMILIN1,SLK,GPM6B,PTN,CDKN2A,RAC2,THBS1,ITGB1BP1,DLC1,NINJ1,LRP1,S100A10,ITGA3,ADAM15,CIB1,COL16A1,ILK,SLC9A1,PTEN,MMP14,NID1,RSU1,GBP1,CSF1,SDC4,SPOCK1,PRKCE,FLNA,PPM1F,HOXA7,ARHGAP6,NF1,GREM1,FMN1,SMAD3,EMILIN2,MYADM
GO_POSITIVE_REGULATION_OF_I_KAPPAB_KINASE_NF_KAPPAB_SIGNALING	0.001887	0.02287	0.502179	1.92986	ECM1,CASP1,S100A4,SLC20A1,WLS,LGALS1,LPAR1,SECTM1,TRADD,F2R,RHOC,IL1B,S100A13,TNFRSF1A,TMEM9B,TNFRSF19,SLC35B2,CARD16,TRIM8,RELA,RIPK2,TICAM1,NEK6,RBCK1,MTDH,CANT1,IKBKG,TERF2IP,LITAF,F2RL1,IKBKE,FYN,IFIT5,PRKCE,TRIM25,TMEM101,TIFA,ATP2C1,TRIM38,GOLT1B,FLNA,IRAK1,CD40,TRIM22,TRAF3IP2,IKBKB,MAVS,CARD9,AKT1,EDA2R,BCL10,BIRC2,FKBP1A
GO_REGULATION_OF_COAGULATION	0.003968	0.030665	0.60495	1.92703	PLAU,CAV1,PLAUR,SERPINE2,PLAT,PDGFRA,PROCR,TFPI,SERPINE1,F2R,C1QTNF1,THBS1,ANXA2,FAP,PRKCA,ANXA5,CD9,F2RL1,UBASH3B
GO_INTERLEUKIN_6_PRODUCTION	0.001988	0.02287	0.563661	1.92684	HGF,CAPN2,EREG,GAS6,CD47,CEBPB,F2R,PYCARD,IL1B,WNT5A,RIPK2,TICAM1,SOCS5,ARHGEF2,ZBTB20,IRAK3,SIRPA,F2RL1,IL19,SYT11,RAB7B,IL17RC,GBA,MAVS,TNFAIP3,CARD9,BCL10,SPON2,ZC3H12A
GO_RESPONSE_TO_INTERLEUKIN_1	0.001852	0.02287	0.493921	1.92497	PSMB8,PSMB9,IL1R1,CD47,EGR1,ANXA1,CCL2,CXCL8,CEBPB,TFPI,NFKBIA,SFRP1,PSME1,CCL7,GBP3,PYCARD,IL1B,ADAMTS12,PSME2,GBP2,TANK,RELA,RIPK2,NFKB1,GBP1,PRKCA,ICAM1,IKBKG,PSMF1,IRAK3,SIRPA,SQSTM1,PSMD9,RPS6KA4,IRAK1,UBC,CD40,IKBKB
GO_INTERLEUKIN_1_PRODUCTION	0.002008	0.02287	0.595518	1.9188	CASP1,SPHK1,GAS6,EGR1,ANXA1,IFI16,F2R,PYCARD,IL1B,GSDMD,S100A13,WNT5A,CARD16,RIPK2,TRIM16,SIRPA,F2RL1,PML,PANX1,SMAD3,TNFAIP3,HSPB1,ZC3H12A,ERRFI1
GO_REGULATION_OF_WOUND_HEALING	0.001992	0.02287	0.55018	1.91682	PLAU,CAV1,PLAUR,CDKN1A,SERPINE2,PLAT,PDGFRA,ANXA1,MYLK,CD109,TFPI,SERPINE1,TGFBR2,F2R,PLPP3,C1QTNF1,THBS1,ANXA2,FAP,PTEN,TNFRSF12A,PRKCA,ANXA5,CD9,F2RL1,UBASH3B,PRKCE,DUSP10
GO_RESPONSE_TO_BACTERIUM	0.001818	0.02287	0.459638	1.91563	ASS1,CASP1,CXCL1,DCN,CAV1,CD68,LOXL1,CAPN2,TSPO,CD47,VIM,OPTN,JUN,LY96,JUNB,CCL2,B2M,AXL,CXCL8,PTGES,COMT,PTGIR,GNG12,ADAM9,CEBPB,TFPI,PTGS2,NFKBIA,SERPINE1,CXCL6,F2R,PYCARD,IL1B,SASH1,FAM20A,GSDMD,LYST,TNFRSF1A,MICA,WNT5A,C3,SIRT2,GRN,CARD16,MAPKBP1,RELA,MEF2C,RIPK2,TICAM1,NFKB1,PRKCA,IFNAR1,PDCD4,CD55,TNFRSF14,ICAM1,MTDH,PPP1R11,GPX1,LITAF,IRAK3,SIRPA,RPS6KA3,SSC5D,F2RL1,ZFP36,SRR,MGST1,PRKCE,F…
GO_CARTILAGE_DEVELOPMENT_INVOLVED_IN_ENDOCHONDRAL_BONE_MORPHOGENESIS	0.004115	0.030665	0.629413	1.91507	STC1,COL6A2,COL6A1,COL6A3,COL1A1,TGFBR2,HOXA11,ANXA2,SCARA3,RARG,ANXA6,SHOX2
GO_ENDOCHONDRAL_BONE_MORPHOGENESIS	0.001969	0.02287	0.583276	1.91336	STC1,COL6A2,COL6A1,COL6A3,COL13A1,COL1A1,TGFBR2,HOXA11,ANXA2,BMP4,SCARA3,RARG,MMP14,MEF2C,ANXA6,NAB2,SHOX2
KEGG_FOCAL_ADHESION	0.001898	0.02287	0.489326	1.91103	COL6A2,CAV1,HGF,COL6A1,ITGA2,COL6A3,CAPN2,CAV2,PDGFRB,PDGFRA,COL3A1,JUN,MYLK,EGFR,CCND1,TNC,COL1A2,VEGFC,COL1A1,LAMA4,ITGA5,COL5A3,THBS2,LAMB1,RAC2,THBS1,ITGA3,BAD,PXN,ILK,PARVA,PGF,PTEN,ITGB1,PRKCA,TLN1,RAP1B,CCND3,VEGFB,ITGA10,FYN,LAMC1,PARVB,RAP1A,FLNA,HRAS,ACTN1,PIK3CD,MYL5,SHC1,AKT1,MAPK3,PIP5K1C,ARHGAP35,BIRC2
GO_REGULATION_OF_PEPTIDASE_ACTIVITY	0.001832	0.02287	0.460268	1.90887	CD44,ECM1,CASP1,CAV1,HGF,PLAUR,COL6A3,PSMB8,PSMB9,ASPH,GAS6,CAST,GSN,SERPINE2,CST3,CASP4,TIMP2,FBLN1,IFI16,CD109,IFI6,SERPINF1,SERPINB8,DAP,TIMP3,TIMP1,TFPI,PTGS2,SERPINE1,ARL6IP5,LXN,PSME1,SERPINB6,PCOLCE,TRADD,IFT57,CRYAB,BID,F2R,FAS,PYCARD,MAP3K5,C3,THBS1,DLC1,RCN3,BAD,HMSD,PMAIP1,PSME2,PPARG,GRN,CARD16,TANK
REACTOME_ANTIGEN_PRESENTATION:_FOLDING_ASSEMBLY_AND_PEPTIDE_LOADING_OF_CLASS_I_MHC	0.00207	0.02287	0.729398	1.90704	TAPBP,B2M,TAP1,ERAP2,SEC31A,SEC24D,SEC23A,SAR1B,TAP2,HSPA5,SEC13,CALR,ERAP1
GO_REGULATION_OF_INFLAMMATORY_RESPONSE	0.001862	0.02287	0.480213	1.90616	APOD,NT5E,MGLL,HGF,ITGA2,IL1R1,CD47,TMEM173,ANXA1,EGFR,IL6ST,SERPINF1,CEBPB,PTGS2,NFKBIA,SERPINE1,TRADD,APPL2,PYCARD,FOXF1,IL1B,NFKBIZ,TNFRSF1A,WNT5A,C3,MMP3,CUEDC2,ADAMTS12,PPARG,PBK,TNIP1,GRN,METRNL,RELA,TICAM1,NFKB1,OSMR,PDCD4,SOCS5,TNFAIP6,GPX1,SIRPA,MVK,KLF4,RB1,DUSP10
GO_CELL_SUBSTRATE_JUNCTION_ASSEMBLY	0.002037	0.02287	0.550898	1.90409	APOD,ITGA2,PLEC,NRP1,SFRP1,ITGA5,ACVRL1,SLK,GPM6B,CD151,THBS1,ITGB1BP1,DLC1,LRP1,S100A10,DST,COL16A1,SLC9A1,PTEN,MMP14,TLN1,SDC4,LAMC1,PPM1F,TNS1,ARHGAP6,ACTN1,GREM1,FMN1,SMAD3,CTTN,RHOD,TRIP6,ROCK1,ABL1,CORO1C
REACTOME_ECM_PROTEOGLYCANS	0.002004	0.02287	0.591473	1.90359	COL6A2,DCN,COL6A1,LUM,ITGA2,COL6A3,COL3A1,SERPINE1,TNC,COL1A2,COL1A1,LAMA4,COL5A3,LAMB1,BGN
GO_GROWTH_PLATE_CARTILAGE_DEVELOPMENT	0.004149	0.030665	0.664981	1.90295	STC1,COL6A2,COL6A1,COL6A3,TGFBR2,ANXA2,SCARA3,RARG,ANXA6
REACTOME_DISEASES_OF_IMMUNE_SYSTEM	0.002096	0.02287	0.774809	1.89982	LY96,NFKBIA,RELA,TICAM1,NFKB1,IKBKG,TRAF3,IKBKB,NFKB2,UNC93B1
GO_RESPONSE_TO_CYTOKINE	0.001661	0.02287	0.422493	1.89885	MMP1,TNFRSF11B,CD44,ECM1,ASS1,CASP1,CXCL1,CAV1,HGF,FOSL1,SP100,PLP2,PSMB8,SPHK1,PSMB9,CAPN2,MT2A,PID1,ARID5B,EREG,GAS6,ZEB1,IL1R1,CD47,TMEM173,GSN,VIM,MME,ACKR4,CDKN1A,EGR1,COL3A1,SOD2,ANXA1,CASP4,JUN,JUNB,TIMP2,SLIT2,CCL2,IL6ST,IFI16,B2M,CCND1,IFI6,AXL,CXCL8,TIMP3,TIMP1,PTGES,ADAM9,CDC42EP2,CEBPB,TFPI,PTGS2,NFKBIA,MMP2,SFRP1,PSME1,COL1A2,VEGFC,PCOLCE,TRADD,COL1A1,CCL7,PMM1,ZFP36L2,CXCL6,IFI35,GB…
GO_REGULATION_OF_RESPONSE_TO_EXTERNAL_STIMULUS	0.001736	0.02287	0.435851	1.89714	PLAU,APOD,NBL1,NT5E,MGLL,CAV1,HGF,PLAUR,ITGA2,GAS6,IL1R1,CD47,TMEM173,LPAR1,CDKN1A,SERPINE2,PDGFRB,PLAT,PDGFRA,OPTN,NRP1,ANXA1,LY96,HTRA1,NUCB2,EGFR,SLIT2,CCL2,IL6ST,CD109,CDH13,SERPINF1,CXCL8,MTUS1,SNAI2,CEBPB,TFPI,PTGS2,NFKBIA,SERPINE1,VEGFC,TRADD,CCL7,CXCL6,TGFBR2,F2R,APPL2,NENF,PYCARD,FOXF1,IL1B,SASH1,NFKBIZ,MYCBP2,TNFRSF1A,C1QTNF1,RAC2,WNT5A,C3,THBS1,STX4,LRP1,ANXA2,MMP3,CUEDC2,FAP,ADAMTS12,…
GO_RESPONSE_TO_TUMOR_NECROSIS_FACTOR	0.001901	0.02287	0.472011	1.89362	TNFRSF11B,ASS1,CASP1,PSMB8,SPHK1,PSMB9,PID1,GAS6,CASP4,CCL2,CXCL8,ADAM9,PTGS2,NFKBIA,SFRP1,PSME1,TRADD,COL1A1,CCL7,ZFP36L2,GBP3,PYCARD,TNFSF12,TNFRSF1A,MAP3K5,THBS1,CIB1,ADAMTS12,PSME2,TNFRSF19,GBP2,CARD16,TANK,ILK,TNFRSF12A,RELA,NFKB1,GBP1,RBCK1,GSS,ARHGEF2,TNFRSF14,ICAM1,IKBKG,PSMF1,F2RL1,ZFP36,PSMD9,ZFP36L1,CPNE1,CD40,STAT1,TRAF3,HSPA1A,IKBKB,GBA,TNFAIP3,AKT1,MAPK3,EDA2R,NFE2L2,BIRC2
GO_EXTRACELLULAR_MATRIX_ASSEMBLY	0.002083	0.02287	0.734653	1.89105	GAS6,EFEMP2,COL1A2,THSD4,EMILIN1,LOX,GPM6B,SMAD3,FBLN5,MFAP4
GO_RESPONSE_TO_WOUNDING	0.001764	0.02287	0.438404	1.89034	PLAU,CD44,APOD,DCN,CAV1,PLAUR,ITGA2,CD59,EREG,TSPO,GAS6,PLEC,LGALS1,GSN,CDKN1A,SERPINE2,EHD3,PDGFRB,EHD2,PLAT,PDGFRA,COL3A1,NRP1,MAFF,ANXA1,JUN,MYLK,EGFR,FBLN1,ELK3,SH2B3,CD109,F10,PROCR,AXL,TIMP1,TFPI,SERPINE1,TNC,COL1A2,COL1A1,ZFP36L2,TGFBR2,CPQ,ITGA5,F2R,ACVRL1,RHOC,FOXF1,PLPP3,LOX,EHD1,C1QTNF1,IRF1,MAP3K5,WNT5A,CD151,THBS1,C6orf89,NINJ1,LRP1,ANXA2,MYOF,DCBLD2,ADAM15,DST,FAP,HHEX,VKORC1,SDC1,G…
GO_REGULATION_OF_CELL_MATRIX_ADHESION	0.001931	0.02287	0.525778	1.88642	PLAU,APOD,NRP1,CDH13,SERPINE1,SFRP1,EMP2,DDR2,ACVRL1,SLK,GPM6B,CDKN2A,THBS1,ITGB1BP1,DLC1,NINJ1,LRP1,S100A10,ADAM15,CIB1,COL16A1,ILK,SLC9A1,PTEN,MMP14,CSF1,SDC4,PPM1F,HOXA7,ARHGAP6,NF1,GREM1,FMN1,SMAD3
GO_NEGATIVE_REGULATION_OF_RESPONSE_TO_EXTERNAL_STIMULUS	0.001873	0.02287	0.467631	1.88516	PLAU,APOD,NBL1,NT5E,HGF,PLAUR,CDKN1A,SERPINE2,PLAT,PDGFRA,NRP1,HTRA1,NUCB2,SLIT2,CCL2,CD109,SERPINF1,SNAI2,TFPI,SERPINE1,APPL2,NENF,PYCARD,FOXF1,TNFRSF1A,C1QTNF1,WNT5A,THBS1,ANXA2,CUEDC2,FAP,PPARG,SIRT2,KANK2,PBK,GRN,CARD16,METRNL,DUSP1,MAPKBP1,PTEN,NFKB1,PDCD4,ANXA5,SOCS5,CD9,TNFAIP6,GPX1,SIRPA,CACNB3,MVK,UBASH3B,KLF4,RB1,DUSP10,TRIM38,FNDC4,SEMA5A,SIGIRR,FAM3A,PPARD,PPARA,GBA,GREM1,SMAD3,TNFAIP3
GO_EMBRYONIC_FORELIMB_MORPHOGENESIS	0.002096	0.02287	0.701497	1.88458	TBX3,MSX1,CRABP2,HOXA11,OSR2,TBX5,TFAP2A,HOXA9,SHOX2
REACTOME_INNATE_IMMUNE_SYSTEM	0.001669	0.02287	0.421056	1.88275	ANPEP,PLAU,CD44,PTX3,CASP1,CXCL1,LGALS3,CD68,MVP,PRSS3,PLAUR,CTSK,PSMB8,PSMB9,CD59,GLIPR1,MASP1,DPP7,CD47,TMEM173,CTSC,GSN,CTSB,MME,C1R,CST3,CASP4,JUN,LY96,TIMP2,C1S,IFI16,CPNE3,B2M,ADGRE5,COMMD3,CAT,NFKBIA,CTSL,PSME1,SERPINB6,TSPAN14,CTSZ,POLR3GL,DUSP7,UBE2L6,TMBIM1,PYCARD,PFKL,IL1B,CYB5R3,DUSP6,CFH,QPCT,GSDMD,CKAP4,IMPDH1,S100A11,ARPC1B,A1BG,RAC2,C3,SYNGR1,CTSA,TCIRG1,RELB,DNASE1L1,ANXA2,CD63,R…
GO_RESPONSE_TO_CAMP	0.001972	0.02287	0.56729	1.88213	STC1,ASS1,FOSL1,JUN,JUNB,IGFBP5,COL1A1,FOSB,AREG,SDC1,LDHA,DUSP1,AHR,RELA,RAP1B,FOS,RAP1A,ZFP36L1,MMP19
GO_CHEMOKINE_PRODUCTION	0.003914	0.030665	0.591543	1.88054	APOD,EGR1,SNAI2,CXCL6,PYCARD,IL1B,WNT5A,LRP1,RIPK2,TICAM1,SOCS5,SIRPA,IL4R,F2RL1,KLF4,SIGIRR,MAVS
GO_POSITIVE_REGULATION_OF_INTERLEUKIN_8_PRODUCTION	0.004132	0.030665	0.701271	1.8802	SERPINE1,F2R,PYCARD,IL1B,WNT5A,F2RL1,ZNF580,HSPA1A,MAVS,DDIT3,BCL10
BIOCARTA_KERATINOCYTE_PATHWAY	0.004115	0.030665	0.617503	1.87884	JUN,EGFR,NFKBIA,FAS,TNFRSF1A,MAP3K5,RELA,NFKB1,MAP2K3,PRKCA,PRKCE,FOS,ETS2,DAXX,HOXA7,HRAS,IKBKB,MAPK3
GO_RESPONSE_TO_FLUID_SHEAR_STRESS	0.004149	0.030665	0.656121	1.87759	ASS1,PDGFRB,ADAM9,PTGS2,MEF2C,SOCS5,KLF4,AKT1,NFE2L2
GO_CELLULAR_DEFENSE_RESPONSE	0.004193	0.030665	0.765412	1.87678	FOSL1,LY96,TCIRG1,LGALS3BP,ITGB1,RELA,ZNF148,BCL10
GO_RESPONSE_TO_ESTRADIOL	0.00198	0.02287	0.533419	1.87544	ASS1,ITGA2,PAM,NR2F2,FAM210B,PDGFRB,ANXA1,EGFR,CCND1,NQO1,TFPI,PTGS2,CAT,SFRP1,COL1A1,CRYAB,AREG,ARPC1B,PTN,BAD,SOCS2,DUSP1,PTEN,MBD2
GO_BLOOD_VESSEL_MORPHOGENESIS	0.001789	0.02287	0.435298	1.87496	ANPEP,ECM1,APOD,DCN,PRRX1,CAV1,HGF,ARHGAP22,SP100,SPHK1,EREG,ENPP2,NR2F2,ARHGAP24,PDGFRB,RRAS,PDGFRA,COL3A1,HSPB6,NRP1,FAM129B,ANXA1,JUN,JUNB,MYLK,ENG,SLIT2,CCL2,ELK3,COL15A1,CDH13,SERPINF1,GPNMB,CXCL8,BTG1,TYMP,RNH1,PTGS2,TBX2,SERPINE1,MMP2,SFRP1,EPAS1,VEGFC,EMP2,DLL4,TGFBR2,COL8A1,ITGA5,ACVRL1,CSPG4,FOXF1,EMILIN1,THBS2,IL1B,SASH1,LOX,TNFSF12,TBX5,PTN,WNT5A,C3,THBS1,ITGB1BP1,LRP1,ANXA2,ADAM15,CI…
GO_POSITIVE_CHEMOTAXIS	0.004024	0.030665	0.598676	1.87455	LGALS3,HGF,ITGA2,NRP1,CDH13,GPNMB,CXCL8,VEGFC,ROBO3,WNT5A,LRP1,BMP4,PGF,F2RL1,VEGFB,SEMA5A,GDNF,SMAD3,NTF3
GO_NEUROTRANSMITTER_BIOSYNTHETIC_PROCESS	0.004049	0.030665	0.577815	1.87291	ASS1,PTX3,CAV1,MOXD1,TSPO,CD47,ATP2B4,NQO1,PTGS2,IL1B,CLU,TICAM1,ICAM1,SIRPA,DPYD,KLF4
GO_REGULATION_OF_REACTIVE_OXYGEN_SPECIES_BIOSYNTHETIC_PROCESS	0.001969	0.02287	0.571047	1.87182	ASS1,PTX3,CAV1,TSPO,CD47,ATP2B4,PTGS2,IL1B,CLU,TICAM1,ICAM1,SIRPA,FYN,KLF4,RAB27A
GO_REGULATION_OF_EXTRINSIC_APOPTOTIC_SIGNALING_PATHWAY_VIA_DEATH_DOMAIN_RECEPTORS	0.003914	0.030665	0.588768	1.87172	LGALS3,HGF,SP100,TIMP3,SERPINE1,SFRP1,TRADD,TMBIM1,FAS,THBS1,STX4,PMAIP1,PTEN,PEA15,ARHGEF2,ICAM1,GPX1
GO_REACTIVE_OXYGEN_SPECIES_METABOLIC_PROCESS	0.001949	0.02287	0.509391	1.87157	SOD3,PID1,TSPO,CDKN1A,PDGFRB,SOD2,EGFR,IFI6,NQO1,STK17A,CRYAB,TGFBR2,G6PD,RAC2,THBS1,MPV17,MMP3,GADD45A,PMAIP1,SH3PXD2A,SIRT2,TFAP2A,PLA2R1,F2RL1,IL19,NDUFAF2
GO_POSITIVE_REGULATION_OF_RESPONSE_TO_EXTERNAL_STIMULUS	0.001866	0.02287	0.477747	1.87132	ITGA2,GAS6,CD47,LPAR1,PDGFRB,OPTN,NRP1,LY96,EGFR,SLIT2,IL6ST,CDH13,CXCL8,CEBPB,PTGS2,NFKBIA,SERPINE1,VEGFC,TRADD,CCL7,IL1B,SASH1,NFKBIZ,TNFRSF1A,RAC2,WNT5A,C3,THBS1,STX4,LRP1,TNIP1,GRN,PGF,FGFR1,RIPK2,TICAM1,OSMR,PRKCA,CSF1,PDCD4
GO_RESPONSE_TO_OSMOTIC_STRESS	0.003968	0.030665	0.572915	1.86998	ITGA2,TSPO,MYLK,EGFR,AKR1B1,ICOSLG,PTGS2,SERPINB6,BDKRB2,KCNMA1,RELB,BAD,PLK3,TSC22D4,LRRC8C,ARHGEF2
GO_EXTRINSIC_APOPTOTIC_SIGNALING_PATHWAY_VIA_DEATH_DOMAIN_RECEPTORS	0.003914	0.030665	0.553926	1.86809	LGALS3,HGF,SP100,TIMP3,SERPINE1,SFRP1,TRADD,BID,TMBIM1,FAS,TNFRSF1A,THBS1,STX4,BAD,PMAIP1,BAG3,PTEN,CRADD,PEA15,ARHGEF2,ICAM1,GPX1,GABARAP
GO_EXOCYTOSIS	0.001701	0.02287	0.42073	1.86755	ANPEP,PLAU,CD44,ECM1,PTX3,CXCL1,LGALS3,CD68,HGF,MVP,PRSS3,PLAUR,CD59,GLIPR1,GAS6,DPP7,CD47,TMEM173,CTSC,GSN,CTSB,MME,CST3,ANXA1,TIMP2,CPNE3,CD109,B2M,ADGRE5,COMMD3,TIMP3,TIMP1,CAT,SERPINE1,SERPINB6,TSPAN14,STXBP6,VEGFC,CTSZ,SRGN,TMBIM1,TAGLN2,PYCARD,PFKL,FOXF1,CYB5R3,QPCT,GSDMD,CKAP4,IMPDH1,S100A11,TEX264,A1BG,S100A13,RAC2,C3,SYNGR1,THBS1,CTSA,STX4,TCIRG1,RALB,DNASE1L1,SCFD2,ANXA2,CD63,RHOG,DEGS1…
REACTOME_PLATELET_ACTIVATION_SIGNALING_AND_AGGREGATION	0.001869	0.02287	0.468065	1.86699	ECM1,MGLL,HGF,GNG11,GAS6,APBB1IP,CD109,TIMP3,TIMP1,GNG12,SERPINE1,COL1A2,VEGFC,COL1A1,SRGN,F2R,TAGLN2,TEX264,A1BG,RAC2,THBS1,STX4,CD63,RHOG,ISLR,LGALS3BP,QSOX1,LAMP2,GNG2,CLU,PRKCA,TLN1,ANXA5,CD9,CYB5R1,RAP1B,TMX3,SCCPDH,VEGFB,FYN,RHOB,PRKCE,GNB2,APLP2,RAP1A,F2RL2,TOR4A,GNAI2,FLNA,ITPR3
GO_ENDOPLASMIC_RETICULUM_TO_GOLGI_VESICLE_MEDIATED_TRANSPORT	0.001866	0.02287	0.469534	1.86678	CD59,GAS6,CTSC,KDELR3,COPZ2,F10,CTSZ,DCTN3,CNIH3,AREG,INSIG1,BCAP29,ANKRD28,GAS1,CREB3L2,CAPZB,COPG1,TMED3,LMF1,TRAPPC1,CD55,ERGIC1,ARFGAP3,SEC31A,ERGIC3,SEC24D,SEC23A,SAR1B,MCFD2,CAPZA1,COPB2,IER3IP1,KDELR2,TMED7,DCTN2,TMED10,TEX261,DCTN6,CSNK1D,YIPF5,TRAPPC3,ERGIC2,ANK1,CNIH1,TMEM115,DYNC1I2,STX18,PDCD6,STX5,TMED5,SEC13,GRIA1,COG1,ACTR1A,SEC22B,TRAPPC12,RAB1B,VAPA,DYNC1H1,SEC22A,CAPZA2,TMED1,AC…
GO_IMMUNE_EFFECTOR_PROCESS	0.001678	0.02287	0.416915	1.86585	ANPEP,POU2F2,PLAU,CD44,PTX3,CXCL1,LGALS3,CD68,MVP,PRSS3,PLAUR,CD59,GLIPR1,MASP1,IL1R1,DPP7,CD47,TMEM173,CTSC,LGALS1,GSN,CTSB,MME,C1R,CST3,ANXA1,TIMP2,HTRA1,C1S,IFI16,APBB1IP,CPNE3,B2M,IFI6,ADGRE5,COMMD3,ERCC1,CAT,SERPINB6,TSPAN14,EMP2,CTSZ,BTN3A2,RFTN1,CXCL6,GBP3,IL10RB,TMBIM1,APPL2,PYCARD,PFKL,FOXF1,LOXL3,IL1B,CYB5R3,C19orf66,CFH,QPCT,GSDMD,LYST,CKAP4,IFITM2,NFKBIZ,IMPDH1,S100A11,ARPC1B,A1BG,S10…
GO_REGULATION_OF_LIPOPOLYSACCHARIDE_MEDIATED_SIGNALING_PATHWAY	0.004141	0.030665	0.749547	1.86505	LY96,SASH1,CARD16,PRKCA,CD55,SIGIRR,TNFAIP3
GO_CARDIOVASCULAR_SYSTEM_DEVELOPMENT	0.001704	0.02287	0.424409	1.86471	ANPEP,ECM1,APOD,DCN,PRRX1,CAV1,HGF,TBX3,ARHGAP22,FOSL1,LOXL1,SP100,SPHK1,EREG,ENPP2,NR2F2,LTBP1,EGR1,ARHGAP24,PDGFRB,RRAS,PDGFRA,COL3A1,HSPB6,SOD2,NRP1,FAM129B,ANXA1,JUN,JUNB,MYLK,ENG,SLIT2,CCL2,ELK3,COL15A1,CDH13,SERPINF1,GPNMB,CXCL8,BTG1,TYMP,ADAMTS6,RNH1,PTGS2,TBX2,SERPINE1,MMP2,SFRP1,EPAS1,COL1A2,VEGFC,EMP2,DLL4,COL1A1,TGFBR2,COL8A1,ITGA5,ACVRL1,CSPG4,FOXF1,EMILIN1,THBS2,IL1B,SASH1,LOX,TNFSF1…
GO_FORELIMB_MORPHOGENESIS	0.004175	0.030665	0.671749	1.86393	TBX3,MSX1,CRABP2,HOXA11,OSR2,TBX5,TFAP2A,HOXA9,SHOX2,FMN1,OSR1
BIOCARTA_RACCYCD_PATHWAY	0.004202	0.030665	0.665594	1.86321	CDKN1A,CCND1,NFKBIA,RELA,NFKB1,IKBKG,RB1,TFDP1,HRAS,IKBKB,AKT1,MAPK3
GO_TISSUE_REMODELING	0.001969	0.02287	0.515383	1.86221	TNFRSF11B,CAV1,CTSK,CST3,ANXA1,EGFR,GPNMB,IGFBP5,AXL,TIMP1,MMP2,SFRP1,EPAS1,DLL4,CTHRC1,F2R,TMBIM1,ACVRL1,CSPG4,BGN,RAC2,LIPA,MMP14,MEF2C,HAND2,PRKCA,CAPN1,TPP1,UBASH3B
REACTOME_REGULATION_OF_INSULIN_LIKE_GROWTH_FACTOR_IGF_TRANSPORT_AND_UPTAKE_BY_INSULIN_LIKE_GROWTH_FACTOR_BINDING_PROTEINS_IGFBPS	0.002004	0.02287	0.535951	1.85925	MMP1,IGFBP4,IGFBP6,GAS6,LGALS1,LTBP1,PRSS23,CST3,EVA1A,IGFBP5,TIMP1,FBN1,TNC,MMP2,PAPPA,FAM20A,IGFBP7,LAMB1,CKAP4,C3,BMP4,FAM20C,QSOX1,MXRA8,TGOLN2,CSF1
GO_SNARE_COMPLEX_ASSEMBLY	0.002083	0.02287	0.721085	1.85612	STXBP6,VAMP4,STX4,STX1A,VPS16,SEPT8,VAMP3,PRRT2
GO_POSITIVE_REGULATION_OF_EXTRINSIC_APOPTOTIC_SIGNALING_PATHWAY	0.00404	0.030665	0.598895	1.85453	CAV1,SRPX,TIMP3,SFRP1,BID,PYCARD,TNFSF12,THBS1,PMAIP1,PTEN,TNFRSF12A,G0S2,RBCK1,HTRA2,PEA15
GO_RESPONSE_TO_MECHANICAL_STIMULUS	0.00188	0.02287	0.481987	1.85268	CASP1,DCN,FOSL1,ITGA2,SERPINE2,COL3A1,JUN,JUNB,ENG,EGFR,USP53,PTGS2,NFKBIA,TNC,COL1A1,FOSB,TGFBR2,FAS,XPC,IL1B,TNFRSF1A,IRF1,THBS1,GADD45A,BAD,PPARG,PIEZO1,BAG3,SLC9A1,MMP14,RELA,MBD2,NFKB1,CRADD,LRP11,XPA,CACNB3,MTPN,FYN,STRA6,FOS,ETV1
GO_INNATE_IMMUNE_RESPONSE	0.001739	0.02287	0.423619	1.85198	CD44,ASS1,PTX3,CASP1,LGALS3,CAV1,CTSK,SP100,PSMB8,PSMB9,MT2A,EREG,MASP1,CD47,TMEM173,GSN,VIM,CTSB,EGR1,C1R,OPTN,ANXA1,CASP4,LY96,CCL2,C1S,IFI16,B2M,IFI6,AXL,CDC42EP2,NFKBIA,CTSL,PSME1,CCL7,RFTN1,IFI35,APPL2,PYCARD,C19orf66,CFH,GSDMD,LYST,IFITM2,ISG20,MICA,IRF1,MAP3K5,WNT5A,C3,COLEC12,STX4,RELB,CALCOCO2,ADAM15,RTN4,IFNGR2,PSME2,PPARG,SIRT2,TNIP1,GBP2,APOBEC3C,GRN,TANK,SCARA3,CLU,TRIM8,PRDM1,ARID5A…
KEGG_ECM_RECEPTOR_INTERACTION	0.003937	0.030665	0.564477	1.85169	CD44,COL6A2,COL6A1,ITGA2,COL6A3,CD47,COL3A1,TNC,COL1A2,COL1A1,LAMA4,ITGA5,COL5A3,THBS2,LAMB1,THBS1,ITGA3,SDC1,ITGB1
REACTOME_CARGO_CONCENTRATION_IN_THE_ER	0.004141	0.030665	0.654375	1.85136	CD59,CTSC,CTSZ,CNIH3,AREG,SEC24D,SEC23A,SAR1B,MCFD2,TMED10,CNIH1,STX5,GRIA1,SEC22B
GO_REGULATION_OF_CELL_JUNCTION_ASSEMBLY	0.002008	0.02287	0.538523	1.85055	APOD,CAV1,NRP1,SNAI2,SFRP1,ACVRL1,SLK,GPM6B,THBS1,ITGB1BP1,DLC1,LRP1,S100A10,COL16A1,SLC9A1,MYO1C,PTEN,MMP14,SDC4,RAP1B,RAP1A,PPM1F,ARHGAP6,RUNX1,IKBKB,GREM1,FMN1,SMAD3,FLOT1,RHOD,ROCK1,ABL1,CORO1C,MAP4K4,PRKACA,VEGFA
GO_INTERLEUKIN_1_BETA_PRODUCTION	0.003968	0.030665	0.580867	1.85032	CASP1,SPHK1,EGR1,IFI16,F2R,PYCARD,IL1B,GSDMD,WNT5A,CARD16,RIPK2,TRIM16,SIRPA,F2RL1,PML,PANX1,SMAD3,TNFAIP3,HSPB1,ZC3H12A,ERRFI1,MR1,NLRP1
GO_REGULATION_OF_PROTEIN_DEPOLYMERIZATION	0.003937	0.030665	0.563671	1.84905	ASPH,GSN,TRIOBP,MAP1A,CFL2,TWF2,EPS8,STMN2,LIMA1,TMOD3,CIB1,CAPG,NAV3,TWF1,CAPZB,NES,ARHGEF2,F2RL1,MTPN,CAPZA1,DSTN,SEMA5A
GO_REGULATION_OF_ADHERENS_JUNCTION_ORGANIZATION	0.001953	0.02287	0.557863	1.84812	APOD,NRP1,SFRP1,ACVRL1,SLK,GPM6B,THBS1,ITGB1BP1,DLC1,LRP1,S100A10,COL16A1,SLC9A1,PTEN,MMP14,SDC4,PPM1F,ARHGAP6,GREM1,FMN1,SMAD3,RHOD,ROCK1,ARF6,ABL1,CORO1C,MAP4K4,VEGFA
GO_LEUKOCYTE_CELL_CELL_ADHESION	0.001842	0.02287	0.461511	1.84693	CD44,ASS1,NT5E,LGALS3,CAV1,CD47,LGALS1,ANXA1,CCL2,IL6ST,PRNP,GPNMB,ICOSLG,CEBPB,CERCAM,DPP4,TGFBR2,ITGA5,PYCARD,LOXL3,IL1B,TWSG1,NFKBIZ,IRF1,RAC2,BAD,BMP4,TNIP1,MSN,ITGB1,RELA,RIPK2,SOCS5,PAG1,CD55,TNFRSF14,SDC4,ICAM1,SIRPA,IL4R,CD83,FYN,KLF4,DUSP10,MAD1L1
GO_CELL_ACTIVATION	0.001621	0.02287	0.408539	1.84692	ANPEP,POU2F2,PLAU,CD44,PTX3,CXCL1,LGALS3,CAV1,CD68,MVP,PRSS3,PLAUR,CD59,GLIPR1,GAS6,ZEB1,DPP7,CD47,TMEM173,CTSC,LGALS1,GSN,CTSB,MME,EGR1,SERPINE2,PDGFRB,PDGFRA,COL3A1,CST3,ANXA1,JUN,TIMP2,EGFR,CCL2,IL6ST,APBB1IP,CPNE3,B2M,PRNP,GPNMB,AXL,CXCL8,ADGRE5,COMMD3,ICOSLG,TIMP1,ADAM9,CEBPB,ERCC1,CAT,SFRP1,SERPINB6,TSPAN14,COL1A2,DPP4,CTSZ,DLL4,COL1A1,ZFP36L2,CXCL6,TGFBR2,F2R,TMBIM1,PYCARD,PFKL,FOXF1,EMILI…
GO_POSITIVE_REGULATION_OF_NF_KAPPAB_TRANSCRIPTION_FACTOR_ACTIVITY	0.001961	0.02287	0.505577	1.84339	CAV1,SPHK1,CAT,TRADD,PYCARD,IL1B,WNT5A,CIB1,CARD16,CLU,AR,TRIM8,RELA,RIPK2,ZBTB7A,TICAM1,NFKB1,RBCK1,ARHGEF2,ICAM1,MTDH,IKBKG,TERF2IP,IRAK3,MTPN,TRIM25,RPS6KA4,TRIM38,RAB7B,IRAK1,UBC,CD40,HSPA1A,MAP3K13,TRIM22,IKBKB,GREM1,FLOT1,NFKB2,EDA2R,BCL10
HALLMARK_REACTIVE_OXYGEN_SPECIES_PATHWAY	0.003914	0.030665	0.579639	1.8427	GLRX,SOD2,JUNB,PRNP,NQO1,CAT,MSRA,G6PD,GLRX2,HHEX
GO_REGULATION_OF_VASCULATURE_DEVELOPMENT	0.001866	0.02287	0.450887	1.84198	ECM1,DCN,HGF,SP100,SPHK1,ENPP2,EGR1,RRAS,HSPB6,SOD2,NRP1,FAM129B,ANXA1,ENG,SERPINF1,GPNMB,CXCL8,BTG1,RNH1,PTGS2,SERPINE1,SFRP1,VEGFC,EMP2,DLL4,TGFBR2,ITGA5,ACVRL1,EMILIN1,THBS2,IL1B,SASH1,TNFSF12,PTN,WNT5A,C3,THBS1,ITGB1BP1,CIB1,HHEX,PPARG,BMP4,SPRED1,GRN,PGF,GLUL,JAK1,ITGB1,TNFRSF12A,HMGA2,PRKCA,PDCD4,MYDGF,ANGPTL4,PLXND1,MTDH,BMPER,GATA2,VEGFB,RHOB,KLF4,RAP1A,PML,SRPX2,AGGF1,SEMA5A,CD40,STAT1,N…
REACTOME_MET_PROMOTES_CELL_MOTILITY	0.004115	0.030665	0.605218	1.84146	HGF,ITGA2,COL3A1,COL1A2,COL1A1,LAMA4,COL5A3,LAMB1,ITGA3,ITGB1,TNS3,RAP1B,DOCK7,COL27A1,LAMC1,RAP1A
GO_CELL_CHEMOTAXIS	0.001845	0.02287	0.471673	1.84114	NBL1,CXCL1,LGALS3,HGF,GAS6,LPAR1,ACKR4,PDGFRB,PDGFRA,NRP1,ANXA1,SLIT2,CCL2,CXCL8,MTUS1,SERPINE1,VEGFC,CCL7,CXCL6,IL1B,LOX,LYST,HSD3B7,RAC2,WNT5A,THBS1,RHOG,SBDS,DUSP1,PARVA,PGF,FGFR1,CSF1,CKLF,F2RL1,VEGFB,RAB13,CH25H,CREB3,NR4A1,MPP1,SEMA5A,IL17RC,ZNF580,GREM1,CXCL3,PIK3CD,MAPK3,PIP5K1C,FGF1,HSPB1
GO_MONOCYTE_CHEMOTAXIS	0.004107	0.030665	0.664961	1.83844	NBL1,LGALS3,ANXA1,SLIT2,CCL2,SERPINE1,CCL7,DUSP1
GO_NEGATIVE_REGULATION_OF_CELL_SUBSTRATE_ADHESION	0.004016	0.030665	0.5708	1.83539	APOD,LGALS1,FBLN1,SERPINE1,COL1A1,ACVRL1,CDKN2A,THBS1,ITGB1BP1,DLC1,LRP1,ADAM15,PTEN,MMP14,GBP1,SPOCK1,HOXA7,ARHGAP6,NF1
GO_POSITIVE_REGULATION_OF_REACTIVE_OXYGEN_SPECIES_METABOLIC_PROCESS	0.004184	0.030665	0.629001	1.8319	PID1,TSPO,CDKN1A,PDGFRB,EGFR,TGFBR2,THBS1,GADD45A,F2RL1,GNAI2
GO_LEUKOCYTE_MIGRATION	0.001866	0.02287	0.447899	1.8299	MMP1,CD44,ECM1,APOD,NBL1,CXCL1,LGALS3,CAV1,ITGA2,GAS6,SLC16A3,IL1R1,CD47,ANXA1,SLIT2,CCL2,CXCL8,MTUS1,SERPINE1,COL1A2,VEGFC,COL1A1,CCL7,CXCL6,ITGA5,EPS8,PYCARD,GYPC,EMILIN1,IL1B,LYST,HSD3B7,RAC2,WNT5A,THBS1,GPC1,ITGA3,SDC1,SBDS,DUSP1,MSN,PGF,MMP14,ITGB1,CSF1,TNFRSF14,SDC4,ICAM1,CKLF,SIRPA,KITLG,F2RL1,VEGFB,FYN,CH25H,CREB3,TNFRSF10D,JAGN1,MPP1,IL17RC,ZNF580,HOXA7,GREM1,CXCL3,PIK3CD,SHC1,B4GALT1,AK…
REACTOME_INTERFERON_ALPHA_BETA_SIGNALING	0.006186	0.040649	0.598201	1.82735	PSMB8,EGR1,IFI6,IFI35,IFITM2,ISG20,IRF1,GBP2,JAK1,IRF2,IFNAR1,OAS3,XAF1,STAT1,IFITM3
REACTOME_RESPONSE_TO_ELEVATED_PLATELET_CYTOSOLIC_CA2PLUS	0.001912	0.02287	0.508421	1.8254	ECM1,HGF,GAS6,CD109,TIMP3,TIMP1,SERPINE1,VEGFC,SRGN,TAGLN2,TEX264,A1BG,THBS1,STX4,CD63,ISLR,LGALS3BP,QSOX1,LAMP2,CLU,PRKCA,TLN1,ANXA5,CD9,CYB5R1,TMX3,SCCPDH,VEGFB,APLP2,TOR4A,FLNA
REACTOME_HEMOSTASIS	0.001767	0.02287	0.423457	1.82506	MMP1,PLAU,CD44,ECM1,MGLL,CAV1,HGF,PLAUR,ITGA2,GNG11,GAS6,SLC16A3,CD47,CD99,SERPINE2,EHD3,EHD2,PLAT,MAFF,SH2B3,APBB1IP,CD109,F10,PROCR,SERPINB8,TIMP3,TIMP1,PTGIR,GNG12,ATP2B4,TFPI,SERPINE1,SERPINB6,COL1A2,VEGFC,COL1A1,SRGN,DOCK5,KCNMA1,ITGA5,F2R,TAGLN2,GYPC,EHD1,TEX264,A1BG,IRF1,RAC2,THBS1,STX4,GPC1,S100A10,ANXA2,CD63,ITGA3,RHOG,ISLR,SDC1,LGALS3BP,QSOX1,TUBA1A,LAMP2,GNG2,CLU,ITGB1,IRF2,CAPZB,TUBB6…
GO_NEGATIVE_REGULATION_OF_COAGULATION	0.004158	0.030665	0.631555	1.82223	PLAU,PLAUR,SERPINE2,PLAT,PDGFRA,PROCR,TFPI,SERPINE1,C1QTNF1,THBS1,ANXA2,FAP,ANXA5,CD9,UBASH3B
GO_NEGATIVE_REGULATION_OF_CELL_MATRIX_ADHESION	0.004158	0.030665	0.631461	1.82196	APOD,SERPINE1,ACVRL1,CDKN2A,THBS1,ITGB1BP1,DLC1,LRP1,ADAM15,PTEN,MMP14,HOXA7,ARHGAP6,NF1
GO_REGULATION_OF_HUMORAL_IMMUNE_RESPONSE	0.004167	0.030665	0.707661	1.82157	CD59,C1R,C1S,CFH,C3,CLU,CD55,CD81
GO_SMOOTH_MUSCLE_CELL_MIGRATION	0.003968	0.030665	0.557806	1.82066	PLAU,ITGA2,LPAR1,PDGFRB,PLAT,NRP1,SLIT2,IGFBP5,SERPINE1,DOCK5,LRP1,ILK,PARVA,MEF2C
REACTOME_SYNDECAN_INTERACTIONS	0.004107	0.030665	0.658364	1.8202	ITGA2,COL3A1,TNC,COL1A2,COL1A1,COL5A3,THBS1,SDC1,ITGB1,PRKCA,SDC4
HALLMARK_IL2_STAT5_SIGNALING	0.001869	0.02287	0.471012	1.81817	CD44,ECM1,NT5E,COL6A1,EMP1,WLS,AHNAK,PHLDA1,PLEC,NRP1,MAFF,CDCP1,PRNP,FAH,RNH1,SERPINB6,CTSZ,PRAF2,ANXA4,PLIN2,TWSG1,CKAP4,NFKBIZ,ST3GAL4,CAPG,SOCS2,NDRG1,GSTO1,AHR,MYO1C,SCN9A,MYC,CSF1,SNX9,LRRC8C,SNX14,KLF6,CCND3,IL4R,CYFIP1,CD83,CD81,RHOB,F2RL2,BATF3,ENPP1,PLAGL1
REACTOME_MET_ACTIVATES_PTK2_SIGNALING	0.004141	0.030665	0.642537	1.81787	HGF,ITGA2,COL3A1,COL1A2,COL1A1,LAMA4,COL5A3,LAMB1,ITGA3,ITGB1,COL27A1,LAMC1
GO_ACTIN_FILAMENT_DEPOLYMERIZATION	0.006198	0.040649	0.61501	1.8166	GSN,TRIOBP,CFL2,TWF2,EPS8,LIMA1,TMOD3,CAPG,TWF1,CAPZB,F2RL1,MTPN,CAPZA1,DSTN,SEMA5A,MICAL1
GO_NITRIC_OXIDE_BIOSYNTHETIC_PROCESS	0.003937	0.030665	0.564278	1.81534	ASS1,PTX3,CAV1,TSPO,CD47,ATP2B4,NQO1,PTGS2,IL1B,CLU,TICAM1,ICAM1,SIRPA,KLF4,SMAD3,SPR,AKT1,PTGIS,ZC3H12A
REACTOME_COLLAGEN_BIOSYNTHESIS_AND_MODIFYING_ENZYMES	0.004024	0.030665	0.561598	1.81477	COL6A2,COL6A1,COL6A3,COL3A1,COL15A1,COL13A1,P4HA2,COL1A2,PCOLCE,COL1A1,COL8A1,COL5A3,PLOD1,PLOD3,COL16A1,COL18A1,P3H3,ADAMTS2
GO_REGULATION_OF_COLLAGEN_BIOSYNTHETIC_PROCESS	0.004175	0.030665	0.653753	1.814	ITGA2,VIM,PDGFRB,ENG,LARP6,F2R,EMILIN1,PPARG,BMP4,RAP1A,PPARD,CREB3L1,CYGB,ERRFI1
GO_MEMBRANE_FUSION	0.001972	0.02287	0.49734	1.81217	CAV2,GAS6,ANXA1,TAPBP,STXBP6,VAMP4,TAP1,CHMP3,STX4,ANXA2,EEA1,STX10,STX1A,VAMP2,ATG7,CD9,SAMD9,VPS16,STX12,SAMD9L,TAP2,TMEM175,STX2,SPESP1,CHP1,SEPT8,RAB7B,SNAP29,VAMP3,STX18,SNAPIN,ANXA7,STX5,RAB7A,SEC22B,RAB34,STX8,PRRT2,VAPA,NAPG,VPS4A,CALR
GO_NEUROTRANSMITTER_METABOLIC_PROCESS	0.001988	0.02287	0.535955	1.81033	ASS1,PTX3,CAV1,MOXD1,TSPO,CD47,COMT,ATP2B4,NQO1,PTGS2,IL1B,CLU,TICAM1,ICAM1,SIRPA,DPYD,KLF4
GO_ORGANELLE_MEMBRANE_FUSION	0.002037	0.02287	0.523405	1.80907	CAV2,ANXA1,TAPBP,STXBP6,VAMP4,TAP1,CHMP3,STX4,ANXA2,EEA1,STX10,STX1A,SAMD9,VPS16,STX12,SAMD9L,TAP2,TMEM175,STX2,SEPT8,RAB7B,SNAP29,VAMP3,SNAPIN,STX5,RAB7A,SEC22B,RAB34,STX8,PRRT2
REACTOME_CYTOKINE_SIGNALING_IN_IMMUNE_SYSTEM	0.001712	0.02287	0.408036	1.80766	MMP1,TNFRSF11B,CD44,CASP1,CXCL1,HGF,SP100,PSMB8,PSMB9,MT2A,EREG,ZEB1,IL1R1,VIM,CDKN1A,FGF5,EGR1,PDGFRB,PDGFRA,SOD2,ANXA1,JUN,JUNB,EGFR,CCL2,IL6ST,APBB1IP,B2M,CCND1,IFI6,CXCL8,TIMP1,PTGS2,NFKBIA,MMP2,PSME1,COL1A2,DUSP7,IFI35,GBP3,IL10RB,UBE2L6,IL1B,AREG,DUSP6,NDN,TNFSF12,IFITM2,TNFRSF1A,ISG20,IRF1,MCL1,STX4,RELB,ANXA2,MMP3,IFNGR2,PSME2,SOCS2,SDC1,GBP2,SPRED1,STX1A,VAMP2,DUSP1,MSN,GSTO1,DUSP4,TRIM8…
GO_POSITIVE_REGULATION_OF_MYOTUBE_DIFFERENTIATION	0.004193	0.030665	0.737017	1.80716	CAPN2,EHD2,FAM129B,EHD1,MMP14,SHOX2,IL4R,GDF15,FLOT1,MAMSTR
GO_REGULATION_OF_TUMOR_NECROSIS_FACTOR_MEDIATED_SIGNALING_PATHWAY	0.003914	0.030665	0.568267	1.80655	CASP1,SPHK1,GAS6,CASP4,TRADD,PYCARD,TNFRSF1A,CARD16,RBCK1,IKBKG,F2RL1,CPNE1,HSPA1A,IKBKB,TNFAIP3,BIRC2,CLIP3
GO_T_HELPER_1_TYPE_IMMUNE_RESPONSE	0.004167	0.030665	0.701822	1.80654	IL1R1,ANXA1,IL1B,RELB,RIPK2,SOCS5,IL4R,STAT6,HRAS
REACTOME_FORMATION_OF_FIBRIN_CLOT_CLOTTING_CASCADE	0.004193	0.030665	0.735433	1.80327	SERPINE2,F10,PROCR,TFPI,F2R
GO_T_CELL_ACTIVATION_INVOLVED_IN_IMMUNE_RESPONSE	0.006036	0.039933	0.578994	1.80043	LGALS3,ANXA1,APBB1IP,LOXL3,NFKBIZ,RELB,RIPK2,SOCS5,ICAM1,IL4R,STAT6,F2RL1,RAB27A
GO_REGULATION_OF_CELLULAR_RESPONSE_TO_GROWTH_FACTOR_STIMULUS	0.001919	0.02287	0.449337	1.79801	NBL1,DCN,CAV1,CAV2,VEPH1,ZEB1,DKK3,LTBP1,FAM129B,ENG,HTRA1,SLIT2,CD109,TGFB1I1,MSX1,FBN1,SFRP1,VEGFC,LTBP4,TGFBR2,ITGA5,ACVRL1,EMILIN1,IL1B,LOX,TWSG1,DAB2,SMURF2,WNT5A,THBS1,TMEM204,GPC1,CD63,ITGA3,MYOF,CCBE1,HHEX,ADAMTS12,BMP4,FAM20C,ILK,SNX6,FZD1,MYO1C,VASN,FGFR1,ZBTB7A
GO_RESPONSE_TO_BIOTIC_STIMULUS	0.001704	0.02287	0.408006	1.79726	ASS1,PTX3,CASP1,CXCL1,DCN,CAV1,CD68,PRSS3,FOSL1,LOXL1,CAPN2,TSPO,CD47,TMEM173,VIM,OPTN,JUN,LY96,JUNB,HTRA1,CCL2,IFI16,B2M,IFI6,AXL,CXCL8,PTGES,COMT,PTGIR,GNG12,ADAM9,CEBPB,TFPI,PTGS2,NFKBIA,SERPINE1,CXCL6,GBP3,IL10RB,F2R,PYCARD,IL1B,SASH1,FAM20A,C19orf66,GSDMD,LYST,IFITM2,TNFRSF1A,ISG20,MICA,IRF1,WNT5A,C3,AP1S1,CALCOCO2,ADAM15,BAD,BNIP3L,IFNGR2,PMAIP1,WIPF1,SIRT2,APOBEC3C,GRN,CARD16,CLU,MAPKBP1,G…
GO_CELLULAR_RESPONSE_TO_OSMOTIC_STRESS	0.004149	0.030665	0.627416	1.79545	TSPO,MYLK,AKR1B1,PTGS2,SERPINB6,BDKRB2,RELB,BAD,LRRC8C,ARHGEF2,ZFP36L1
GO_TOLL_LIKE_RECEPTOR_SIGNALING_PATHWAY	0.001957	0.02287	0.50372	1.79525	CAV1,CTSK,CTSB,LY96,NFKBIA,CTSL,RFTN1,APPL2,IRF1,COLEC12,RTN4,TNIP1,TANK,RIPK2,TICAM1,IKBKG,IRAK3,RPS6KA3,F2RL1,IKBKE,PRKCE,RAB7B,IRAK1,UBC,MAPKAPK3,TRAF3,IKBKB,TNFAIP3,FLOT1,BCL10,BIRC2
GO_PROTEIN_MATURATION	0.001901	0.02287	0.447902	1.79521	PLAU,CASP1,PRSS3,CAPN2,ASPH,CAST,GSN,MME,TSPAN5,C1R,SERPINE2,PLAT,IFI16,ECE1,PRNP,AEBP1,SERPINE1,TSPAN14,CISD3,CTSZ,SRGN,PYCARD,CHAC1,THBS1,ANXA2,TMEM59,CCBE1,BAD,GAS1,CARD16,NAA20,LMF2,APH1B,MMP14,AIP,RIPK2,ADAMTS2,HM13,HTRA2,LMF1
BIOCARTA_IL1R_PATHWAY	0.004107	0.030665	0.64848	1.79287	IL1R1,JUN,NFKBIA,IL1B,RELA,NFKB1,MAP2K3,IRAK3,IRAK1,IKBKB
GO_SYNCYTIUM_FORMATION	0.004175	0.030665	0.646141	1.79287	CAPN2,EHD2,CD109,ADAM9,ERCC1,EHD1,CAMK1,MYOF,SH3PXD2A,IL4R,GDF15
GO_POSITIVE_REGULATION_OF_COLLAGEN_BIOSYNTHETIC_PROCESS	0.004141	0.030665	0.720067	1.7917	ITGA2,VIM,PDGFRB,ENG,LARP6,F2R,BMP4
GO_POSITIVE_REGULATION_OF_VASCULATURE_DEVELOPMENT	0.001894	0.02287	0.46939	1.79082	ECM1,HGF,SPHK1,EGR1,RRAS,HSPB6,SOD2,NRP1,ANXA1,ENG,CXCL8,BTG1,PTGS2,SERPINE1,VEGFC,TGFBR2,ITGA5,ACVRL1,IL1B,SASH1,TNFSF12,WNT5A,C3,THBS1,CIB1,GRN,PGF,JAK1,ITGB1,HMGA2,PRKCA,MYDGF,ANGPTL4,MTDH,BMPER,GATA2,VEGFB,RHOB,KLF4,RAP1A,SRPX2,AGGF1,SEMA5A,CD40,ADM,RUNX1,GREM1,FGF1,HSPB1,NFE2L2,PTGIS,PDCD6
GO_NEGATIVE_REGULATION_OF_ADHERENS_JUNCTION_ORGANIZATION	0.006263	0.040741	0.705382	1.78677	APOD,ACVRL1,THBS1,ITGB1BP1,DLC1,LRP1,PTEN,MMP14
GO_REGULATION_OF_MESENCHYMAL_CELL_PROLIFERATION	0.004149	0.030665	0.62393	1.78547	PRRX1,LMNA,ZEB1,TGFBR2,FOXF1,PTN,WNT5A,BMP4,FGFR1,MYC,SHOX2
REACTOME_SIGNALING_BY_INTERLEUKINS	0.001742	0.02287	0.41189	1.78499	MMP1,CASP1,CXCL1,HGF,PSMB8,PSMB9,EREG,ZEB1,IL1R1,VIM,CDKN1A,FGF5,PDGFRB,PDGFRA,SOD2,ANXA1,JUN,JUNB,EGFR,CCL2,IL6ST,APBB1IP,CCND1,CXCL8,TIMP1,PTGS2,NFKBIA,MMP2,PSME1,COL1A2,DUSP7,IL10RB,IL1B,AREG,DUSP6,NDN,TNFRSF1A,MCL1,STX4,ANXA2,MMP3,PSME2,SOCS2,SDC1,SPRED1,STX1A,VAMP2,DUSP1,MSN,GSTO1,DUSP4,JAK1,ITGB1,AIP,FGFR1,RELA,MEF2C,RIPK2,NFKB1,OSMR,RASA3,MYC,MAP2K3,CSF1,PDCD4,TLN1,SOCS5,PEA15,ICAM1,IKBKG,…
HALLMARK_KRAS_SIGNALING_UP	0.00381	0.030665	0.469444	1.78181	TMEM158,PLAU,APOD,PRRX1,PLAUR,ITGA2,EMP1,PSMB8,EREG,GNG11,GLRX,PLAT,NRP1,LY96,ENG,GPNMB,TFPI,PTGS2,PPP1R15A,GYPC,IL1B,DUSP6,CFH,DCBLD2,PRDM1,PLEK2,ADGRL4,G0S2,ANGPTL4,ITGBL1,F2RL1,NIN,DNMBP,KLF4,ETV1,ERO1A,BPGM
GO_GROWTH_PLATE_CARTILAGE_CHONDROCYTE_DIFFERENTIATION	0.006211	0.040674	0.680791	1.77995	COL6A2,COL6A1,COL6A3,TGFBR2,SCARA3,RARG,ANXA6,COL27A1
BIOCARTA_STRESS_PATHWAY	0.004193	0.030665	0.652898	1.77877	JUN,NFKBIA,TRADD,TNFRSF1A,TANK,RELA,NFKB1,MAP2K3,CRADD,IKBKG
REACTOME_TRIGLYCERIDE_METABOLISM	0.004193	0.030665	0.652831	1.77859	MGLL,CAV1,GK,LPIN1,FABP3,PLIN3,GPD2,ABHD5,LPIN3,LPIN2
GO_POSITIVE_REGULATION_OF_CELL_JUNCTION_ASSEMBLY	0.004202	0.030665	0.635042	1.77769	CAV1,NRP1,SFRP1,ITGB1BP1,S100A10,COL16A1,SDC4,PPM1F,FMN1,SMAD3,FLOT1,ROCK1,ABL1,MAP4K4,VEGFA
GO_PLATELET_DEGRANULATION	0.001976	0.02287	0.50311	1.7772	ECM1,HGF,GAS6,CD109,TIMP3,TIMP1,SERPINE1,VEGFC,SRGN,TAGLN2,TEX264,A1BG,THBS1,CD63,ISLR,LGALS3BP,QSOX1,LAMP2,CLU,TLN1,ANXA5,CD9,CYB5R1,TMX3,SCCPDH,VEGFB,APLP2,TOR4A,FLNA
GO_POSITIVE_REGULATION_OF_LOCOMOTION	0.001799	0.02287	0.415585	1.77503	TWIST2,PLAU,LGALS3,CAV1,HGF,ITGA2,SPHK1,CAV2,ENPP2,GAS6,IL1R1,LPAR1,PDGFRB,PDGFRA,SOD2,NRP1,ANXA1,JUN,MYLK,EGFR,SLIT2,CPNE3,F10,CDH13,GPNMB,IGFBP5,CXCL8,ADAM9,SNAI2,PTGS2,SERPINE1,VEGFC,TRADD,COL1A1,CCL7,DDR2,TGFBR2,DOCK5,ITGA5,F2R,PYCARD,RHOC,FOXF1,IL1B,PLPP3,SASH1,LAMB1,DAB2,SMURF2,CHMP3,RAC2,WNT5A,CD151,THBS1,ITGB1BP1,STX4,LRP1,ITGA3,CIB1,RTN4,BMP4,GRN,ILK,COL18A1,MGAT5,MYO1C,PGF,MMP14,FGFR1,M…
GO_MUSCLE_CELL_MIGRATION	0.00396	0.030665	0.531284	1.77476	PLAU,ITGA2,LPAR1,PDGFRB,PLAT,NRP1,ANXA1,SLIT2,IGFBP5,SERPINE1,DOCK5,ITGB1BP1,LRP1,ILK,PARVA,MEF2C,DOCK7,NET1,BIN3,PPARD,ARPC5,SSH1,NFE2L2,SIX1,MDM2,DOCK4
GO_REGULATION_OF_CELL_ADHESION	0.001757	0.02287	0.409008	1.77399	PLAU,CD44,ASS1,APOD,LGALS3,CAV1,ITGA2,LPXN,CD47,LGALS1,GSN,TRIOBP,SERPINE2,NRP1,ANXA1,FBLN2,FBLN1,CCL2,IL6ST,APBB1IP,PRNP,CDH13,GPNMB,CXCL8,ICOSLG,ADAM9,SNAI2,CEBPB,SERPINE1,TNC,SFRP1,DPP4,EMP2,COL1A1,DDR2,TGFBR2,LAMA4,DOCK5,COL8A1,ITGA5,ACVRL1,PYCARD,FOXF1,EMILIN1,LOXL3,IL1B,PLPP3,SLK,TWSG1,GPM6B,NFKBIZ,PTN,C1QTNF1,CDKN2A,IRF1,RAC2,WNT5A,THBS1,FXYD5,ITGB1BP1,DLC1,NINJ1,STX4,LRP1,S100A10,ITGA3,AD…
GO_REGULATION_OF_REACTIVE_OXYGEN_SPECIES_METABOLIC_PROCESS	0.00202	0.02287	0.514251	1.77367	PID1,TSPO,CDKN1A,PDGFRB,EGFR,STK17A,CRYAB,TGFBR2,G6PD,RAC2,THBS1,MPV17,MMP3,GADD45A,SIRT2,TFAP2A
REACTOME_CROSSLINKING_OF_COLLAGEN_FIBRILS	0.008386	0.049994	0.722401	1.77132	LOXL1,LOXL4,COL1A2,PCOLCE,COL1A1,LOXL3,LOX
BIOCARTA_NTHI_PATHWAY	0.004193	0.030665	0.658804	1.76989	CXCL8,NFKBIA,TGFBR2,IL1B,NR3C1,DUSP1,RELA,NFKB1,MAP2K3,IKBKB,SMAD3
GO_RESPONSE_TO_TYPE_I_INTERFERON	0.003906	0.030665	0.53414	1.76953	SP100,PSMB8,EGR1,IFI6,IFI35,C19orf66,IFITM2,ISG20,IRF1,WNT5A,GBP2,JAK1,IRF2,IFNAR1,IKBKE,TRIM56,OAS3,IRAK1,XAF1,STAT1,MAVS,IFITM3
GO_NEGATIVE_REGULATION_OF_PEPTIDASE_ACTIVITY	0.001912	0.02287	0.464651	1.76849	CD44,ECM1,HGF,PLAUR,COL6A3,GAS6,CAST,SERPINE2,CST3,TIMP2,IFI16,CD109,IFI6,SERPINF1,SERPINB8,TIMP3,TIMP1,TFPI,PTGS2,SERPINE1,LXN,SERPINB6,CRYAB,C3,THBS1,HMSD,CARD16
GO_RESPONSE_TO_PURINE_CONTAINING_COMPOUND	0.001931	0.02287	0.492888	1.76842	STC1,ASS1,FOSL1,JUN,JUNB,IGFBP5,PTGS2,COL1A1,FOSB,IL1B,AREG,PPARG,SDC1,LDHA,DUSP1,AHR,PRKAA1,PTEN,RELA,RAP1B,FOS,RAP1A,ZFP36L1,MMP19
GO_LAMELLIPODIUM_ORGANIZATION	0.003914	0.030665	0.52419	1.76781	CD44,ENPP2,SLIT2,CDH13,ABLIM3,TWF2,RAC2,SPATA13,TWF1,ITGB1,CAPZB,CYFIP1,PARVB,BIN3,ARPC5,SSH1,NCK1,CTTN,SNX1,RHOD,ARFIP2,WASF3,SSH2,CORO1C,ARPIN,FSCN1
GO_REGULATION_OF_FATTY_ACID_OXIDATION	0.008333	0.049813	0.685976	1.76575	APPL2,FABP3,C1QTNF2,PPARG,ACADVL,LONP2,PPARA,AKT1
GO_ROOF_OF_MOUTH_DEVELOPMENT	0.001965	0.02287	0.522	1.76483	PRRX1,TBX3,ASPH,ARID5B,PDGFRA,MSX1,SNAI2,TBX2,TGFBR2,TSHZ1,LOXL3,INSIG1,OSR2,WNT5A,TFAP2A,FZD1,MEF2C,BNC2,HAND2
GO_NEUTROPHIL_MIGRATION	0.005952	0.039844	0.553919	1.76448	CXCL1,LGALS3,IL1R1,SLIT2,CCL2,CXCL8,CCL7,CXCL6,IL1B,RAC2,CKLF,JAGN1,MPP1,CXCL3,PIK3CD,PIP5K1C,CD99L2
GO_RESPONSE_TO_DSRNA	0.006198	0.040649	0.596624	1.76229	CAV1,TMEM173,NFKBIA,RFTN1,COLEC12,RALB,PMAIP1,RIPK2,TICAM1,NFKB1,IRAK3,MAVS,FLOT1,CARD9,MAPK3
KEGG_BLADDER_CANCER	0.008114	0.049149	0.572031	1.76217	MMP1,CDKN1A,EGFR,CCND1,CXCL8,TYMP,MMP2,VEGFC,CDKN2A,THBS1,PGF,MYC,RASSF1,VEGFB,RB1
GO_REGULATION_OF_PROTEIN_COMPLEX_DISASSEMBLY	0.00198	0.02287	0.500388	1.75931	ASPH,GSN,TRIOBP,MAP1A,CFL2,TWF2,EPS8,STMN2,LIMA1,TMOD3,CALCOCO2,CIB1,CAPG,NAV3,TWF1,CAPZB,NES,ARHGEF2,IRAK3,F2RL1,MTPN,CAPZA1,EIF5A2,DSTN,SEMA5A,GBA
GO_REGULATION_OF_CELLULAR_RESPONSE_TO_TRANSFORMING_GROWTH_FACTOR_BETA_STIMULUS	0.001938	0.02287	0.490307	1.75815	CAV1,CAV2,VEPH1,ZEB1,DKK3,LTBP1,ENG,HTRA1,CD109,TGFB1I1,FBN1,LTBP4,TGFBR2,EMILIN1,LOX,DAB2,SMURF2,THBS1,ITGA3,SNX6,VASN,ZBTB7A
GO_REGULATION_OF_VASCULAR_ENDOTHELIAL_GROWTH_FACTOR_RECEPTOR_SIGNALING_PATHWAY	0.004193	0.030665	0.645004	1.75726	FAM129B,VEGFC,ITGA5,EMILIN1,IL1B,TMEM204,MYOF,HHEX,PDCD6,HGS,NEDD4,VEGFA,EPN2
GO_MULTI_MULTICELLULAR_ORGANISM_PROCESS	0.003788	0.030665	0.45981	1.75428	STC1,FOSL1,ITGA2,CAPN2,PAM,NR2F2,CTSB,SERPINE2,MAFF,JUNB,FBLN1,AKR1B1,IGFBP5,TIMP1,COMT,PTGS2,MMP2,EMP2,FOSB,PAPPA,TGFBR2,ITGA5,IL1B,IGFBP7,SMURF2,ITGA3,RGS2,COL16A1,AR,PRDM1,PGF
GO_GLIAL_CELL_ACTIVATION	0.006263	0.040741	0.692408	1.75391	JUN,EGFR,IL1B,LRP1,GRN,CLU,NAMPT,BACE2
GO_ENDOTHELIAL_CELL_MIGRATION	0.001848	0.02287	0.446338	1.75256	STC1,DCN,PRSS3,SP100,NR2F2,NRP1,ANXA1,SLIT2,CDH13,SERPINF1,PTGS2,DPP4,VEGFC,EMP2,DLL4,ACVRL1,PLPP3,SASH1,TNFSF12,WNT5A,THBS1,ITGB1BP1,CIB1,FAP,PPARG,BMP4,SPRED1,GRN,PXN,GLUL,PTEN,ITGB1,FGFR1,MEF2C,MAP2K3,PRKCA,S100A2,PLXND1,GPX1,AMOTL1,BMPER,GATA2,RHOB,RAB13,KLF4,SRPX2,NR4A1,SEMA5A,ZNF580,CD40,NF1
GO_REGULATION_OF_CALCIUM_ION_TRANSPORT	0.00381	0.030665	0.461582	1.75197	STC1,LGALS3,CAV1,TSPO,AHNAK,EHD3,PDGFRB,MYLK,CCL2,PRNP,GEM,PTGS2,HOMER3,F2R,G6PD,NTSR1,TRPV2,ANXA2,GSTO1,SLC9A1,ICAM1,BIN1,CACNB3,UBASH3B,FYN,HSPA2,ORAI1,PRKCE,CEMIP,PML,GNAI2
GO_REGULATION_OF_RESPONSE_TO_CYTOKINE_STIMULUS	0.003717	0.030665	0.461168	1.75045	ECM1,CASP1,CAV1,SPHK1,GAS6,IL1R1,CASP4,SLIT2,AXL,TRADD,PYCARD,TNFRSF1A,WNT5A,AGPAT2,IFNGR2,PPARG,CARD16,JAK1,RIPK2,RBCK1,CSF1,IKBKG,IRAK3,F2RL1,IKBKE,KLF4,NR1H2,PARP14,ELF1,IRAK1,CPNE1,SIGIRR,STAT1,RUNX1,HSPA1A,IKBKB,MAVS,TNFAIP3
KEGG_TOLL_LIKE_RECEPTOR_SIGNALING_PATHWAY	0.003945	0.030665	0.526683	1.74741	CTSK,JUN,LY96,CXCL8,NFKBIA,IL1B,RELA,TICAM1,NFKB1,MAP2K3,IFNAR1,IKBKG,IKBKE,FOS,IRAK1,CD40,STAT1,TRAF3,IKBKB,PIK3CD,AKT1,MAPK3
GO_POSITIVE_REGULATION_OF_CD4_POSITIVE_ALPHA_BETA_T_CELL_ACTIVATION	0.008333	0.049813	0.677602	1.74419	ANXA1,TGFBR2,NFKBIZ,RIPK2,SOCS5,CD55,IL4R,CD83
GO_REGULATION_OF_CYSTEINE_TYPE_ENDOPEPTIDASE_ACTIVITY	0.001859	0.02287	0.443543	1.74375	CD44,CASP1,HGF,PLAUR,PSMB9,ASPH,GAS6,CAST,GSN,CASP4,IFI16,IFI6,DAP,PTGS2,ARL6IP5,TRADD,IFT57,CRYAB,BID,F2R,FAS,PYCARD,MAP3K5,THBS1,DLC1,BAD,PMAIP1,PPARG,CARD16,RIPK2,MYC,CRADD,HTRA2,GPX1,RPS6KA3,FYN,PDCD5,KLF4,PML,CDKN2D,MGMT,HERPUD1,PPM1F,RPS27L,MICAL1,PERP,SMAD3,AKT1,BCL10,BIRC2,MDM2,PDCD6,APOPT1
GO_RESPONSE_TO_ACID_CHEMICAL	0.001866	0.02287	0.426685	1.74323	ASS1,COL6A1,ITGA2,CAPN2,PID1,ZEB1,GSN,EGR1,PDGFRB,PDGFRA,COL3A1,EGFR,AKR1B1,SERPINF1,PTGES,ATP2B4,NQO1,CEBPB,PTGS2,CAT,TNC,MMP2,SFRP1,COL1A2,COL1A1,TWF2,FABP3,IGFBP7,PTN,WNT5A,RRAGA,BAD,PPARG,NFATC4,COL16A1,GNG2,DUSP1,COL18A1,RARG,PRKAA1,ATG7,RELA,TRIM16,HTRA2,CD9,LRP11,GSS,ICAM1,WNT5B
GO_ADAPTIVE_IMMUNE_RESPONSE	0.001866	0.02287	0.439678	1.74139	POU2F2,IL1R1,CTSC,C1R,ANXA1,C1S,IL6ST,B2M,ICOSLG,ERCC1,CTSL,EMP2,BTN3A2,RFTN1,PYCARD,LOXL3,IL1B,TAP1,NFKBIZ,MICA,IRF1,C3,RELB,HPRT1,CLU,PRDM1,ERAP2,DBNL,MEF2C,RIPK2,SOCS5,PAG1,CD55,TNFRSF14,ICAM1,IL4R,STAT6,CD81,FYN,ORAI1,TAP2,TFEB,DUSP10,RAB27A,PARP3,CD40,HRAS,PIK3CD,TNFAIP3,NFKB2,BCL10,GNL1,TFE3,ZC3H12A,NEDD4,BTN3A1,RAET1G,UNC93B1
KEGG_PPAR_SIGNALING_PATHWAY	0.007968	0.04879	0.552814	1.73972	MMP1,GK,FABP3,PPARG,SCP2,ILK,SCD5,ANGPTL4,ACOX2,CPT1C,FADS2,ACAA1,PLTP,ACSL4,UBC,DBI,PPARD,PPARA
GO_REGULATION_OF_CELLULAR_COMPONENT_MOVEMENT	0.001653	0.02287	0.388914	1.73907	TWIST2,STC1,PLAU,ECM1,APOD,NBL1,DCN,LGALS3,CAV1,HGF,PHLDA2,SP100,ITGA2,SPHK1,LMNA,EREG,ENPP2,GAS6,IL1R1,NR2F2,LPAR1,SERPINE2,PDGFRB,RRAS,PDGFRA,COL3A1,SOD2,NRP1,ANXA1,JUN,MYLK,ENG,EGFR,FBLN1,SLIT2,CCL2,CPNE3,F10,CDH13,SERPINF1,GPNMB,IGFBP5,CXCL8,TIMP1,ADAM9,MTUS1,SNAI2,SSX2IP,PTGS2,SERPINE1,SFRP1,SRGAP1,VEGFC,TRADD,EMP2,DLL4,COL1A1,CCL7,DDR2,TGFBR2,LAMA4,DOCK5,ARHGAP18,ITGA5,F2R,APPL2,ACVRL1,PYCA…
GO_CHONDROCYTE_DIFFERENTIATION_INVOLVED_IN_ENDOCHONDRAL_BONE_MORPHOGENESIS	0.006289	0.040741	0.637754	1.73751	COL6A2,COL6A1,COL6A3,TGFBR2,SCARA3,RARG,ANXA6,COL27A1,TRIP11,COL12A1
GO_NEGATIVE_REGULATION_OF_INFLAMMATORY_RESPONSE	0.001992	0.02287	0.500759	1.73739	APOD,NT5E,HGF,SERPINF1,APPL2,PYCARD,FOXF1,TNFRSF1A,CUEDC2,PPARG,PBK,GRN,METRNL,NFKB1,PDCD4,SOCS5,TNFAIP6,GPX1,SIRPA,MVK,KLF4,RB1,DUSP10,FNDC4,PPARD,PPARA,GBA,SMAD3,TNFAIP3,ABR,PTGIS,ZC3H12A
GO_NEGATIVE_REGULATION_OF_PROTEOLYSIS	0.001859	0.02287	0.43031	1.73717	CD44,ECM1,HGF,PLAUR,COL6A3,GAS6,CAST,SERPINE2,CAMK2N1,PLAT,CST3,TIMP2,IFI16,CD109,IFI6,PRNP,MAP1A,SERPINF1,SERPINB8,TIMP3,TIMP1,TFPI,PTGS2,SERPINE1,LXN,SERPINB6,CTSZ,CRYAB,CHAC1,C3,THBS1,TMEM59,HMSD,GAS1,PBK,CARD16
GO_NEGATIVE_REGULATION_OF_EPITHELIAL_CELL_MIGRATION	0.005952	0.039844	0.532194	1.73672	STC1,DCN,SP100,NR2F2,SLIT2,SERPINF1,DLL4,ACVRL1,THBS1,ITGB1BP1,PPARG,SPRED1,PTEN,MEF2C
GO_INACTIVATION_OF_MAPK_ACTIVITY	0.006289	0.040741	0.646065	1.73567	CAV1,RGS3,DUSP7,DUSP6,SPRED1,DUSP1,DUSP4,DUSP10,DUSP14,DUSP18
GO_CELLULAR_RESPONSE_TO_ABIOTIC_STIMULUS	0.001866	0.02287	0.422426	1.73559	ADIRF,CASP1,ITGA2,TSPO,MME,CDKN1A,EGR1,MYLK,ENG,EGFR,IFI16,AKR1B1,SNAI2,ERCC1,PTGS2,SFRP1,SERPINB6,BDKRB2,COL1A1,CRYAB,FAS,XPC,IL1B,TNFRSF1A,PTN,IRF1,RELB,GADD45A,BAD,PBK,NFATC4,PIEZO1,CARD16,TANK,DDB2,BAG3,SLC9A1,PTEN,NFKB1,HMGA2,TMEM109,MYC,CRADD,LRRC8C,ARHGEF2,XPA,TNKS1BP1,MTPN,RHOB,NAMPT,ZFP36L1,RAB11FIP5,CHP1,MGMT,NET1,POLK
GO_REGULATION_OF_EPITHELIAL_CELL_MIGRATION	0.001873	0.02287	0.434505	1.73212	STC1,DCN,SP100,ITGA2,ENPP2,NR2F2,NRP1,ANXA1,JUN,SLIT2,SERPINF1,ADAM9,PTGS2,VEGFC,EMP2,DLL4,TGFBR2,DOCK5,ACVRL1,PLPP3,SASH1,WNT5A,THBS1,ITGB1BP1,ITGA3,CIB1,RTN4,PPARG,BMP4,SPRED1,GRN,GLUL,PTEN,FGFR1,MEF2C,MAP2K3,PRKCA,AMOTL1,BMPER,GATA2,RHOB,PRKCE,KLF4,DUSP10,SRPX2,SEMA5A,ZNF580,PPM1F,CD40,NF1
GO_VESICLE_ORGANIZATION	0.001835	0.02287	0.418123	1.73187	CAV1,CD59,CAV2,CTSC,SERPINE2,SRPX,ANXA1,TAPBP,RAB38,RAB32,STXBP6,CTSZ,SRGN,F2R,CNIH3,VAMP4,AREG,INSIG1,TAP1,LYST,CHMP3,STX4,SCARB2,S100A10,ANXA2,ANKRD28,VPS28,EEA1,SDC1,STX10,DNM1,STX1A,ZEB2,SAMD9,TRAPPC1,SDC4,VPS16,HPS1,STX12,AP1M1,PDCD6IP,ARFGAP3,MVB12A,SEC31A,SEC24D,SEC23A,SAR1B,SQSTM1,SAMD9L,MCFD2,TAP2,TMEM175,STX2,BLOC1S1,RAB27A,RAB22A,SEPT8,RAB7B,TMED10,VPS37B,CSNK1D,TRAPPC3,SNAP29,CNIH1,VA…
GO_SENSORY_PERCEPTION_OF_PAIN	0.008081	0.049081	0.559275	1.73184	MGLL,ITGA2,MME,CCL2,COMT,PTGS2,LXN,F2R,NTSR1,NDN,SLC9A1,SCN9A,CACNB3,FYN
GO_GLAND_MORPHOGENESIS	0.001996	0.02287	0.488963	1.73174	CAV1,HGF,TBX3,NRP1,EGFR,IGFBP5,SNAI2,CEBPB,TBX2,TNC,SFRP1,TGFBR2,AREG,TWSG1,PTN,WNT5A,BMP4,MSN,AR,RARG,FGFR1,CSF1,PLXND1,CAPN1,STAT6
GO_FACE_MORPHOGENESIS	0.008214	0.049489	0.625845	1.73029	ASPH,ARID5B,RRAS,PDGFRA,MSX1,MMP2,COL1A1
GO_REGULATION_OF_CALCIUM_ION_IMPORT	0.008333	0.049813	0.672083	1.72999	STC1,LGALS3,PDGFRB,CCL2,PRNP,TRPV2
GO_BONE_MORPHOGENESIS	0.00198	0.02287	0.49255	1.72934	STC1,COL6A2,COL6A1,COL6A3,MSX1,COL13A1,COL1A1,TGFBR2,HOXA11,INSIG1,OSR2,ANXA2,TFAP2A,BMP4,SCARA3,RARG,MMP14,MEF2C,ANXA6,NAB2,SHOX2
GO_CELLULAR_RESPONSE_TO_DSRNA	0.008333	0.049813	0.671439	1.72833	CAV1,TMEM173,COLEC12,RALB,NFKB1,MAVS,FLOT1
GO_LYMPHOCYTE_MIGRATION	0.007968	0.04879	0.548815	1.72714	ECM1,APOD,GAS6,CCL2,CCL7,PYCARD,HSD3B7,WNT5A,MSN,TNFRSF14,ICAM1,CKLF,CH25H,PIK3CD,AKT1,CD99L2
GO_VESICLE_TARGETING_TO_FROM_OR_WITHIN_GOLGI	0.003976	0.030665	0.510928	1.72579	CD59,CTSC,CTSZ,WIPI1,CNIH3,AREG,ANKRD28,TRAPPC1,ARFGAP3,SEC31A,SEC24D,SEC23A,SAR1B,MCFD2,CEP19,TMED10,CSNK1D,TRAPPC3,CNIH1,PDCD6,STX5,SEC13,GRIA1,SEC22B,RAB1B,TMED9,COL7A1,LMAN1,SAR1A,GOLGA2,GBF1,TRAPPC4,NSF,TFG,SEC24C,TRAPPC9,RAB1A
GO_CHONDROCYTE_DEVELOPMENT_INVOLVED_IN_ENDOCHONDRAL_BONE_MORPHOGENESIS	0.008333	0.049813	0.669903	1.72438	COL6A2,COL6A1,COL6A3,TGFBR2,SCARA3,RARG,COL27A1
GO_MYELOID_LEUKOCYTE_MIGRATION	0.003899	0.030665	0.477494	1.72355	NBL1,CXCL1,LGALS3,IL1R1,CD47,ANXA1,SLIT2,CCL2,CXCL8,MTUS1,SERPINE1,VEGFC,CCL7,CXCL6,EMILIN1,IL1B,RAC2,THBS1,DUSP1,PGF,MMP14,CSF1,CKLF,SIRPA,VEGFB,CREB3,JAGN1,MPP1,IL17RC,GREM1,CXCL3,PIK3CD,MAPK3,PIP5K1C,CD99L2
GO_REGULATION_OF_ACTIN_FILAMENT_ORGANIZATION	0.001912	0.02287	0.429271	1.72101	CDC42EP3,CD47,GSN,LPAR1,TRIOBP,NRP1,CIT,SLIT2,CDC42EP2,SFRP1,CFL2,TWF2,ARHGAP18,EPS8,CDC42EP5,PYCARD,RHOC,LIMA1,ARPC1B,CDC42EP1,ITGB1BP1,DLC1,S100A10,TMOD3,WIPF1,CAPG,TWF1,PXN,SLC9A1,MYO1C,CAPZB,FHOD1,ARPC1A,SNX9,SDC4,ICAM1,BIN1,F2RL1,CYFIP1,MTPN,PRKCE,SORBS3,CAPZA1,TMSB10,FLNA,CDC42EP4,DSTN,SEMA5A,PPM1F,ARHGAP6,ARPC5,FMN1,SMAD3,MYADM,SSH1,NCK1,CTTN,ARHGAP35,RICTOR,EVL,ROCK1,ARF6,SSH2,ABL1,ACTR3,…
GO_RESPONSE_TO_AMINO_ACID	0.001992	0.02287	0.485522	1.72093	ASS1,COL6A1,CAPN2,ZEB1,PDGFRA,COL3A1,EGFR,CEBPB,MMP2,COL1A2,COL1A1,PTN,RRAGA,BAD,COL16A1,RELA,GSS,ICAM1
GO_RESPONSE_TO_LIPID	0.001686	0.02287	0.387747	1.72068	STC1,ASS1,CASP1,CXCL1,DCN,CAV1,CD68,FOSL1,LOXL1,ITGA2,CAPN2,PID1,TSPO,PAM,NR2F2,VIM,LPAR1,CDKN1A,FAM210B,PDGFRB,ANXA1,JUN,LY96,JUNB,ENG,EGFR,SLIT2,CCL2,CCND1,TGFB1I1,SERPINF1,AXL,CXCL8,PTGES,COMT,PTGIR,GNG12,ADAM9,NQO1,SNAI2,CEBPB,TFPI,PTGS2,CAT,NFKBIA,SERPINE1,TNC,SFRP1,COL1A1,CRYAB,FOSB,TWF2,ZFP36L2,PAPPA,CXCL6,TGFBR2,FHL2,F2R,FABP3,PYCARD,NTSR1,IL1B,SASH1,AREG,LOX,INSIG1,IGFBP7,ARPC1B,DAB2,PTN…
KEGG_GLYCOSAMINOGLYCAN_DEGRADATION	0.008333	0.049813	0.668246	1.72011	HS3ST3A1,HEXB,HGSNAT,IDUA,IDS,GALNS,HS3ST3B1,HEXA,GNS,SGSH,NAGLU,HYAL3
GO_REGULATION_OF_DEFENSE_RESPONSE	0.001748	0.02287	0.395704	1.71843	APOD,NT5E,MGLL,CAV1,HGF,CTSK,ITGA2,PSMB8,PSMB9,EREG,IL1R1,CD47,TMEM173,CTSB,OPTN,ANXA1,LY96,HTRA1,EGFR,IL6ST,IFI16,SERPINF1,CEBPB,PTGS2,NFKBIA,SERPINE1,CTSL,PSME1,TRADD,RFTN1,CXCL6,APPL2,PYCARD,FOXF1,IL1B,NFKBIZ,TNFRSF1A,MICA,IRF1,WNT5A,C3,COLEC12,RELB,MMP3,CUEDC2,RTN4,ADAMTS12,IFNGR2,PSME2,PPARG,SIRT2,PBK,TNIP1,GRN,TANK,METRNL,MAPKBP1,JAK1,RELA,MEF2C,RIPK2,TICAM1,NFKB1,OSMR,PDCD4,SOCS5,TNFAIP6,G…
REACTOME_POST_TRANSLATIONAL_MODIFICATION:_SYNTHESIS_OF_GPI_ANCHORED_PROTEINS	0.005952	0.039844	0.53861	1.71571	PLAUR,LY6K,CD109,NTM,LY6E,DPM3,PIGT,LYPD3,NTNG1,PIGP,PIGF,GPAA1,PSCA,PIGH,PIGV,RAET1G
GO_TUMOR_NECROSIS_FACTOR_MEDIATED_SIGNALING_PATHWAY	0.003846	0.030665	0.45885	1.7154	TNFRSF11B,CASP1,PSMB8,SPHK1,PSMB9,GAS6,CASP4,NFKBIA,PSME1,TRADD,PYCARD,TNFSF12,TNFRSF1A,PSME2,TNFRSF19,CARD16,ILK,TNFRSF12A,RELA,RBCK1,TNFRSF14,IKBKG,PSMF1,F2RL1,PSMD9,CPNE1,CD40,STAT1,TRAF3,HSPA1A,IKBKB,TNFAIP3,EDA2R,BIRC2,CLIP3
GO_NEGATIVE_REGULATION_OF_IMMUNE_SYSTEM_PROCESS	0.001835	0.02287	0.416221	1.71346	APOD,NBL1,LGALS3,CD68,CD59,LPXN,CD47,COL3A1,ANXA1,LY96,HTRA1,SLIT2,CCL2,IFI16,PRNP,GPNMB,AXL,CEBPB,NFKBIA,FBN1,SFRP1,FOXF1,EMILIN1,LOXL3,TWSG1,MICA,IRF1,THBS1,CIB1,CUEDC2,PPARG,HOXA9,BMP4,GRN,DUSP1,TICAM1,MYC,GBP1,MEIS1,SOCS5,PAG1,CD55,TNFRSF14,SDC4,GPX1,IRAK3,KITLG,IL4R,GATA2,STAT6,F2RL1,UBASH3B,ZFP36,DUSP10,NR1H2,MAD1L1,ZFP36L1,PARP14,ELF1,TRIM38,PARP3,RAB7B,HOXA7,FAM3A,NF1,RUNX1,TAPBPL,GREM1,T…
GO_FIBROBLAST_PROLIFERATION	0.003929	0.030665	0.506305	1.71177	S100A6,SPHK1,EREG,GAS6,CDKN1A,PDGFRB,PDGFRA,JUN,EGFR,SFRP1,DDR2,WNT5A,ANXA2,PPARG,MED31,MYC
GO_POSITIVE_REGULATION_OF_NITRIC_OXIDE_BIOSYNTHETIC_PROCESS	0.008214	0.049489	0.618853	1.71096	ASS1,PTX3,PTGS2,IL1B,CLU,TICAM1,ICAM1,KLF4,SMAD3,AKT1
GO_REACTIVE_OXYGEN_SPECIES_BIOSYNTHETIC_PROCESS	0.003976	0.030665	0.506408	1.71052	ASS1,PTX3,CAV1,TSPO,CD47,ATP2B4,NQO1,PTGS2,IL1B,CLU,TICAM1,ICAM1,SIRPA,FYN,KLF4,RAB27A,SMAD3,SPR,AKT1,PTGIS,ZC3H12A
GO_REGULATION_OF_RESPONSE_TO_WOUNDING	0.003899	0.030665	0.473238	1.70819	PLAU,CAV1,PLAUR,CDKN1A,SERPINE2,PLAT,PDGFRA,ANXA1,MYLK,CD109,TFPI,SERPINE1,TGFBR2,F2R,PLPP3,C1QTNF1,THBS1,LRP1,ANXA2,FAP,GRN,PTEN,TNFRSF12A,PRKCA,ANXA5,CD9,F2RL1,UBASH3B,PRKCE,KLF4,DUSP10
GO_POSITIVE_REGULATION_OF_CYTOKINE_BIOSYNTHETIC_PROCESS	0.006303	0.040741	0.610108	1.70789	EREG,EGR1,IL1B,IRF1,WNT5A,THBS1,RELA,TICAM1
GO_NEGATIVE_REGULATION_OF_EXTRINSIC_APOPTOTIC_SIGNALING_PATHWAY	0.002004	0.02287	0.491849	1.70626	LGALS3,HGF,LMNA,NRP1,IFI6,SNAI2,SERPINE1,TRADD,TMBIM1,FAS,IL1B,MCL1,THBS1,BMP4,AR,RELA,PEA15,ARHGEF2,ICAM1,GPX1,IL19,FYN,GDNF,HSPA1A,TNFAIP3,AKT1,ACVR1,CTTN
REACTOME_NUCLEOTIDE_BINDING_DOMAIN_LEUCINE_RICH_REPEAT_CONTAINING_RECEPTOR_NLR_SIGNALING_PATHWAYS	0.005952	0.039844	0.535458	1.70567	CASP1,CASP4,PYCARD,RELA,RIPK2,NFKB1,IKBKG,IRAK1,UBC,PANX1,IKBKB,TNFAIP3,NFKB2,CARD9,BIRC2,TXNIP,NLRP1,TXN,BCL2L1,UBB
GO_NEGATIVE_REGULATION_OF_IMMUNE_RESPONSE	0.001992	0.02287	0.494344	1.70404	LGALS3,CD59,COL3A1,ANXA1,IFI16,FOXF1,LOXL3,MICA,CUEDC2,PPARG,GRN,SOCS5,CD55,TNFRSF14,GPX1,IRAK3,IL4R,STAT6,DUSP10,NR1H2,PARP14,PARP3,FAM3A
GO_RESPONSE_TO_CORTICOSTEROID	0.003968	0.030665	0.471384	1.7026	STC1,ASS1,FOSL1,PAM,CDKN1A,ANXA1,ENG,EGFR,SLIT2,CCND1,SERPINF1,ADAM9,PTGS2,COL1A1,FOSB,ZFP36L2,PAPPA,AREG,IGFBP7,NR3C1,BAD,SDC1,DUSP1
GO_ACTIVATION_OF_IMMUNE_RESPONSE	0.001757	0.02287	0.400332	1.70242	LGALS3,CAV1,CTSK,PSMB8,PSMB9,CD59,LPXN,MASP1,CD47,TMEM173,CTSB,C1R,LY96,C1S,IFI16,PRNP,ICOSLG,NFKBIA,CTSL,PSME1,BTN3A2,RFTN1,APPL2,PYCARD,CFH,NFKBIZ,ARPC1B,IRF1,C3,COLEC12,RELB,HMSD,RTN4,WIPF1,PSME2,TNIP1,TANK,SCARA3,CLU,MYO1C,RELA,MEF2C,RIPK2,TICAM1,NFKB1,ARPC1A,GBP1,RBCK1,PAG1,CD55,THEMIS2,IKBKG,PSMF1,IRAK3,CACNB3,RPS6KA3,F2RL1,IKBKE,CYFIP1,CD81,FYN,PRKCE,PSMD9,RAP1A,TIFA,ELF1,RAB7B,IRAK1,UBC,E…
REACTOME_O_GLYCOSYLATION_OF_TSR_DOMAIN_CONTAINING_PROTEINS	0.008214	0.049489	0.615669	1.70216	ADAMTS6,THSD4,THBS2,THBS1,ADAMTSL4,ADAMTS12,ADAMTS2,SEMA5A,SPON2,ADAMTSL5
GO_POSITIVE_REGULATION_OF_PEPTIDASE_ACTIVITY	0.003759	0.030665	0.444748	1.70063	CASP1,CAV1,ASPH,GSN,CASP4,FBLN1,IFI16,DAP,ARL6IP5,PSME1,PCOLCE,TRADD,IFT57,BID,F2R,FAS,PYCARD,MAP3K5,DLC1,RCN3,BAD,PMAIP1,PSME2,PPARG,GRN,TANK,RIPK2,MYC,CRADD,HTRA2
GO_SMOOTH_MUSCLE_CELL_PROLIFERATION	0.003899	0.030665	0.470914	1.6998	APOD,ITGA2,EREG,CDKN1A,PDGFRB,SOD2,JUN,EGFR,AKR1B1,CDH13,IGFBP5,COMT,PTGIR,PTGS2,MMP2,TGFBR2,MAP3K5,THBS1,PPARG,BMP4,ILK,PTEN,MEF2C,PDCD4,KLF4,NAMPT,GNAI2,IRAK1,ANG,STAT1,PPARD,TNFAIP3,AKT1
GO_PHAGOCYTOSIS	0.001842	0.02287	0.432485	1.6988	PTX3,ITGA2,GAS6,CD47,GSN,SRPX,ANXA1,ANXA11,CCL2,AXL,APPL2,PYCARD,IL1B,ARPC1B,C3,COLEC12,THBS1,LRP1,WIPF1,PPARG,MYO1C,PTEN,ITGB1,ARPC1A,SIRPA,GATA2,F2RL1,CYFIP1,FYN,CD302,PRKCE,TMEM175,RAP1A,RAB27A,SYT11,RAB7B,ARPC5,MAPK3,PIP5K1C,NCK1,ABR,SPON2,RAB7A,RAB14,ABL1,ACTR3,CORO1C,RAB34,BRK1,DOCK1,MAPK1,LEPR,ARPC3,CALR,SNX3,MET,MYH9,ARHGAP12
GO_CELL_MOTILITY	0.001575	0.02287	0.370847	1.69857	MMP1,TWIST2,STC1,PLAU,CD44,ECM1,APOD,NBL1,CXCL1,DCN,LGALS3,CAV1,HGF,PRSS3,PHLDA2,APCDD1,SP100,ITGA2,SPHK1,CD248,LMNA,ARID5B,EREG,TSPO,ENPP2,GAS6,SH3KBP1,SLC16A3,IL1R1,CD47,NR2F2,LPAR1,ACKR4,SERPINE2,PDGFRB,RRAS,PLAT,PDGFRA,COL3A1,SOD2,NRP1,ANXA1,JUN,MYLK,ENG,EGFR,FBLN1,SLIT2,CCL2,CPNE3,F10,CDH13,SERPINF1,GPNMB,IGFBP5,AXL,CXCL8,TIMP1,NAV1,BTG1,ADAM9,ATP2B4,MTUS1,SNAI2,SSX2IP,PTGS2,SERPINE1,SFRP1,S…
GO_INTEGRIN_MEDIATED_SIGNALING_PATHWAY	0.003937	0.030665	0.50988	1.69791	ITGA2,CD47,COL3A1,NRP1,TIMP1,ADAM9,EMP2,ITGA5,LOXL3,ITGB1BP1,CD63,ITGA3,ADAM15,DST,COL16A1,ILK,ITGB1,TLN1,ITGBL1,ITGA10
GO_AGING	0.001869	0.02287	0.4154	1.6976	ASS1,APOD,DCN,CD68,TBX3,LMNA,TSPO,CTSC,GSN,MME,CDKN1A,PDGFRB,SOD2,JUN,ENG,TIMP2,PRNP,SERPINF1,IGFBP5,TIMP1,NQO1,ERCC1,PTGS2,CAT,TBX2,SERPINE1,CRYAB,TGFBR2,CDKN2A,GLRX2,LRP1,ILK,ATG7,PTEN,RELA,MBD2,NEK6,PRELP,HMGA2,PDCD4,HTRA2,GSS,ICAM1,LITAF,PLA2R1,HMGA1,DNMBP,SRR,FOS,NAMPT,ERO1A,PML
GO_EXTRINSIC_APOPTOTIC_SIGNALING_PATHWAY	0.001866	0.02287	0.428543	1.69729	LGALS3,CAV1,HGF,SP100,LMNA,NRP1,SRPX,IFI6,TIMP3,SNAI2,SERPINE1,SFRP1,TRADD,BID,TMBIM1,FAS,PYCARD,IL1B,TNFSF12,TNFRSF1A,MCL1,THBS1,STX4,CIB1,BAD,PMAIP1,BMP4,BAG3,AR,PTEN,TNFRSF12A,FGFR1,RELA,G0S2,RBCK1,CRADD,HTRA2,PEA15,ARHGEF2,ICAM1,GPX1,KITLG,GABARAP,IL19,FYN
GO_NEGATIVE_REGULATION_OF_LEUKOCYTE_MIGRATION	0.008386	0.049994	0.631637	1.6969	APOD,NBL1,SLIT2,CCL2,EMILIN1,DUSP1,HOXA7,GREM1,AKT1,ABR
GO_RESPONSE_TO_OXYGEN_LEVELS	0.001808	0.02287	0.405115	1.69325	STC1,PLAU,CAV1,SOD3,ITGA2,PSMB8,PSMB9,CAPN2,LMNA,PAM,LPAR1,CDKN1A,EGR1,PDGFRB,PLAT,PTGS2,CAT,MMP2,SFRP1,PSME1,EPAS1,DPP4,VEGFC,COL1A1,CRYAB,TGFBR2,KCNMA1,FAS,ACVRL1,PLOD1,PTN,THBS1,ADAM15,BAD,BNIP3L,PMAIP1,PSME2,PPARG,TBL2,SIRT2,EDNRA,LDHA,NDRG1,CARD16,LIMD1,PLK3,SLC9A1,PGF,PRKAA1,ATG7,PTEN,MMP14,VASN,MYC,ATP6V0D1,MGARP,ANGPTL4,ICAM1,HP1BP3,PSMF1,CACNB3,VEGFB,MALAT1,APOLD1,PRKCE,BACH1,PSMD9,NAMPT…
KEGG_APOPTOSIS	0.001988	0.02287	0.492874	1.68486	CAPN2,IL1R1,NFKBIA,TRADD,BID,FAS,IL1B,TNFRSF1A,EXOG,BAD,CASP7,RELA,NFKB1,IKBKG,IRAK3,CAPN1,CHP1,IRAK1,TNFRSF10D,IKBKB,PIK3CD,PRKAR1A,AKT1,BIRC2,TNFRSF10B,NGF,PRKACA,PPP3CC
REACTOME_EXTRA_NUCLEAR_ESTROGEN_SIGNALING	0.005917	0.039844	0.507757	1.68462	CAV1,SPHK1,CAV2,EREG,GNG11,EGFR,CCND1,GNG12,MMP2,AREG,MMP3,GNG2,GNB2,FOS,GNAI2,HRAS,SHC1,AKT1,MAPK3,HSPB1
GO_CHONDROCYTE_DIFFERENTIATION	0.002	0.02287	0.476659	1.68136	ECM1,COL6A2,COL6A1,COL6A3,SNAI2,TGFBR2,ACVRL1,HOXA11,OSR2,ANXA2,ADAMTS12,BMP4,EFEMP1,SCARA3,RARG,CREB3L2,FGFR1,RELA,MEF2C,ANXA6,HMGA2,SHOX2,WNT5B,COL27A1,MAF,TRPS1,GREM1,TRIP11,SMAD3,OSR1,COL12A1
GO_INTERLEUKIN_1_MEDIATED_SIGNALING_PATHWAY	0.003824	0.030665	0.467576	1.67875	PSMB8,PSMB9,IL1R1,EGR1,NFKBIA,PSME1,IL1B,PSME2,RELA,RIPK2,NFKB1,IKBKG,PSMF1,IRAK3,SQSTM1,PSMD9,RPS6KA4,IRAK1,UBC,IKBKB,MAPK3
GO_TUMOR_NECROSIS_FACTOR_SUPERFAMILY_CYTOKINE_PRODUCTION	0.001992	0.02287	0.483473	1.67742	TSPO,GAS6,CD47,LY96,GPNMB,AXL,PYCARD,WNT5A,THBS1,NFATC4,CLU,RIPK2,TICAM1,ARHGEF2,ZBTB20,IRAK3,SIRPA,ZFP36,SYT11,MAVS,TNFAIP3,CARD9,BCL10,HSPB1,SPON2,ZC3H12A,ERRFI1
GO_BIOLOGICAL_ADHESION	0.001645	0.02287	0.371654	1.67687	PLAU,CD44,ASS1,APOD,NT5E,COL6A2,LGALS3,CAV1,COL6A1,CLDN11,ITGA2,COL6A3,LPXN,GAS6,CD47,LGALS1,GSN,CD99,RGMB,TRIOBP,SERPINE2,PDGFRA,COL3A1,NRP1,SRPX,ANXA1,ENG,FBLN2,EGFR,FBLN1,CCL2,SSPN,IL6ST,APBB1IP,COL15A1,PRNP,TGFB1I1,CDH13,TPBG,GPNMB,SERPINB8,AXL,CXCL8,ADGRE5,ICOSLG,COL13A1,ADAM9,SNAI2,CEBPB,SSX2IP,NTM,SERPINE1,FBN1,TNC,SFRP1,CERCAM,STXBP6,DPP4,EMP2,COL1A1,DDR2,TGFBR2,LAMA4,DOCK5,COL8A1,ITGA5,C…
GO_TUBE_MORPHOGENESIS	0.001698	0.02287	0.378165	1.67662	ANPEP,ECM1,APOD,DCN,PRRX1,CAV1,HGF,TBX3,ARHGAP22,SP100,SPHK1,EREG,ENPP2,ZEB1,NR2F2,ARHGAP24,PDGFRB,RRAS,PDGFRA,COL3A1,HSPB6,NRP1,FAM129B,ANXA1,JUN,JUNB,MYLK,ENG,EGFR,SLIT2,CCL2,ELK3,COL15A1,CDH13,SERPINF1,GPNMB,CXCL8,BTG1,TYMP,RNH1,PTGS2,TBX2,SERPINE1,TNC,MMP2,SFRP1,EPAS1,VEGFC,EMP2,CTSZ,IFT57,DLL4,CTHRC1,TGFBR2,COL8A1,ITGA5,ACVRL1,CSPG4,FOXF1,EMILIN1,THBS2,IL1B,SASH1,AREG,HOXA11,LOX,TNFSF12,TBX5…
GO_CYTOKINE_PRODUCTION	0.001761	0.02287	0.385526	1.67261	APOD,CASP1,HGF,LUM,SPHK1,CAPN2,EREG,TSPO,GAS6,IL1R1,CD47,TMEM173,LTBP1,EGR1,ANXA1,LY96,IL6ST,IFI16,B2M,PRNP,GPNMB,AXL,SNAI2,CEBPB,PTGS2,SERPINE1,HOMER3,SRGN,POLR3GL,BTN3A2,RFTN1,CXCL6,F2R,UBE2L6,ANXA4,APPL2,PYCARD,IL1B,GSDMD,TWSG1,S100A13,IRF1,WNT5A,C3,THBS1,RELB,LRP1,CCBE1,CUEDC2,AGPAT2,NFATC4,NAV3,LIPA,CARD16,CLU,MAPKBP1,FGFR1,RELA,RIPK2,TICAM1,NFKB1,GBP1,MAP2K3,TRIM16,PDCD4,SOCS5,CD55,ARHGEF2,…
GO_LOCOMOTION	0.001567	0.02287	0.362424	1.67234	MMP1,TWIST2,STC1,PLAU,CD44,ECM1,APOD,NBL1,CXCL1,DCN,LGALS3,CAV1,HGF,PRSS3,PHLDA2,PLAUR,FOSL1,APCDD1,SP100,ITGA2,PLP2,SPHK1,CD248,CAV2,LMNA,ARID5B,EREG,TSPO,ENPP2,GAS6,SH3KBP1,SLC16A3,IL1R1,CD47,NR2F2,CHN1,LPAR1,ACKR4,SERPINE2,PDGFRB,RRAS,PLAT,PDGFRA,COL3A1,SOD2,NRP1,FAM129B,ANXA1,JUN,MYLK,ENG,EGFR,FBLN1,SLIT2,CCL2,CPNE3,F10,CDH13,SERPINF1,GPNMB,IGFBP5,AXL,CXCL8,TIMP1,NAV1,BTG1,ADAM9,TYMP,ATP2B4,M…
GO_REGULATION_OF_ENDOTHELIAL_CELL_MIGRATION	0.003752	0.030665	0.441636	1.6723	STC1,DCN,SP100,NR2F2,NRP1,ANXA1,SLIT2,SERPINF1,PTGS2,VEGFC,EMP2,DLL4,ACVRL1,PLPP3,SASH1,WNT5A,THBS1,ITGB1BP1,CIB1,PPARG,BMP4,SPRED1,GRN,GLUL,FGFR1,MEF2C,MAP2K3,PRKCA,AMOTL1,BMPER,GATA2,RHOB,KLF4,SRPX2,SEMA5A,ZNF580,CD40,NF1
GO_COPII_COATED_VESICLE_BUDDING	0.007859	0.048381	0.498391	1.67128	CD59,CTSC,CTSZ,CNIH3,AREG,INSIG1,ANKRD28,TRAPPC1,SEC31A,SEC24D,SEC23A,SAR1B,MCFD2,TMED10,CSNK1D,TRAPPC3,CNIH1,PDCD6,STX5,SEC13,GRIA1,SEC22B,RAB1B,VAPA,COL7A1,LMAN1,SAR1A,GOLGA2,TRAPPC4,NSF,TFG,SEC24C,TRAPPC9,RAB1A
GO_LEUKOCYTE_CHEMOTAXIS	0.003937	0.030665	0.461584	1.67123	NBL1,CXCL1,LGALS3,GAS6,ANXA1,SLIT2,CCL2,CXCL8,MTUS1,SERPINE1,VEGFC,CCL7,CXCL6,IL1B,LYST,HSD3B7,RAC2,WNT5A,THBS1,SBDS,DUSP1,PGF,CSF1,CKLF,F2RL1,VEGFB,CH25H,CREB3,MPP1,IL17RC,ZNF580,GREM1,CXCL3,PIK3CD,MAPK3,PIP5K1C
GO_REGULATION_OF_PROTEOLYSIS	0.001733	0.02287	0.382556	1.67104	CD44,ECM1,CASP1,CAV1,HGF,PLAUR,COL6A3,PSMB8,PSMB9,ASPH,GAS6,CAST,CTSC,GSN,SERPINE2,CAMK2N1,PLAT,CST3,CASP4,TIMP2,FBLN1,IFI16,CD109,IFI6,PRNP,MAP1A,SERPINF1,SERPINB8,DAP,TIMP3,TIMP1,ADAM9,TFPI,PTGS2,SERPINE1,ARL6IP5,LXN,PSME1,SERPINB6,PCOLCE,TRADD,CTSZ,LTBP4,IFT57,CRYAB,BID,F2R,FAS,PYCARD,IL1B,CHAC1,DAB2,MAP3K5,C3,THBS1,DLC1,RCN3,ANXA2,TMEM59,CCBE1,BAD,HMSD,GAS1,PMAIP1,PSME2,PPARG,SIRT2,PBK,TNIP1,…
GO_NEGATIVE_REGULATION_OF_CELL_ADHESION	0.001862	0.02287	0.419987	1.6671	ASS1,APOD,LGALS3,LPXN,LGALS1,SERPINE2,ANXA1,FBLN1,PRNP,CDH13,GPNMB,SNAI2,CEBPB,SERPINE1,TNC,COL1A1,ACVRL1,LOXL3,TWSG1,C1QTNF1,CDKN2A,IRF1,THBS1,FXYD5,ITGB1BP1,DLC1,LRP1,ADAM15,ARHGDIA,BMP4,DUSP1,PTEN,MMP14,GBP1,SOCS5,CD9,PAG1,PLXND1,TNFRSF14,SDC4,CD164,IL4R,UBASH3B,PLXNB2,SPOCK1,KLF4,MAD1L1,SEMA5A,PPM1F,HOXA7,ARHGAP6,NF1,RUNX1,PPARA,MYADM,PRKAR1A,AKT1
GO_REGULATION_OF_T_CELL_ACTIVATION	0.001908	0.02287	0.423509	1.66632	LGALS3,CAV1,ZEB1,CD47,LGALS1,GSN,ANXA1,CCL2,IL6ST,PRNP,GPNMB,ICOSLG,CEBPB,DPP4,TGFBR2,PYCARD,LOXL3,IL1B,TWSG1,NFKBIZ,IRF1,RAC2,BAD,BMP4,PRDM1,RIPK2,SOCS5,PAG1,CD55,TNFRSF14,SDC4,SIRPA,IL4R,CD83,FYN,DUSP10,MAD1L1
GO_PLATELET_DERIVED_GROWTH_FACTOR_RECEPTOR_SIGNALING_PATHWAY	0.008032	0.049049	0.51687	1.66538	APOD,ARID5B,PDGFRB,PLAT,PDGFRA,NRP1,PDGFRL,PTGIR,LOX,LRP1,PTEN
GO_SECRETION	0.001563	0.02287	0.363822	1.66538	ANPEP,POU2F2,STC1,PLAU,CD44,ECM1,PTX3,CASP1,CXCL1,LGALS3,CAV1,CD68,HGF,MVP,TBX3,PRSS3,PLAUR,CD59,WLS,GLIPR1,PAM,GAS6,DPP7,CD47,TMEM173,CTSC,GSN,CTSB,MME,SERPINE2,CST3,FAM129B,ANXA1,ENG,TIMP2,EGFR,CPNE3,CD109,B2M,CCND1,AXL,ADGRE5,COMMD3,TIMP3,TIMP1,COMT,ADAM9,CAT,SERPINE1,SFRP1,SERPINB6,TSPAN14,STXBP6,BDKRB2,DPP4,VEGFC,CTSZ,LTBP4,SRGN,BTN3A2,F2R,TMBIM1,ANXA4,TAGLN2,PYCARD,PFKL,NTSR1,FOXF1,IL1B,CYB…
GO_REGULATION_OF_BODY_FLUID_LEVELS	0.001808	0.02287	0.399714	1.66515	PLAU,CAV1,PLAUR,ITGA2,CD59,PAM,GAS6,SERPINE2,EHD3,EHD2,PLAT,PDGFRA,COL3A1,MAFF,FBLN1,SH2B3,CCND1,AKR1B1,F10,PROCR,AXL,TFPI,SERPINE1,COL1A2,EMP2,COL1A1,F2R,EHD1,C1QTNF1,IRF1,THBS1,ANXA2,FAP,SLC22A4,SOCS2,VKORC1,GNG2,ILK,CLIC1,IRF2,CAPZB,PRKCA,C1GALT1C1,TLN1,ANXA5,CD9,GATA2,F2RL1,UBASH3B,FYN,PRKCE,NR1H2,FIBP,RAB27A,F2RL2,CAPZA1,GNAI2,FLNA,ITPR3,HMG20B,CSRP1,CD40,ADM,GBA,MICAL1,PIK3CD
GO_RESPONSE_TO_METAL_ION	0.00188	0.02287	0.406473	1.6648	TNFRSF11B,ASS1,CAV1,SOD3,S100A16,MT2A,TSPO,PAM,GSN,JUN,JUNB,ANXA11,EGFR,CPNE3,B2M,CCND1,PRNP,SERPINF1,PTGES,ADAM9,NQO1,ERCC1,PTGS2,CAT,SLC39A13,FOSB,KCNMA1,G6PD,ACO1,S100A13,CYBRD1,WNT5A,THBS1,BAD,TFAP2A,SDC1,NFATC4,MAP1LC3A,NDRG1,DUSP1,PRKAA1,PTEN,MEF2C,ANXA5,MT1E,APBB1,GSS,ICAM1
HALLMARK_ALLOGRAFT_REJECTION	0.003968	0.030665	0.460496	1.66327	EREG,CD47,TAPBP,EGFR,CCL2,B2M,ICOSLG,TIMP1,SRGN,CCL7,F2R,FAS,IL1B,TAP1,CDKN2A,DEGS1,IFNGR2,CAPG,GBP2,RIPK2,CSF1,SOCS5,APBB1,ICAM1,CCND3,IL4R,TAP2,IL11,FLNA,CD40,STAT1,EIF3D,IKBKB,DYRK3,AKT1,BCL10,NCK1
GO_PROTEIN_DEPOLYMERIZATION	0.003984	0.030665	0.479147	1.66241	ASPH,GSN,TRIOBP,MAP1A,CFL2,TWF2,EPS8,STMN2,LIMA1,TMOD3,CIB1,CAPG,NAV3,TWF1,CAPZB,NES,ARHGEF2,F2RL1,MTPN,CAPZA1,DSTN,SEMA5A,MICAL1
GO_ENTRY_INTO_OTHER_ORGANISM_INVOLVED_IN_SYMBIOTIC_INTERACTION	0.003876	0.030665	0.463433	1.66179	ANPEP,PTX3,CAV1,ITGA2,CAV2,GAS6,LGALS1,GSN,CTSB,EGFR,AXL,CXCL8,DPP4,ITGA5,IFITM2,SCARB2,TRIM8,ITGB1,CD55,TNFRSF14,ICAM1
HALLMARK_MYOGENESIS	0.003676	0.030665	0.425542	1.66149	APOD,COL6A2,SOD3,COL6A3,SPHK1,GSN,CDKN1A,COL3A1,MYLK,SSPN,COL15A1,PRNP,CDH13,COX7A1,WWTR1,AEBP1,NQO1,BDKRB2,COL1A1,CRYAB,LPIN1,FABP3,SMTN,IGFBP7,CRAT,AK1,SIRT2,CLU,MYO1C,KIFC3,SGCD,ITGB1,FST,MEF2C,TPM2,FDPS,BIN1,FHL1,PDE4DIP,PLXNB2,SVIL,RB1,MAPRE3,GABARAPL2,SORBS3,GAA
GO_CELLULAR_RESPONSE_TO_ACID_CHEMICAL	0.003759	0.030665	0.432236	1.66145	ASS1,COL6A1,CAPN2,PID1,ZEB1,EGR1,PDGFRA,COL3A1,EGFR,SERPINF1,CEBPB,TNC,MMP2,SFRP1,COL1A2,COL1A1,TWF2,WNT5A,RRAGA,PPARG,NFATC4,COL16A1,GNG2,RARG,PRKAA1,HTRA2,WNT5B,FYN,PRKCE,KLF4,AKR1C1
GO_SKELETAL_SYSTEM_DEVELOPMENT	0.001779	0.02287	0.390334	1.65955	TNFRSF11B,STC1,CD44,ECM1,COL6A2,PRRX1,COL6A1,LUM,TBX3,CTSK,IGFBP4,COL6A3,ARID5B,ZEB1,PDGFRA,COL3A1,TMEM119,ENG,MSX1,COL13A1,TIMP1,SNAI2,FBN1,MMP2,SFRP1,COL1A2,COL1A1,TGFBR2,ACVRL1,HOXA11,LOX,INSIG1,OSR2,EXT1,WNT5A,HOXA10,ANXA2,ADAMTS12,VKORC1,TFAP2A,HOXA9,BMP4,FAM20C,EFEMP1,SBDS,THRA,SCARA3,RARG,CREB3L2,MMP14,FGFR1,RELA,MEF2C,PRELP,HAND2,ANXA6,HMGA2,NAB2,SHOX2,MEIS1,HEXB,WNT5B,SHOX,PITX1
GO_POSITIVE_REGULATION_OF_LEUKOCYTE_MIGRATION	0.003968	0.030665	0.486325	1.65931	LGALS3,ITGA2,GAS6,IL1R1,CXCL8,SERPINE1,VEGFC,CCL7,PYCARD,RAC2,WNT5A,THBS1,PGF,MMP14,CSF1,TNFRSF14,ICAM1,KITLG,F2RL1,VEGFB,CREB3
GO_POSITIVE_REGULATION_OF_DEFENSE_RESPONSE	0.001815	0.02287	0.396478	1.65515	CAV1,CTSK,ITGA2,PSMB8,PSMB9,EREG,CD47,TMEM173,CTSB,OPTN,LY96,EGFR,IL6ST,IFI16,CEBPB,PTGS2,NFKBIA,SERPINE1,CTSL,PSME1,TRADD,RFTN1,APPL2,PYCARD,IL1B,NFKBIZ,TNFRSF1A,MICA,IRF1,WNT5A,C3,COLEC12,RELB,RTN4,PSME2,TNIP1,GRN,TANK,RELA,MEF2C,RIPK2,TICAM1,NFKB1,OSMR,PDCD4,IKBKG,PSMF1,IRAK3,RPS6KA3,F2RL1,IKBKE,FYN,PRKCE,PSMD9,TIFA,RAB7B,IRAK1,UBC,IL17RC,MAPKAPK3,TRAF3,HRAS,HSPA1A,IKBKB,MAVS,TNFAIP3,FLOT1,CAR…
GO_NEGATIVE_REGULATION_OF_RESPONSE_TO_STIMULUS	0.001582	0.02287	0.35898	1.65364	PLAU,CD44,ECM1,APOD,NBL1,NT5E,DCN,LGALS3,CAV1,HGF,PLAUR,IGFBP4,IGFBP6,APCDD1,PSMB8,PSMB9,CD59,LPXN,CAV2,VEPH1,PID1,LMNA,EREG,GAS6,SH3KBP1,DKK3,CD47,LTBP1,LPAR1,CARD19,RGS3,CDKN1A,EGR1,SERPINE2,CAMK2N1,RGS10,PLAT,PDGFRA,OPTN,COL3A1,SOD2,NRP1,FAM129B,ANXA1,LY96,TIMP2,HTRA1,NUCB2,EGFR,FBLN1,SLIT2,CCL2,IFI16,RGS17,CD109,IFI6,PRNP,TGFB1I1,SERPINF1,IGFBP5,CXCL8,TIMP3,PTGIR,WWTR1,ATP2B4,SNAI2,ERCC1,TFPI…
GO_RESPONSE_TO_INORGANIC_SUBSTANCE	0.001792	0.02287	0.386967	1.65301	TNFRSF11B,ASS1,CAV1,HGF,FOSL1,SOD3,S100A16,SPHK1,CAPN2,MT2A,TSPO,PAM,GSN,PDGFRB,SOD2,ANXA1,JUN,JUNB,ANXA11,EGFR,CPNE3,B2M,CCND1,PRNP,AKR1B1,SERPINF1,AXL,PTGES,ADAM9,ATP2B4,NQO1,ERCC1,PTGS2,CAT,COL1A1,CRYAB,SLC39A13,FOSB,KCNMA1,G6PD,ACO1,AREG,S100A13,CYBRD1,MAP3K5,GLRX2,WNT5A,THBS1,MMP3,BAD,TFAP2A,SDC1,NFATC4,MAP1LC3A,LDHA,NDRG1,DUSP1,COL18A1,PRKAA1,ATG7,PTEN,RELA,MEF2C,ANXA5,CD9,LRP11,MT1E,APBB1,…
GO_BIOMINERAL_TISSUE_DEVELOPMENT	0.003876	0.030665	0.460524	1.65135	ECM1,SLC20A1,GAS6,TMEM119,GPNMB,CEBPB,PTGS2,COL1A2,COL1A1,SRGN,DDR2,LOX,FAM20A,OSR2,GPM6B,PTN,ITGB1BP1,ANXA2,TFAP2A,BMP4,FAM20C,SBDS,MEF2C,ANXA6
GO_LIPID_OXIDATION	0.00404	0.030665	0.478271	1.64958	APOD,APPL2,FABP3,DECR1,C1QTNF2,CRAT,ECI2,PPARG,HADHB,SCP2,ACADVL,ETFA,PRKAA1,ACOX2,CPT1C,ECHDC2,ACAT1,ETFB,ACAA1,PHYH,LONP2,PPARD,PPARA,AKT1,MCAT,HADHA,CYGB
GO_TISSUE_MIGRATION	0.001866	0.02287	0.402369	1.64953	STC1,DCN,PRSS3,SP100,ITGA2,ENPP2,NR2F2,NRP1,ANXA1,JUN,SLIT2,CDH13,SERPINF1,ADAM9,PTGS2,DPP4,VEGFC,EMP2,DLL4,TGFBR2,DOCK5,ACVRL1,FOXF1,PLPP3,SASH1,TNFSF12,WNT5A,THBS1,ITGB1BP1,ITGA3,CIB1,FAP,RTN4,PPARG,KANK2,BMP4,SPRED1,GRN,PXN,ZEB2,GLUL,PTEN,ITGB1,FGFR1,MEF2C,MAP2K3,PRKCA,S100A2,PLXND1,GPX1,AMOTL1,BMPER,GATA2,RHOB,RAB13,PRKCE,KLF4,DUSP10,SRPX2,NR4A1,SEMA5A,ZNF580,PPM1F,CD40,NF1
GO_POSITIVE_REGULATION_OF_LEUKOCYTE_CELL_CELL_ADHESION	0.003854	0.030665	0.440999	1.64682	CD44,CAV1,CD47,LGALS1,ANXA1,CCL2,IL6ST,ICOSLG,DPP4,TGFBR2,PYCARD,IL1B,NFKBIZ,BAD,RELA,RIPK2,SOCS5,CD55,TNFRSF14,ICAM1,SIRPA,IL4R,CD83,FYN,DUSP10,IRAK1,NFAT5,RUNX1,AKT1,BCL10,NCK1
GO_RESPONSE_TO_HYDROGEN_PEROXIDE	0.003914	0.030665	0.447076	1.64265	HGF,FOSL1,SPHK1,CAPN2,PDGFRB,ANXA1,JUN,AXL,ADAM9,NQO1,CAT,COL1A1,CRYAB,AREG,MAP3K5,GLRX2,BAD,SDC1,MAP1LC3A,LDHA,DUSP1,PRKAA1,RELA,GPX1,SIRPA,STAT6,SIGMAR1,FYN,RHOB,KLF4
GO_OSSIFICATION	0.001832	0.02287	0.39599	1.64205	TWIST2,STC1,ECM1,CLEC11A,HGF,COL6A1,CTSK,TMEM119,JUNB,EGFR,IL6ST,GPNMB,IGFBP5,COL13A1,WWTR1,SNAI2,CEBPB,PTGS2,CAT,TNC,MMP2,SFRP1,COL1A2,COL1A1,SRGN,DDR2,CTHRC1,FHL2,AREG,LOX,OSR2,BCAP29,TWSG1,GPM6B,EXT1,PTN,WNT5A,TFAP2A,BMP4,FAM20C,SBDS,THRA,LIMD1,ILK,FZD1,CLIC1,MMP14,MEF2C,HAND2,ZHX3,NAB2,CSF1,SHOX2
GO_CELLULAR_RESPONSE_TO_MECHANICAL_STIMULUS	0.003945	0.030665	0.497786	1.63873	CASP1,ITGA2,ENG,EGFR,PTGS2,COL1A1,FAS,IL1B,TNFRSF1A,IRF1,GADD45A,BAD,PIEZO1,BAG3,SLC9A1,NFKB1,CRADD
REACTOME_TNFR2_NON_CANONICAL_NF_KB_PATHWAY	0.005964	0.039864	0.479302	1.63846	TNFRSF11B,PSMB8,PSMB9,PSME1,TNFSF12,TNFRSF1A,RELB,PSME2,TNFRSF12A,TNFRSF14,PSMF1,PSMD9,UBC,CD40,TRAF3,NFKB2,EDA2R,BIRC2
GO_FATTY_ACID_METABOLIC_PROCESS	0.003788	0.030665	0.415619	1.63559	MGLL,CAV1,PTGS1,PAM,PTGES,ELOVL1,PTGS2,APPL2,FABP3,DECR1,CRYL1,ZADH2,TNFRSF1A,CBR1,C3,C1QTNF2,CRAT,ECI2,PPARG,HADHB,SCP2,ACADVL,ETFA,PRKAA1,CES2,ACOX2,CPT1C,GPX1,ECHDC2,ACAT1,ABHD5,FADS2,ETFB,ACAA1,PHYH,ACSL4,LONP2,PPARD,PPARA,AKT1,MAPK3,MCAT,HADHA,PTGIS,MSMO1,CYGB,PDK2
GO_POSITIVE_REGULATION_OF_CELL_SUBSTRATE_ADHESION	0.003953	0.030665	0.462293	1.63302	TRIOBP,NRP1,FBLN2,CDH13,SFRP1,EMP2,DOCK5,COL8A1,ITGA5,FOXF1,EMILIN1,PTN,ITGB1BP1,NINJ1,S100A10,ITGA3,CIB1,COL16A1,ILK,NID1,RSU1,CSF1,SDC4,PRKCE,FLNA,PPM1F,FMN1,SMAD3,EMILIN2,MYADM,ARL2,ABI3BP,ROCK1,ABL1,PLEKHA2
GO_NEGATIVE_REGULATION_OF_TRANSPORT	0.001821	0.02287	0.391885	1.63273	STC1,APOD,LGALS3,CAV1,SP100,PID1,GAS6,CD47,SERPINE2,ANXA1,MDFIC,GEM,COMT,PTGS2,PXK,ARL6IP5,SFRP1,STXBP6,SRGN,CRYAB,F2R,ANXA4,APPL2,PFKL,NTSR1,FOXF1,IL1B,PKIG,INSIG1,GPM6B,TNFRSF1A,THBS1,ITGB1BP1,TMEM14A,RGS2,CARD16,BAG3,GSTO1,MAPKBP1,PTEN,NFKB1,GBP1,ANXA5,PEA15,ICAM1,BIN1,PPP1R11,RAP1B,SIRPA,CACNB3,PLA2R1,SSC5D,F2RL1,CYFIP1,NDUFAF2,OS9,PRKCE,RHBDF2,PSMD9,NR1H2,RAP1A,RAB11FIP5,ENPP1,CHP1,PML,RHBDF…
REACTOME_ER_TO_GOLGI_ANTEROGRADE_TRANSPORT	0.003752	0.030665	0.427933	1.6327	CD59,CTSC,KDELR3,COPZ2,CTSZ,DCTN3,CNIH3,AREG,ANKRD28,TUBA1A,CAPZB,TUBB6,COPG1,TMED3,TRAPPC1,CD55,ARFGAP3,SEC31A,SEC24D,SEC23A,SAR1B,MCFD2,TUBB4B,CAPZA1,COPB2,KDELR2,TMED7,DCTN2,TMED10,DCTN6,CSNK1D,TRAPPC3,ANK1,CNIH1,TMEM115,DYNC1I2,STX5,SEC13,GRIA1,COG1,ACTR1A,SEC22B,RAB1B,DYNC1H1,SEC22A,CAPZA2,NAPG,ACTR10,TMED9,ARF1,COL7A1,LMAN1,COPA,COPB1,TUBA1C,GOLGA2,TUBA1B,DYNC1LI1,GBF1,TRAPPC4,DCTN1,NSF,TFG…
GO_T_CELL_ACTIVATION	0.001838	0.02287	0.396163	1.63244	CD44,LGALS3,CAV1,ZEB1,CD47,LGALS1,GSN,EGR1,ANXA1,CCL2,IL6ST,APBB1IP,B2M,PRNP,GPNMB,ICOSLG,CEBPB,DPP4,DLL4,ZFP36L2,TGFBR2,PYCARD,LOXL3,IL1B,TWSG1,NFKBIZ,MICA,IRF1,RAC2,CD151,RELB,BAD,BMP4,MSN,PRDM1,RIPK2,SOCS5,PAG1,CD55,TNFRSF14,SDC4,ICAM1,SIRPA,CCND3,IL4R,STAT6,F2RL1,CD83,FYN,DUSP10,MAD1L1,ZFP36L1,RAB27A
GO_ENDOTHELIUM_DEVELOPMENT	0.00198	0.02287	0.464894	1.63224	STC1,ZEB1,GSTM3,NR2F2,NRP1,ENG,BTG1,ACVRL1,IL1B,PLOD3,TNFRSF1A,PTN,ANXA2,ADAMTS12,BMP4,S1PR2,COL18A1,MSN,ICAM1,GPX1,RAP1B,F2RL1,RHOB,APOLD1,RAP1A,CCM2,IKBKB,MYADM,FGF1,ACVR1,HEG1
KEGG_LYSOSOME	0.003922	0.030665	0.445581	1.63039	CD68,CTSK,CTSC,CTSB,CTSL,CTSZ,CTSA,SMPD1,TCIRG1,SCARB2,AP1S1,CD63,CLTB,LIPA,LAMP2,ATP6V0D1,ARSG,HEXB,AP1M1,HGSNAT,CD164,TPP1,IDUA,IDS,GAA,GALNS,AP3S1,NAGA,SUMF1,HEXA,GBA,GNS,AP1B1,ARSA,SGSH,GNPTG
GO_BONE_DEVELOPMENT	0.003795	0.030665	0.416314	1.62589	STC1,COL6A2,COL6A1,COL6A3,TMEM119,ENG,MSX1,COL13A1,FBN1,COL1A1,TGFBR2,HOXA11,LOX,INSIG1,OSR2,ANXA2,VKORC1,TFAP2A,BMP4,FAM20C,SBDS,SCARA3,RARG,MMP14,MEF2C,ANXA6,NAB2,SHOX2,MEIS1
GO_TUBE_DEVELOPMENT	0.001656	0.02287	0.362589	1.62493	ANPEP,ECM1,ASS1,APOD,DCN,PRRX1,CAV1,HGF,TBX3,ARHGAP22,SP100,SPHK1,CLMP,EREG,ENPP2,ZEB1,NR2F2,MME,CDKN1A,SERPINE2,ARHGAP24,PDGFRB,RRAS,PDGFRA,COL3A1,HSPB6,NRP1,FAM129B,ANXA1,JUN,JUNB,MYLK,ENG,EGFR,SLIT2,CCL2,ELK3,COL15A1,AKR1B1,CDH13,SERPINF1,GPNMB,IGFBP5,CXCL8,WWTR1,BTG1,TYMP,RNH1,PTGS2,CAT,TBX2,SERPINE1,TNC,MMP2,SFRP1,EPAS1,VEGFC,EMP2,CTSZ,IFT57,DLL4,CTHRC1,TGFBR2,COL8A1,ITGA5,ACVRL1,CSPG4,FOXF1…
GO_RESPONSE_TO_KETONE	0.003738	0.030665	0.423845	1.62325	ASS1,CAV1,FOSL1,TSPO,CDKN1A,EGFR,SLIT2,CCND1,AKR1B1,SERPINF1,TNC,SFRP1,FOSB,IGFBP7,PTN,THBS1,NR3C1,ADAM15,BAD,PPARG,GNG2,DUSP1,MSN,AHR,AR,PRKAA1,RELA
GO_CELLULAR_RESPONSE_TO_LIPID	0.001783	0.02287	0.37872	1.62274	STC1,ASS1,CASP1,CXCL1,CD68,ITGA2,CAPN2,PID1,TSPO,NR2F2,VIM,LPAR1,FAM210B,ANXA1,LY96,EGFR,CCL2,TGFB1I1,SERPINF1,AXL,CXCL8,ADAM9,SNAI2,CEBPB,TFPI,NFKBIA,SERPINE1,TNC,SFRP1,COL1A1,TWF2,ZFP36L2,CXCL6,FHL2,PYCARD,IL1B,SASH1,INSIG1,DAB2,PTN,WNT5A,NR3C1,ADAM15,BAD,PPARG,KANK2,BMP4,NFATC4,CARD16,THRA,GNG2,MSN,CLU,AHR,AR,RARG,PRKAA1,RELA,MEF2C,RIPK2,TADA3,ZBTB7A,TICAM1,NFKB1,PRKCA,PDCD4,MGARP,HTRA2,CD55,I…
GO_ADHERENS_JUNCTION_ASSEMBLY	0.004008	0.030665	0.467538	1.62192	APOD,ITGA2,NRP1,SFRP1,ACVRL1,SLK,GPM6B,THBS1,ITGB1BP1,DLC1,LRP1,S100A10,COL16A1,SLC9A1,PTEN,MMP14,SDC4,PPM1F,ARHGAP6,ACTN1,GREM1,FMN1,SMAD3,PIP5K1C,CTTN,RHOD,TRIP6,ROCK1,ABL1,CORO1C,ZNF703
REACTOME_TRANSCRIPTIONAL_REGULATION_BY_RUNX2	0.003945	0.030665	0.445085	1.62177	TWIST2,LGALS3,PSMB8,PSMB9,CDKN1A,CCND1,WWTR1,PSME1,COL1A1,ITGA5,NR3C1,PSME2,AR,HIVEP3,HAND2,ITGBL1,PSMF1,RB1,PSMD9,MAF,UBC,STAT1,RUNX1,AKT1,MAPK3
GO_ACTIN_POLYMERIZATION_OR_DEPOLYMERIZATION	0.003731	0.030665	0.414448	1.62101	CDC42EP3,GSN,TRIOBP,CIT,SLIT2,CDC42EP2,CFL2,TWF2,ARHGAP18,EPS8,CDC42EP5,PYCARD,LIMA1,ARPC1B,CDC42EP1,TMOD3,WIPF1,CAPG,TWF1,MYO1C,CAPZB,ARPC1A,SNX9,ICAM1,BIN1,F2RL1,CYFIP1,MTPN,MSRB2,PRKCE,MICALL2,CAPZA1,TMSB10,CDC42EP4,DSTN,ANG,SEMA5A,ARHGAP6,MICAL1,ARPC5,FMN1,MYADM,SSH1,NCK1,CTTN,ARHGAP35,RICTOR,EVL,WASF3,ARF6,SSH2,ACTR3,PLEKHH2,ARPIN,FHOD3
GO_NEGATIVE_REGULATION_OF_VIRAL_PROCESS	0.007921	0.048632	0.485068	1.62037	PTX3,GSN,JUN,IFI16,C19orf66,IFITM2,ISG20,CHMP3,TNIP1,APOBEC3C,TRIM8,HMGA2,IFIT5,ZFP36,TRIM25,OAS3,FAM111A,PML,STAT1,MAVS,IFITM3
GO_GRANULOCYTE_MIGRATION	0.005859	0.039844	0.48886	1.61952	CXCL1,LGALS3,IL1R1,ANXA1,SLIT2,CCL2,CXCL8,CCL7,CXCL6,IL1B,RAC2,THBS1,CSF1,CKLF,JAGN1,MPP1,IL17RC,CXCL3,PIK3CD,MAPK3,PIP5K1C,CD99L2
GO_PATTERN_RECOGNITION_RECEPTOR_SIGNALING_PATHWAY	0.003752	0.030665	0.428435	1.61865	CAV1,CTSK,TMEM173,CTSB,LY96,NFKBIA,CTSL,RFTN1,APPL2,IRF1,COLEC12,RTN4,TNIP1,TANK,RELA,RIPK2,TICAM1,IKBKG,IRAK3,RPS6KA3,F2RL1,IKBKE,PRKCE,TIFA,RAB7B,IRAK1,UBC,MAPKAPK3,TRAF3,HSPA1A,IKBKB,TNFAIP3,FLOT1,BCL10,BIRC2
GO_NEGATIVE_REGULATION_OF_DEFENSE_RESPONSE	0.003846	0.030665	0.432782	1.61794	APOD,NT5E,HGF,HTRA1,IFI16,SERPINF1,APPL2,PYCARD,FOXF1,TNFRSF1A,MICA,CUEDC2,PPARG,SIRT2,PBK,GRN,METRNL,MAPKBP1,NFKB1,PDCD4,SOCS5,TNFAIP6,GPX1,IRAK3,SIRPA,MVK,KLF4,RB1,DUSP10,NR1H2,PARP14,TRIM38,FNDC4,FAM3A,PPARD,PPARA,GBA,SMAD3,TNFAIP3
REACTOME_GLYCOSAMINOGLYCAN_METABOLISM	0.003937	0.030665	0.451167	1.61685	CD44,DCN,LUM,CSPG4,DSEL,EXT1,BGN,ST3GAL4,GPC1,SDC1,SLC35B2,CHPF2,SLC9A1,HS3ST3A1,CHST2,PRELP,B3GAT3,SDC4,HEXB,HGSNAT,IDUA,GLCE,CEMIP,HS2ST1,IDS,CHP1,CHST15,GALNS,HS3ST3B1,HEXA,SLC35B3,B4GALT1,GNS,ST3GAL3,B4GAT1,SGSH,PAPSS2,B4GALT2,EXT2
GO_RESPONSE_TO_NITROGEN_COMPOUND	0.001669	0.02287	0.361299	1.61262	STC1,ASS1,CAV1,CD68,COL6A1,FOSL1,ITGA2,CAPN2,CAV2,PID1,EREG,TSPO,ZEB1,TMEM173,GSTM3,GSN,VIM,CDKN1A,EGR1,RGS10,PDGFRA,COL3A1,ANXA1,CASP4,JUN,JUNB,EGFR,SLIT2,RGS17,CCND1,PRNP,AKR1B1,CDH13,IGFBP5,TIMP1,NNMT,ATP2B4,NQO1,CEBPB,PTGS2,CAT,NFKBIA,FBN1,MMP2,SFRP1,COL1A2,COL1A1,FOSB,RFTN1,LPIN1,APPL2,FABP3,IL1B,AREG,PTN,MAP3K5,COLEC12,SMPD1,RRAGA,TCIRG1,RALB,LRP1,MMP3,BAD,HHEX,HPRT1,PMAIP1,SOCS2,PPARG,CASP…
GO_REGULATION_OF_SUPRAMOLECULAR_FIBER_ORGANIZATION	0.001815	0.02287	0.388781	1.61237	CDC42EP3,CD47,GSN,LPAR1,TRIOBP,NRP1,CIT,SLIT2,MAP1A,AEBP1,CDC42EP2,SFRP1,CRYAB,CFL2,TWF2,ARHGAP18,EPS8,CDC42EP5,PYCARD,RHOC,EMILIN1,STMN2,LIMA1,ARPC1B,CDC42EP1,ITGB1BP1,DLC1,S100A10,TMOD3,CIB1,WIPF1,CAPG,NAV3,TWF1,PXN,CLU,SLC9A1,MYO1C,MEF2C,CAPZB,FHOD1,ARPC1A,SNX9,ARHGEF2,SDC4,ICAM1,BIN1,GPX1,F2RL1,CYFIP1,MTPN,NIN,PRKCE,RB1,SORBS3,CAPZA1,TMSB10,FLNA,CDC42EP4,DSTN,SEMA5A,PPM1F,ARHGAP6,HSPA1A,ARPC5…
GO_POSITIVE_REGULATION_OF_CELL_ADHESION	0.001838	0.02287	0.390401	1.60869	CD44,CAV1,ITGA2,CD47,LGALS1,TRIOBP,NRP1,ANXA1,FBLN2,CCL2,IL6ST,APBB1IP,CDH13,ICOSLG,ADAM9,SFRP1,DPP4,EMP2,TGFBR2,DOCK5,COL8A1,ITGA5,PYCARD,FOXF1,EMILIN1,IL1B,PLPP3,NFKBIZ,PTN,WNT5A,ITGB1BP1,NINJ1,STX4,S100A10,ITGA3,CIB1,BAD,PIEZO1,COL16A1,ILK,RELA,RIPK2,NID1,RSU1,PRKCA,CSF1,SOCS5,CD55,TNFRSF14,SDC4,ICAM1,SIRPA,IL4R,CD83,FYN,PRKCE,DUSP10,FLNA,IRAK1,NFAT5,PPM1F,RUNX1,FMN1,SMAD3,EMILIN2,MYADM,FLOT1,…
GO_POSITIVE_REGULATION_OF_INTRACELLULAR_SIGNAL_TRANSDUCTION	0.001672	0.02287	0.359488	1.60661	CD44,ECM1,CASP1,DCN,CAV1,HGF,IGFBP4,S100A4,SLC20A1,SPHK1,WLS,CAV2,EREG,GAS6,LGALS1,LPAR1,FGF5,PDGFRB,PDGFRA,COL3A1,NRP1,JUN,ENG,TIMP2,EGFR,CCL2,MDFIC,F10,CDH13,MSX1,GPNMB,IGFBP5,AXL,ADAM9,SECTM1,CAT,ARL6IP5,TRADD,CCL7,DUSP7,HIC1,BID,F2R,CSPG4,NENF,PYCARD,RHOC,IL1B,SASH1,AREG,DUSP6,S100A13,TNFRSF1A,C1QTNF1,MAP3K5,RAC2,WNT5A,MCL1,THBS1,ITGB1BP1,RRAGA,C1QTNF2,LRP1,TMEM9B,GADD45A,RHOG,CIB1,BAD,RTN4,P…
GO_RESPONSE_TO_CALCIUM_ION	0.003937	0.030665	0.448046	1.60567	CAV1,S100A16,JUN,JUNB,ANXA11,EGFR,CPNE3,CCND1,PTGES,ADAM9,FOSB,KCNMA1,WNT5A,THBS1,BAD,SDC1,DUSP1,PRKAA1,MEF2C,ANXA5,SEC31A,CPNE2,FOS,ITPR3,SYT11,CPNE1,CAMK2D,SLC25A24,PDCD6,ANXA7,SLC25A12,NEDD4,HSPA5
GO_FAT_CELL_DIFFERENTIATION	0.003731	0.030665	0.410466	1.60543	ADIRF,PSMB8,ARID5B,CCDC85B,CCND1,TGFB1I1,WWTR1,GRK5,SNAI2,CEBPB,PTGS2,SFRP1,ZFP36L2,ZADH2,TMEM120A,INSIG1,WNT5A,SAV1,PPARG,SIRT2,RGS2,METRNL,SDF4,ZBTB7A,HMGA2,LRRC8C,WNT5B,GPX1,GATA2,ZFP36,KLF4,DUSP10,CCDC71L,ZFP36L1,ERO1A,ENPP1,IL11,NR4A1,CEBPD,PPARD,TRIB3,SMAD3,DDIT3,AKT1
GO_REGULATION_OF_IMMUNE_SYSTEM_PROCESS	0.001631	0.02287	0.353342	1.60227	ECM1,APOD,NBL1,LGALS3,CAV1,CD68,CTSK,ITGA2,PSMB8,PSMB9,CD59,LPXN,EREG,MASP1,GAS6,ZEB1,IL1R1,CD47,TMEM173,LGALS1,GSN,CD99,CTSB,FAM210B,C1R,COL3A1,ANXA1,JUN,LY96,HTRA1,SLIT2,CCL2,C1S,IL6ST,IFI16,B2M,PRNP,GPNMB,AXL,CXCL8,ICOSLG,MTUS1,CEBPB,NFKBIA,SERPINE1,CTSL,FBN1,SFRP1,PSME1,COL1A2,DPP4,VEGFC,COL1A1,CCL7,BTN3A2,RFTN1,ZFP36L2,CXCL6,TGFBR2,APPL2,PYCARD,FOXF1,EMILIN1,LOXL3,IL1B,LOX,CFH,TWSG1,NFKBIZ,A…
GO_NEGATIVE_REGULATION_OF_CELL_POPULATION_PROLIFERATION	0.001742	0.02287	0.366897	1.60154	APOD,CXCL1,CAV1,IGFBP6,FOSL1,EMP3,ASPH,CAV2,LMNA,EREG,TSPO,ZEB1,NR2F2,CDKN1A,SERPINE2,CAMK2N1,SOD2,SRPX,FAM129B,JUN,TIMP2,FBLN1,CCL2,CD109,PRNP,TGFB1I1,CDH13,MSX1,SERPINF1,GPNMB,IGFBP5,CXCL8,PTGES,COMT,PTGIR,BTG1,SNAI2,CEBPB,PTGS2,SFRP1,IFT57,DLL4,TGFBR2,F2R,APPL2,FABP3,ACVRL1,IL1B,NDN,IGFBP7,TWSG1,TBX5,S100A11,PTN,CDKN2A,IRF1,WNT5A,THBS1,ITGB1BP1,DLC1,SAV1,CIB1,FAP,PPARG,SIRT2,TFAP2A,KANK2,BMP4,…
GO_RESPONSE_TO_REACTIVE_OXYGEN_SPECIES	0.00565	0.039452	0.402392	1.60035	APOD,HGF,FOSL1,SOD3,SPHK1,CAPN2,PDGFRB,PDGFRA,SOD2,ANXA1,JUN,EGFR,AXL,ADAM9,NQO1,CAT,MMP2,COL1A1,CRYAB,AREG,MAP3K5,GLRX2,MPV17,MMP3,BAD,SDC1,MAP1LC3A,LDHA,PXN,DUSP1,PLK3,PRKAA1,RELA,GPX1,SIRPA,STAT6,SIGMAR1,FYN,RHOB,KLF4,FOS
GO_NEGATIVE_REGULATION_OF_CELL_MOTILITY	0.003839	0.030665	0.399881	1.60011	STC1,APOD,NBL1,DCN,SP100,NR2F2,RRAS,COL3A1,ENG,FBLN1,SLIT2,CCL2,SERPINF1,IGFBP5,TIMP1,SERPINE1,SFRP1,SRGAP1,DLL4,ACVRL1,EMILIN1,TBX5,PTN,THBS1,ITGB1BP1,DLC1,LRP1,ADAM15,PPARG,NAV3,SPRED1,DUSP1,ILK,PTEN,MEF2C
GO_POSITIVE_REGULATION_OF_CELL_DEATH	0.001724	0.02287	0.364921	1.59938	CASP1,CAV1,PLAUR,FOSL1,CD248,CAPN2,TSPO,CTSC,GSN,LPAR1,CDKN1A,EGR1,PDGFRB,SOD2,SRPX,ANXA1,CASP4,JUN,SLIT2,CCL2,PRNP,MSX1,DAP,TIMP3,BTG1,NQO1,PTGS2,ARL6IP5,SFRP1,STK17A,TRADD,CTSZ,IFT57,KCNMA1,BID,F2R,FAS,PYCARD,NTSR1,DUSP6,TNFSF12,TNFRSF1A,PTN,CDKN2A,MAP3K5,WNT5A,MCL1,THBS1,SMPD1,DLC1,LRP1,MMP3,SAV1,GADD45A,ADAMTSL4,BAD,FAP,BNIP3L,PMAIP1,PPARG,SIRT2,TFAP2A,BMP4,NFATC4,ZMAT3,GRN,LDHA,DUSP1,COL18A1…
GO_CIRCULATORY_SYSTEM_DEVELOPMENT	0.001695	0.02287	0.355991	1.59537	ANPEP,ECM1,APOD,DCN,PRRX1,CAV1,HGF,TBX3,ARHGAP22,FOSL1,LOXL1,SP100,SPHK1,LMNA,EREG,ENPP2,PAM,NR2F2,LTBP1,CDKN1A,EGR1,ARHGAP24,PDGFRB,RRAS,PDGFRA,COL3A1,HSPB6,SOD2,NRP1,FAM129B,ANXA1,JUN,JUNB,MYLK,ENG,EGFR,SLIT2,CCL2,ELK3,COL15A1,ECE1,CDH13,MSX1,SERPINF1,GPNMB,CXCL8,BTG1,TYMP,SNAI2,ADAMTS6,RNH1,PTGS2,TBX2,SERPINE1,FBN1,MMP2,SFRP1,EPAS1,COL1A2,VEGFC,EMP2,IFT57,DLL4,COL1A1,TGFBR2,FHL2,COL8A1,ITGA5,P…
GO_POSITIVE_REGULATION_OF_CYSTEINE_TYPE_ENDOPEPTIDASE_ACTIVITY	0.003937	0.030665	0.441085	1.59375	CASP1,ASPH,GSN,CASP4,IFI16,DAP,ARL6IP5,TRADD,IFT57,BID,F2R,FAS,PYCARD,MAP3K5,DLC1,BAD,PMAIP1,PPARG,RIPK2,MYC,CRADD,HTRA2,FYN,PDCD5,PML,PPM1F,RPS27L,PERP,SMAD3,BCL10,PDCD6,APOPT1
GO_POSITIVE_REGULATION_OF_PROTEIN_KINASE_B_SIGNALING	0.003945	0.030665	0.437264	1.59327	HGF,EREG,GAS6,FGF5,PDGFRB,PDGFRA,ENG,EGFR,F10,IGFBP5,AXL,AREG,C1QTNF1,RAC2,THBS1,ITGB1BP1,RHOG,RTN4,ILK,ITGB1,FGFR1,MYDGF,MTDH,GPX1,KITLG,GDF15,FYN
GO_RESPONSE_TO_OXYGEN_CONTAINING_COMPOUND	0.00157	0.02287	0.346256	1.58915	STC1,ASS1,APOD,COL6A2,CASP1,CXCL1,DCN,CAV1,CD68,HGF,COL6A1,FOSL1,SOD3,LOXL1,ITGA2,SPHK1,CAPN2,CAV2,PID1,EREG,TSPO,PAM,GAS6,ZEB1,LGALS1,NR2F2,GSN,VIM,LPAR1,CDKN1A,FAM210B,EGR1,PDGFRB,RGS10,PDGFRA,COL3A1,SOD2,ANXA1,CASP4,JUN,LY96,JUNB,EGFR,SLIT2,CCL2,CCND1,PRNP,AKR1B1,SERPINF1,IGFBP5,AXL,CXCL8,TIMP1,PTGES,COMT,PTGIR,GNG12,ADAM9,ATP2B4,NQO1,SNAI2,CEBPB,ERCC1,TFPI,PTGS2,CAT,NFKBIA,SERPINE1,FBN1,TNC,M…
GO_POSITIVE_REGULATION_OF_DNA_BINDING_TRANSCRIPTION_FACTOR_ACTIVITY	0.005545	0.039268	0.395752	1.58369	CAV1,FOSL1,SPHK1,ARID5B,TMEM173,CAT,TRADD,DDR2,PYCARD,IL1B,PLPP3,WNT5A,SAV1,CIB1,PPARG,CARD16,CLU,AR,TRIM8,FZD1,PTEN,RELA,RIPK2,ZBTB7A,TICAM1,NFKB1,RBCK1,ARHGEF2,ICAM1,MTDH,IKBKG,TERF2IP,IRAK3,MTPN,TRIM25,RPS6KA4,TRIM38,RAB7B,IRAK1,UBC,CD40,HSPA1A,MAP3K13,TRIM22,IKBKB,MAVS,GREM1,SMAD3,DDIT3,FLOT1,RWDD1,NFKB2,AKT1,EDA2R,BCL10
GO_PROTEIN_KINASE_B_SIGNALING	0.003724	0.030665	0.402694	1.58325	HGF,EREG,GAS6,FGF5,PDGFRB,RRAS,PDGFRA,ENG,EGFR,CCL2,F10,IGFBP5,AXL,IL1B,AREG,LOX,C1QTNF1,RAC2,THBS1,ITGB1BP1,RCN3,RHOG,CIB1,RTN4,SIRT2,ILK,PLK3,PTEN,ITGB1,FGFR1,MYDGF,PHLDA3,MTDH,GPX1,KITLG,GDF15,FYN,KLF4,ZFP36L1,CPNE1,SEMA5A,CD40,PIK3CD,TRIB3,DDIT3,AKT1,FGF1,PPP2R5B,RICTOR,PDCD6
GO_EPITHELIAL_CELL_PROLIFERATION	0.001832	0.02287	0.381191	1.58091	ECM1,CAV1,HGF,IGFBP4,CAV2,EREG,NR2F2,NRP1,JUN,HTRA1,EGFR,CCL2,CD109,CCND1,CDH13,SERPINF1,IGFBP5,SNAI2,CEBPB,SFRP1,VEGFC,IFT57,DLL4,COL8A1,ACVRL1,AREG,TNFSF12,OSR2,LAMB1,PTN,WNT5A,THBS1,ITGB1BP1,C6orf89,SAV1,BAD,FAP,RTN4,PPARG,BMP4,GRN,WDR13,AR,PGF,GLUL,PTEN,MMP14,FGFR1,MEF2C,MYC,PRKCA,MYDGF,GPX1,PURA,BMPER,GATA2,STAT6,VEGFB,ZFP36,LAMC1,RB1,DUSP10,ZFP36L1,ANG,AGGF1,NR4A1,SEMA5A,ZNF580,MAGED1,STAT1…
GO_REGULATION_OF_SIGNALING_RECEPTOR_ACTIVITY	0.001862	0.02287	0.38475	1.57955	TNFRSF11B,STC1,PLAU,NBL1,CXCL1,CLEC11A,HGF,PHLDA2,EREG,GAS6,DKK3,FGF5,NRP1,CCL2,GPNMB,CXCL8,TIMP1,TYMP,SECTM1,CDC42EP2,SERPINE1,FBN1,HOMER3,VEGFC,CCL7,CXCL6,CNIH3,NENF,IL1B,AREG,TNFSF12,PTN,WNT5A,LY6E,BMP4,EFEMP1,GRN,METRNL,SNX6,GRP,PGF,PTEN,ITGB1,MEF2C,CSF1,SOCS5,CKLF,CAPN1,KITLG,GDF15,VEGFB,IL19
GO_NEGATIVE_REGULATION_OF_CELLULAR_RESPONSE_TO_GROWTH_FACTOR_STIMULUS	0.003922	0.030665	0.431677	1.57951	NBL1,DCN,CAV1,CAV2,VEPH1,LTBP1,FAM129B,HTRA1,SLIT2,CD109,TGFB1I1,FBN1,SFRP1,TGFBR2,EMILIN1,TWSG1,SMURF2,WNT5A,THBS1,GPC1,HHEX,ADAMTS12,SNX6,FZD1,VASN,ZBTB7A
GO_ADAPTIVE_IMMUNE_RESPONSE_BASED_ON_SOMATIC_RECOMBINATION_OF_IMMUNE_RECEPTORS_BUILT_FROM_IMMUNOGLOBULIN_SUPERFAMILY_DOMAINS	0.003738	0.030665	0.416971	1.57827	POU2F2,IL1R1,CTSC,C1R,ANXA1,C1S,B2M,ERCC1,EMP2,BTN3A2,RFTN1,LOXL3,IL1B,NFKBIZ,MICA,C3,RELB,HPRT1,CLU,MEF2C,RIPK2,SOCS5,CD55,ICAM1,IL4R,STAT6,CD81,RAB27A,PARP3,CD40,HRAS,TNFAIP3,NFKB2,BCL10,GNL1
GO_CELLULAR_RESPONSE_TO_OXYGEN_LEVELS	0.005576	0.039303	0.394253	1.57592	STC1,CAV1,PSMB8,PSMB9,LMNA,LPAR1,EGR1,PTGS2,SFRP1,PSME1,EPAS1,FAS,PTN,BAD,BNIP3L,PMAIP1,PSME2,PPARG,TBL2,SIRT2,NDRG1,CARD16,LIMD1,PLK3,SLC9A1,PRKAA1,ATG7,PTEN,VASN,MYC,ATP6V0D1,MGARP,ICAM1,HP1BP3,PSMF1,CACNB3,MALAT1,PRKCE,BACH1,PSMD9,NAMPT,ZFP36L1,ERO1A,IRAK1,UBC
GO_GOLGI_VESICLE_TRANSPORT	0.001767	0.02287	0.373706	1.57434	CD59,GAS6,CTSC,EHD3,OPTN,TAPBP,VAMP5,KDELR3,COPZ2,F10,STXBP6,CTSZ,WIPI1,DCTN3,CNIH3,AREG,INSIG1,BCAP29,STX4,ANKRD28,GAS1,VAMP2,CREB3L2,CAPZB,USE1,OSBPL5,COPG1,MYO1B,TMED3,LMF1,TRAPPC1,CD55,ERGIC1,ARFGAP3,SEC31A,ERGIC3,SEC24D,SNX8,SEC23A,SAR1B,SCAMP3,MCFD2,KLC1,GABARAPL2,ARFRP1,CAPZA1,COPB2,IER3IP1,KDELR2,CEP19,TMED7,ARL3,RAB7B,DCTN2,GOLGA4,TMED10,TEX261,DCTN6,CSNK1D,BLZF1,YIPF5,TRAPPC3,ERGIC2,ARL…
GO_PROTEIN_COMPLEX_OLIGOMERIZATION	0.00177	0.02287	0.368074	1.57423	MMP1,COL6A2,CAV1,COL6A1,CAV2,AHNAK,PAM,EHD3,SOD2,PRNP,CAT,COL1A2,TRADD,COL1A1,CRYAB,BID,SEPT11,APPL2,DECR1,PYCARD,PFKL,RHOC,EMILIN1,TMEM120A,GSDMD,EHD1,C1QTNF1,CHMP3,COLEC12,C1QTNF2,S100A10,ANXA2,MMP3,HPRT1,PMAIP1,SEPT9,KRT10,ILK,MARCKS,CLU,SLC9A1,AR,PRKAA1,GLUL,KCTD12,KCTD10,ANXA6,GBP1,SNX9,HM13,HTRA2,ANXA5,ANGPTL4,LRRC8C,SHKBP1,SH3GLB1,PDCD6IP,HGSNAT,ACAT1,SIGMAR1,IKBKE,SQSTM1,SRR,NBR1,MGST1,ST…
GO_ACTIVATION_OF_INNATE_IMMUNE_RESPONSE	0.003697	0.030665	0.389282	1.57408	CAV1,CTSK,PSMB8,PSMB9,TMEM173,CTSB,LY96,IFI16,NFKBIA,CTSL,PSME1,RFTN1,APPL2,PYCARD,IRF1,COLEC12,RELB,RTN4,PSME2,TNIP1,TANK,RELA,RIPK2,TICAM1,NFKB1,IKBKG,PSMF1,IRAK3,RPS6KA3,F2RL1,IKBKE,FYN,PRKCE,PSMD9,TIFA,RAB7B,IRAK1,UBC,MAPKAPK3,TRAF3,HRAS,HSPA1A,IKBKB,MAVS,TNFAIP3,FLOT1,CARD9,BCL10
REACTOME_TRANSPORT_TO_THE_GOLGI_AND_SUBSEQUENT_MODIFICATION	0.003759	0.030665	0.402753	1.57385	CD59,CTSC,KDELR3,COPZ2,CTSZ,DCTN3,CNIH3,AREG,MGAT1,ST3GAL4,ANKRD28,TUBA1A,MGAT5,CAPZB,TUBB6,COPG1,TMED3,TRAPPC1,CD55,ARFGAP3,SEC31A,SEC24D,SEC23A,SAR1B,MCFD2,TUBB4B,CAPZA1,COPB2,KDELR2,TMED7,DCTN2,TMED10,DCTN6,CSNK1D,FUT8,TRAPPC3,ANK1,B4GALT1,CNIH1,TMEM115,DYNC1I2,STX5,B4GALT2,MAN1A2,SEC13,GRIA1,COG1,ACTR1A,SEC22B,RAB1B,DYNC1H1,SEC22A,CAPZA2,NAPG,ACTR10,TMED9,ARF1,COL7A1,LMAN1,COPA,COPB1,TUBA1C,G…
KEGG_MAPK_SIGNALING_PATHWAY	0.003802	0.030665	0.39124	1.56958	IL1R1,FGF5,PDGFRB,RRAS,PDGFRA,JUN,EGFR,GNG12,DUSP7,TGFBR2,FAS,CDC25B,IL1B,DUSP6,TNFRSF1A,MAP3K5,RAC2,RELB,GADD45A,NFATC4,TAOK3,DUSP1,DUSP4,FGFR1,RELA,MEF2C,NFKB1,MYC,MAP2K3,PRKCA,IKBKG,RAP1B,CACNB3,RPS6KA3,HSPA2,FOS,DUSP10,RAP1A,RPS6KA4,CHP1,FLNA,DAXX,NR4A1,MAPKAPK3,NF1,HRAS,HSPA1A,MAP3K13,IKBKB,DDIT3,NFKB2,AKT1,MAPK3,DUSP14,NTF3,FGF1,HSPB1
GO_ORGANELLE_FUSION	0.003899	0.030665	0.434329	1.56579	CAV2,PID1,ANXA1,TAPBP,STXBP6,VAMP4,TAP1,CHMP3,STX4,ANXA2,EEA1,STX10,STX1A,SAMD9,VPS16,STX12,SAMD9L,TAP2,TMEM175,STX2,SEPT8,RAB7B,SNAP29,VAMP3,SNAPIN,STX5,RAB7A,SEC22B,RAB34,STX8,PRRT2,FIS1
GO_ENDOTHELIAL_CELL_PROLIFERATION	0.003899	0.030665	0.433416	1.56249	ECM1,CAV1,CAV2,NR2F2,NRP1,JUN,CCL2,CDH13,VEGFC,DLL4,ACVRL1,TNFSF12,WNT5A,THBS1,ITGB1BP1,PPARG,BMP4,PGF,MMP14,FGFR1,MEF2C,PRKCA,MYDGF,BMPER,GATA2,VEGFB,ANG,AGGF1,NR4A1,SEMA5A,ZNF580,STAT1,NF1
GO_REGULATION_OF_LYMPHOCYTE_ACTIVATION	0.001887	0.02287	0.382148	1.56125	LGALS3,CAV1,GAS6,ZEB1,CD47,LGALS1,GSN,ANXA1,CCL2,IL6ST,PRNP,GPNMB,AXL,ICOSLG,CEBPB,SFRP1,DPP4,ZFP36L2,TGFBR2,PYCARD,LOXL3,IL1B,TWSG1,NFKBIZ,MICA,IRF1,RAC2,BAD,BMP4,AHR,PRDM1,MMP14,MEF2C,RIPK2,TICAM1,SOCS5,PAG1,CD55,TNFRSF14,SDC4,SIRPA,IL4R,STAT6,CD83,CD81,FYN,DUSP10,MAD1L1,ZFP36L1
GO_RESPONSE_TO_ABIOTIC_STIMULUS	0.001634	0.02287	0.343727	1.55853	ADIRF,STC1,PLAU,CASP1,DCN,CAV1,FOSL1,SOD3,ITGA2,PSMB8,PSMB9,CAPN2,LMNA,TSPO,PAM,LPAR1,MME,CDKN1A,EGR1,SERPINE2,PDGFRB,PLAT,COL3A1,ANXA1,JUN,JUNB,MYLK,ENG,EGFR,IFI16,CCND1,AKR1B1,TGFB1I1,USP53,SERPINF1,ICOSLG,ATP2B4,NQO1,SNAI2,ERCC1,PTGS2,CAT,NFKBIA,TNC,MMP2,SFRP1,LXN,PSME1,EPAS1,SERPINB6,BDKRB2,DPP4,VEGFC,COL1A1,CRYAB,CCL7,FOSB,TGFBR2,IKBIP,KCNMA1,FAS,XPC,APPL2,ACVRL1,NTSR1,IL1B,PLOD1,TRPV2,IGFBP…
GO_REGULATION_OF_METAL_ION_TRANSPORT	0.003697	0.030665	0.384861	1.55621	STC1,LGALS3,CAV1,TSPO,AHNAK,GLRX,SERPINE2,EHD3,PDGFRB,MYLK,CCL2,B2M,PRNP,GEM,ATP2B4,PTGS2,HOMER3,F2R,G6PD,NTSR1,TRPV2,FXYD5,ANXA2,CD63,VAMP2,GSTO1,SLC9A1,PTEN,ICAM1,BIN1,CACNB3,FHL1,UBASH3B,FYN,HSPA2,ORAI1,PRKCE,CEMIP,CHP1,PML,GNAI2,FLNA,CAMK2D,CNKSR3,KCNIP3,OSR1,AKT1,SRI,PSEN2,BEST1,MYO5A,FKBP1A,CAMK2G,KCNN2
HALLMARK_P53_PATHWAY	0.00565	0.039452	0.391258	1.55607	CASP1,S100A4,SPHK1,CDKN1A,CD82,JUN,CDH13,PROCR,BTG1,PMM1,PPP1R15A,F2R,FAS,XPC,DRAM1,TM4SF1,TAP1,IER5,CDKN2A,NINJ1,S100A10,GADD45A,AK1,SDC1,ZMAT3,IER3,NDRG1,DDB2,PLK3,PHLDA3,STEAP3,CCND3,H2AFJ,CD81,PLXNB2,SEC61A1,RHBDF2,KLF4,RB1,FOS,ZFP36L1,FDXR,IRAK1,MAPKAPK3,RPS27L,HRAS,TRIB3,PERP,DDIT3,NUPR1,TOB1
GO_CELLULAR_RESPONSE_TO_OXYGEN_CONTAINING_COMPOUND	0.001664	0.02287	0.346775	1.55561	STC1,ASS1,CASP1,CXCL1,CAV1,CD68,HGF,COL6A1,SOD3,ITGA2,SPHK1,CAPN2,CAV2,PID1,TSPO,GAS6,ZEB1,LGALS1,VIM,LPAR1,FAM210B,EGR1,RGS10,PDGFRA,COL3A1,SOD2,ANXA1,CASP4,JUN,LY96,EGFR,SLIT2,CCL2,PRNP,AKR1B1,SERPINF1,IGFBP5,AXL,CXCL8,ADAM9,ATP2B4,NQO1,SNAI2,CEBPB,TFPI,PTGS2,NFKBIA,SERPINE1,FBN1,TNC,MMP2,SFRP1,COL1A2,COL1A1,CCL7,TWF2,CXCL6,LPIN1,APPL2,PYCARD,IL1B,SASH1,INSIG1,PTN,MAP3K5,GLRX2,WNT5A,COLEC12,RRA…
GO_RESPONSE_TO_XENOBIOTIC_STIMULUS	0.003795	0.030665	0.398189	1.5551	ASS1,PTGS1,GSTM3,EGR1,RGS10,EGFR,RGS17,SERPINF1,NQO1,CBR3,AKR7A2,FOSB,CYB5R3,SMPD1,NR3C1,CMBL,HPRT1,PPARG,RGS2,MAP1LC3A,MGST3,GSTO1,AHR,PRKAA1,ATG7,AIP,RELA,CES2,PEA15,GSS,ICAM1,GPX1,GSTM4,SRR,MGST1,PRKCE,ACAA1,RB1,AKR1C1
GO_REGULATION_OF_CELLULAR_KETONE_METABOLIC_PROCESS	0.003968	0.030665	0.429808	1.55243	CAV1,PSMB8,PSMB9,DKK3,EGR1,COMT,ATP2B4,NQO1,PSME1,APPL2,FABP3,C1QTNF2,PSME2,PPARG,ACADVL,PSMF1,STARD4,PRKCE,PSMD9,ADM,LONP2,PPARA,AKT1
GO_RESPONSE_TO_NUTRIENT	0.003731	0.030665	0.400804	1.5512	TNFRSF11B,STC1,ASS1,ITGA2,TSPO,GAS6,GSN,EGFR,CCND1,NQO1,SNAI2,ERCC1,PTGS2,CAT,TNC,SFRP1,COL1A1,TGFBR2,IL1B,PTN,PPARG,KANK2,LDHA,PTEN,RELA
GO_POSITIVE_REGULATION_OF_CYTOSKELETON_ORGANIZATION	0.003774	0.030665	0.392961	1.55086	CDC42EP3,CD47,GSN,LPAR1,NRP1,CDC42EP2,SFRP1,CFL2,CDC42EP5,PYCARD,RHOC,STMN2,ARPC1B,CDC42EP1,ITGB1BP1,GPSM2,S100A10,WIPF1,NAV3,PXN,MYO1C,NES,FHOD1,ARPC1A,SNX9,SDC4,ICAM1,BIN1,F2RL1,CYFIP1,NIN,PRKCE,SORBS3,FLNA,CDC42EP4,DSTN,SEMA5A,PPM1F,HRAS,HSPA1A,ARPC5,FMN1,SMAD3,NTF3,NCK1,ARL2,CTTN,RICTOR,SLAIN2,EVL,KATNBL1,ARF6,ABL1,ACTR3,ARPIN,PFDN2
GO_NEGATIVE_REGULATION_OF_LOCOMOTION	0.001887	0.02287	0.379362	1.54987	STC1,APOD,NBL1,DCN,SP100,NR2F2,RRAS,COL3A1,NRP1,ENG,FBLN1,SLIT2,CCL2,SERPINF1,IGFBP5,TIMP1,SERPINE1,SFRP1,SRGAP1,DLL4,ACVRL1,EMILIN1,TBX5,PTN,CHMP3,WNT5A,THBS1,ITGB1BP1,DLC1,LRP1,ADAM15,PPARG,NAV3,SPRED1,DUSP1,ILK,TRIM8,PTEN,MEF2C
GO_NEGATIVE_REGULATION_OF_SIGNALING	0.001597	0.02287	0.339702	1.54932	CD44,ECM1,APOD,NBL1,DCN,LGALS3,CAV1,HGF,MVP,PLAUR,IGFBP4,IGFBP6,APCDD1,PSMB8,PSMB9,LPXN,CAV2,VEPH1,PID1,LMNA,EREG,GAS6,SH3KBP1,DKK3,CD47,LTBP1,LPAR1,CARD19,RGS3,EGR1,SERPINE2,CAMK2N1,RGS10,OPTN,SOD2,NRP1,FAM129B,LY96,TIMP2,HTRA1,EGFR,FBLN1,SLIT2,RGS17,CD109,IFI6,PRNP,TGFB1I1,IGFBP5,CXCL8,TIMP3,PTGIR,WWTR1,ATP2B4,SNAI2,PTGS2,NFKBIA,SERPINE1,FBN1,HOMER3,SFRP1,PSME1,BDKRB2,TRADD,DLL4,DUSP7,CTHRC1,TG…
GO_NEGATIVE_REGULATION_OF_EPITHELIAL_CELL_PROLIFERATION	0.00789	0.048506	0.431738	1.54886	CAV1,CAV2,EREG,NR2F2,CCL2,CD109,SERPINF1,SNAI2,SFRP1,IFT57,DLL4,ACVRL1,PTN,WNT5A,THBS1,SAV1,PPARG,BMP4,WDR13,AR,PTEN,MEF2C
GO_NEGATIVE_REGULATION_OF_CYTOKINE_PRODUCTION	0.003731	0.030665	0.395015	1.54727	APOD,HGF,TSPO,GAS6,ANXA1,PRNP,GPNMB,AXL,HOMER3,SRGN,UBE2L6,ANXA4,APPL2,PYCARD,TWSG1,THBS1,RELB,CUEDC2,NAV3,CARD16,MAPKBP1,FGFR1,NFKB1,GBP1,PDCD4,SOCS5,PPP1R11,IRAK3,SIRPA,SSC5D,F2RL1,IKBKE,CD83,ZFP36,KLF4,TRIM25,RPS6KA4,PML,SYT11
GO_CARBOHYDRATE_DERIVATIVE_CATABOLIC_PROCESS	0.003788	0.030665	0.40497	1.54505	CD44,NT5E,DCN,LUM,CST3,TYMP,CSPG4,CTBS,BGN,MGAT1,GPC1,ADAMTS12,HPRT1,SDC1,APOBEC3C,NUDT16,SLC9A1,PRELP,SDC4,HEXB,GPD2,NT5C3A,HGSNAT,EDEM3,ACAT1,AMPD3,DPYD,IDUA,CEMIP,IDS,GNPDA2,CHP1,PDE4A,FUCA2,GALNS,NAGA,HEXA,GBA
GO_ERK1_AND_ERK2_CASCADE	0.00565	0.039452	0.388294	1.54428	CD44,GAS6,PDGFRB,CAMK2N1,RRAS,PDGFRA,NRP1,JUN,EGFR,FBLN1,CCL2,GPNMB,TIMP3,CCL7,ZFP36L2,F2R,PYCARD,EMILIN1,IL1B,DUSP6,ITGB1BP1,LRP1,CIB1,BMP4,TNIP1,SPRED1,DUSP1,DUSP4,PTEN,RIPK2,HAND2,MYC,GBP1,PRKCA,ICAM1,RAP1B,SIRPA,BMPER,NPTN,F2RL1,KLF4,DUSP10,RAP1A,ZFP36L1,NOTCH2
GO_TRANSMEMBRANE_RECEPTOR_PROTEIN_TYROSINE_KINASE_SIGNALING_PATHWAY	0.001715	0.02287	0.351694	1.54415	APOD,DCN,HGF,MVP,PLAUR,IGFBP4,IGFBP6,CAV2,PID1,ARID5B,EREG,SH3KBP1,CHN1,FGF5,PDGFRB,PLAT,PDGFRA,NRP1,FAM129B,EGFR,SH2B3,CPNE3,PDGFRL,IFI6,CDH13,IGFBP5,AXL,PTGIR,MMP2,BDKRB2,VEGFC,COL1A1,DDR2,ITGA5,EPS8,CSPG4,EMILIN1,IL1B,AREG,NDN,LOX,ARPC1B,WNT5A,THBS1,TCIRG1,TMEM204,GPC1,LRP1,CD63,MYOF,DOK1,CCBE1,RTN4,HHEX,ADAMTS12,SOCS2,SIRT2,NFATC4,FAM20C,SPRED1,EFEMP1,DNM1,PXN,SNX6,AR,MYO1C,APH1B,PGF,PRKAA1,P…
GO_RESPONSE_TO_DRUG	0.001686	0.02287	0.346146	1.54384	ADIRF,TNFRSF11B,ASS1,APOD,CAV1,HGF,FOSL1,ITGA2,SPHK1,CAPN2,MT2A,TSPO,PAM,GAS6,LGALS1,GSN,VIM,CDKN1A,EGR1,PDGFRB,RGS10,ANXA1,JUN,JUNB,ENG,TIMP2,EGFR,SLIT2,RGS17,B2M,CCND1,PRNP,MSX1,SERPINF1,AXL,COMT,NNMT,ADAM9,NQO1,PTGS2,CAT,NFKBIA,ARL6IP5,TNC,SFRP1,VEGFC,COL1A1,CRYAB,CCL7,FOSB,TGFBR2,KCNMA1,EPS8,PRAF2,XPC,SLC22A18,FABP3,G6PD,NTSR1,IL1B,AREG,DUSP6,LOX,PLIN2,IGFBP7,PTN,MAP3K5,GLRX2,THBS1,SMPD1,NR3C…
GO_ENZYME_LINKED_RECEPTOR_PROTEIN_SIGNALING_PATHWAY	0.001658	0.02287	0.344021	1.54289	APOD,NBL1,DCN,CAV1,HGF,MVP,PLAUR,IGFBP4,IGFBP6,CAV2,VEPH1,PID1,ARID5B,EREG,GAS6,SH3KBP1,ZEB1,DKK3,CHN1,VIM,LTBP1,RGMB,FGF5,EGR1,PDGFRB,PLAT,PDGFRA,COL3A1,NRP1,FAM129B,JUN,ENG,HTRA1,EGFR,SH2B3,IL6ST,CPNE3,PDGFRL,CD109,IFI6,TGFB1I1,CDH13,MSX1,IGFBP5,AXL,PTGIR,WWTR1,ADAM9,FBN1,MMP2,SFRP1,BDKRB2,COL1A2,VEGFC,LTBP4,COL1A1,DDR2,TGFBR2,ITGA5,EPS8,APPL2,ACVRL1,CSPG4,EMILIN1,IL1B,AREG,NDN,LOX,TWSG1,ARPC1B…
GO_POSITIVE_REGULATION_OF_IMMUNE_SYSTEM_PROCESS	0.001698	0.02287	0.346273	1.54003	LGALS3,CAV1,CTSK,ITGA2,PSMB8,PSMB9,CD59,LPXN,EREG,MASP1,GAS6,IL1R1,CD47,TMEM173,LGALS1,CTSB,FAM210B,C1R,ANXA1,JUN,LY96,CCL2,C1S,IL6ST,IFI16,B2M,PRNP,AXL,CXCL8,ICOSLG,NFKBIA,SERPINE1,CTSL,PSME1,DPP4,VEGFC,CCL7,BTN3A2,RFTN1,TGFBR2,APPL2,PYCARD,FOXF1,IL1B,CFH,NFKBIZ,ARPC1B,MICA,IRF1,RAC2,WNT5A,C3,COLEC12,THBS1,STX4,RELB,BAD,HMSD,RTN4,WIPF1,PSME2,TNIP1,TANK,SCARA3,CLU,MYO1C,PGF,MMP14,RELA,MEF2C,RIPK2…
GO_TAXIS	0.001783	0.02287	0.360043	1.53846	PLAU,NBL1,CXCL1,LGALS3,HGF,PLAUR,FOSL1,ITGA2,PLP2,ENPP2,GAS6,SH3KBP1,CHN1,LPAR1,ACKR4,PDGFRB,PDGFRA,NRP1,FAM129B,ANXA1,SLIT2,CCL2,CDH13,GPNMB,CXCL8,TYMP,MTUS1,SERPINE1,VEGFC,CCL7,CXCL6,IL1B,LOX,LYST,ROBO3,EXT1,MYCBP2,HSD3B7,RAC2,WNT5A,THBS1,STX4,GPC1,FEZ1,LRP1,RHOG,DOK1,FEZ2,BMP4,SBDS,DUSP1,PARVA,DPYSL2,PGF,GAP43,FGFR1,PRKCA,CSF1,PLXND1,CKLF,NPTN,F2RL1,VEGFB,CYFIP1,FYN,PLXNB2,RAB13,CH25H,CREB3,ET…
GO_ANATOMICAL_STRUCTURE_FORMATION_INVOLVED_IN_MORPHOGENESIS	0.001658	0.02287	0.34288	1.53778	ANPEP,ECM1,APOD,DCN,CAV1,HGF,COL6A1,TBX3,ARHGAP22,SP100,ITGA2,SPHK1,WLS,CAPN2,EREG,ENPP2,ARHGAP24,PDGFRB,EHD2,RRAS,PDGFRA,HSPB6,NRP1,FAM129B,ANXA1,JUN,JUNB,ENG,HTRA1,SLIT2,CCL2,ELK3,CD109,COL15A1,CDH13,MSX1,SERPINF1,GPNMB,CXCL8,BTG1,ADAM9,TYMP,SNAI2,ERCC1,RNH1,PTGS2,TBX2,SERPINE1,FJX1,MMP2,SFRP1,EPAS1,VEGFC,EMP2,IFT57,DLL4,COL1A1,CFL2,CTHRC1,TGFBR2,FHL2,COL8A1,ITGA5,ACVRL1,CSPG4,FOXF1,EMILIN1,THB…
GO_CELLULAR_RESPONSE_TO_EXTERNAL_STIMULUS	0.001832	0.02287	0.371248	1.53629	CASP1,CD68,FOSL1,ITGA2,GAS6,CDKN1A,JUN,ENG,EGFR,IFI16,AXL,DAP,COMT,SNAI2,PTGS2,TNC,SFRP1,COL1A1,WIPI1,FAS,WDR45,IL1B,GSDMD,TNFRSF1A,PTN,IRF1,MAP3K5,GLRX2,RRAGA,RALB,GADD45A,BAD,PMAIP1,PPARG,TBL2,KANK2,PIEZO1,MAP1LC3A,LAMP2,BAG3,SLC9A1,PRKAA1,GLUL,ATG7,NFKB1,RNF152,CRADD,GAS2L1,SH3GLB1,ICAM1,CACNB3,GABARAP,MTPN,FYN
GO_REGULATION_OF_ANATOMICAL_STRUCTURE_MORPHOGENESIS	0.001678	0.02287	0.342562	1.53624	TNFRSF11B,CD44,ECM1,DCN,HGF,CDC42EP3,SP100,PSMB8,SPHK1,PSMB9,CAPN2,PID1,ENPP2,SH3KBP1,CHN1,LPAR1,TRIOBP,EHD2,RRAS,HSPB6,NRP1,CST3,FAM129B,ANXA1,ENG,FBLN1,SLIT2,CCL2,MSX1,SERPINF1,GPNMB,CXCL8,CRABP2,BTG1,ADAM9,CDC42EP2,SNAI2,RNH1,PTGS2,TBX2,SERPINE1,SFRP1,PSME1,VEGFC,EMP2,DLL4,CCL7,CTHRC1,TWF2,TGFBR2,DOCK5,ARHGAP18,ITGA5,EPS8,TMBIM1,ACVRL1,CDC42EP5,SYNE3,RHOC,EMILIN1,THBS2,IL1B,SASH1,HOXA11,TNFSF1…
GO_REGULATION_OF_CELL_ACTIVATION	0.001808	0.02287	0.368733	1.53604	LGALS3,CAV1,GAS6,ZEB1,CD47,LGALS1,GSN,SERPINE2,PDGFRB,PDGFRA,ANXA1,CCL2,IL6ST,PRNP,GPNMB,AXL,ICOSLG,CEBPB,SFRP1,DPP4,ZFP36L2,TGFBR2,PYCARD,FOXF1,EMILIN1,LOXL3,IL1B,TWSG1,NFKBIZ,C1QTNF1,MICA,IRF1,RAC2,WNT5A,THBS1,STX4,BAD,BMP4,GRN,AHR,PRDM1,MMP14,MEF2C,RIPK2,TICAM1,PRKCA,SOCS5,CD9,PAG1,CD55,TNFRSF14,SDC4,SIRPA,IL4R,GATA2,STAT6,F2RL1,CD83,CD81,UBASH3B,FYN
REACTOME_TOLL_LIKE_RECEPTOR_CASCADES	0.003846	0.030665	0.410526	1.53474	CTSK,CTSB,JUN,LY96,NFKBIA,CTSL,DUSP7,DUSP6,EEA1,DNM1,TANK,DUSP4,RELA,MEF2C,RIPK2,TICAM1,NFKB1,MAP2K3,IKBKG,IRAK3,RPS6KA3,IKBKE,FOS,IRAK1,UBC,SIGIRR,MAPKAPK3,TRAF3,IKBKB,NFKB2,MAPK3
GO_REGULATION_OF_APOPTOTIC_SIGNALING_PATHWAY	0.001767	0.02287	0.364174	1.53418	CD44,LGALS3,CAV1,HGF,PLAUR,SP100,LMNA,CTSC,GSN,SOD2,NRP1,SRPX,IFI6,MSX1,TIMP3,SNAI2,PTGS2,SERPINE1,SFRP1,BDKRB2,TRADD,BID,TMBIM1,FAS,PYCARD,GRINA,IL1B,TNFSF12,MCL1,THBS1,STX4,TMEM14A,BAD,PMAIP1,BMP4,NFATC4,CLU,AR,PTEN,TNFRSF12A,FGFR1,RELA,G0S2,RBCK1,CRADD,HTRA2,PEA15,ARHGEF2,ICAM1,GPX1,IL19,FYN,PDCD5,CREB3,PML,CDKN2D,GNAI2,SERINC3,HERPUD1,MAGED1,NF1,TFDP1,GDNF,HSPA1A,CREB3L1,SMAD3,DDIT3,TNFAIP3,A…
GO_REGULATION_OF_ACTIN_FILAMENT_BASED_PROCESS	0.001786	0.02287	0.367477	1.53322	STC1,CAV1,CDC42EP3,PAM,CD47,GSN,LPAR1,TRIOBP,PDGFRB,PDGFRA,NRP1,CIT,SLIT2,CDC42EP2,SFRP1,CFL2,TWF2,ARHGAP18,EPS8,CDC42EP5,PYCARD,RHOC,GPM6B,LIMA1,ARPC1B,CDC42EP1,ITGB1BP1,DLC1,LRP1,S100A10,TMOD3,RND3,RHOG,ARHGDIA,WIPF1,CAPG,RHOBTB3,TWF1,PXN,ILK,SLC9A1,MYO1C,MEF2C,CAPZB,FHOD1,ARPC1A,FRMD6,SNX9,SDC4,ICAM1,BIN1,F2RL1,CYFIP1,MTPN,RHOB,PRKCE,SORBS3,CAPZA1,TMSB10,FLNA,CDC42EP4,DSTN,SEMA5A,PPM1F,CAMK2D,…
GO_NEGATIVE_REGULATION_OF_ESTABLISHMENT_OF_PROTEIN_LOCALIZATION	0.003861	0.030665	0.413323	1.53166	APOD,SP100,GAS6,ANXA1,MDFIC,SFRP1,SRGN,F2R,ANXA4,PFKL,IL1B,PKIG,INSIG1,ITGB1BP1,CARD16,BAG3,MAPKBP1,GBP1,ANXA5,PPP1R11,SSC5D,F2RL1,NDUFAF2,OS9,RHBDF2,PSMD9,RAB11FIP5,CHP1,PML,RHBDF1,SYT11,JAGN1,PPM1F,NF1,PKIA,TNFAIP3
GO_REGULATION_OF_OSSIFICATION	0.003745	0.030665	0.403808	1.52904	TWIST2,ECM1,HGF,TMEM119,IL6ST,IGFBP5,SNAI2,CEBPB,SFRP1,SRGN,DDR2,CTHRC1,AREG,OSR2,TWSG1,GPM6B,WNT5A,TFAP2A,BMP4,FAM20C,LIMD1,ILK,CLIC1,MEF2C,HAND2,ZHX3,CSF1
GO_POSITIVE_REGULATION_OF_PROTEIN_LOCALIZATION_TO_MEMBRANE	0.007828	0.048257	0.428955	1.52879	LGALS3,EGFR,PRNP,BID,PTN,ITGB1BP1,STX4,LRP1,ITGA3,RHOG,CIB1,BAD,PMAIP1,MYO1C,ITGB1,TCAF1,CACNB3,FYN,SQSTM1,CNPY4,PDCD5,PRKCE,CEMIP,CHP1,TFDP1,HRAS,AKT1,SSH1,CLIP3,RER1
GO_REGULATION_OF_IMMUNE_RESPONSE	0.001724	0.02287	0.345284	1.5266	ECM1,LGALS3,CAV1,CTSK,PSMB8,PSMB9,CD59,LPXN,EREG,MASP1,IL1R1,CD47,TMEM173,CD99,CTSB,C1R,COL3A1,ANXA1,JUN,LY96,C1S,IL6ST,IFI16,B2M,PRNP,ICOSLG,NFKBIA,CTSL,PSME1,COL1A2,COL1A1,BTN3A2,RFTN1,APPL2,PYCARD,FOXF1,LOXL3,IL1B,CFH,NFKBIZ,ARPC1B,MICA,IRF1,RAC2,WNT5A,C3,COLEC12,STX4,RELB,NPDC1,CUEDC2,HMSD,RTN4,IFNGR2,WIPF1,PSME2,PPARG,TNIP1,GRN,TANK,SCARA3,CLU,MYO1C,JAK1,ITGB1,RELA,MEF2C,RIPK2,TICAM1,NFKB1,A…
GO_POSITIVE_REGULATION_OF_IMMUNE_RESPONSE	0.001748	0.02287	0.350985	1.52621	LGALS3,CAV1,CTSK,PSMB8,PSMB9,CD59,LPXN,EREG,MASP1,IL1R1,CD47,TMEM173,CTSB,C1R,ANXA1,LY96,C1S,IL6ST,IFI16,B2M,PRNP,ICOSLG,NFKBIA,CTSL,PSME1,BTN3A2,RFTN1,APPL2,PYCARD,IL1B,CFH,NFKBIZ,ARPC1B,MICA,IRF1,WNT5A,C3,COLEC12,STX4,RELB,HMSD,RTN4,WIPF1,PSME2,TNIP1,TANK,SCARA3,CLU,MYO1C,RELA,MEF2C,RIPK2,TICAM1,NFKB1,ARPC1A,GBP1,RBCK1,SOCS5,PAG1,CD55,TNFRSF14,THEMIS2,IKBKG,PSMF1,IRAK3,IL4R,GATA2,CACNB3,STAT6,R…
GO_AMEBOIDAL_TYPE_CELL_MIGRATION	0.001792	0.02287	0.362661	1.52526	STC1,DCN,PRSS3,SP100,ITGA2,ARID5B,ENPP2,NR2F2,NRP1,ANXA1,JUN,SLIT2,CDH13,SERPINF1,TIMP1,ADAM9,PTGS2,DPP4,VEGFC,EMP2,DLL4,DDR2,TGFBR2,DOCK5,APPL2,ACVRL1,PLPP3,SASH1,TNFSF12,SMURF2,WNT5A,THBS1,ITGB1BP1,ITGA3,CIB1,FAP,RTN4,PPARG,KANK2,BMP4,SPRED1,GRN,PXN,ILK,ZEB2,GLUL,PTEN,ITGB1,FGFR1,MEF2C,HAND2,ANXA6,MAP2K3,PRKCA,S100A2,PLXND1,SDC4,GPX1,AMOTL1,KITLG,BMPER,GATA2,RHOB,RAB13,PRKCE,KLF4,DUSP10,PML,SRP…
GO_SKELETAL_MUSCLE_ORGAN_DEVELOPMENT	0.003922	0.030665	0.418015	1.52413	ASS1,DCN,CAV1,CAV2,NR2F2,EGR1,FAM129B,MAFF,VAMP5,CFL2,POPDC3,GPC1,HIVEP3,PRKAA1,MEF2C,SHOX2,GPX1,PITX1,STRA6,SVIL,RB1,FOS,HMG20B,BIN3,NF1,NUPR1,FLOT1
GO_RESPONSE_TO_OXIDATIVE_STRESS	0.001764	0.02287	0.358604	1.52112	APOD,PTGS1,HGF,FOSL1,SOD3,SPHK1,CAPN2,PDGFRB,PDGFRA,SOD2,ANXA1,JUN,EGFR,PRNP,AXL,ADAM9,NQO1,ERCC1,PTGS2,CAT,ARL6IP5,MMP2,EPAS1,MSRA,MSRB3,COL1A1,CRYAB,G6PD,AREG,MAP3K5,GLRX2,MCL1,MPV17,STX4,MMP3,BAD,SIRT2,SDC1,MAP1LC3A,LDHA,PXN,SCARA3,DUSP1,PLK3,FZD1,PRKAA1,ATG7,MMP14,RELA,HTRA2,H2AFY,ACOX2,NCOA7,GSS,XPA,GPX1,SIRPA,PLA2R1,STAT6,SIGMAR1,FYN,MSRB2,RHOB,MGST1,KLF4,ALDH3B1,STX2,FOS,ERO1A,PML,MGMT,NET…
GO_RESPONSE_TO_ENDOPLASMIC_RETICULUM_STRESS	0.001845	0.02287	0.369477	1.51953	CAV1,LMNA,SRPX,CASP4,JUN,KDELR3,CCL2,CCND1,CXCL8,CEBPB,UBXN6,WIPI1,PPP1R15A,GRINA,FAM129A,CHAC1,MAP3K5,THBS1,RCN3,PMAIP1,TBL2,ACADVL,CLU,SRPRA,CREB3L2,HM13,ATP6V0D1,TLN1,MYDGF,SEC31A,EDEM3,TPP1,OS9,AUP1,CREB3,TRIM25,SRPRB,YIF1A,ERO1A,PML,SERINC3,SDF2,MBTPS1,HERPUD1,ATF6B,HSPA1A,CREB3L1,TRIB3,SHC1,DDIT3,CTDSP2,FLOT1,NCK1,NFE2L2,P4HB,PPP2R5B,HSPA5,EDEM2,SEL1L,TOR1A,CDK5RAP3,CUL7,TNFRSF10B,ERLIN1,ST…
GO_POSITIVE_REGULATION_OF_CYTOKINE_PRODUCTION	0.001845	0.02287	0.369343	1.51877	CASP1,HGF,LUM,EREG,IL1R1,TMEM173,EGR1,ANXA1,LY96,IL6ST,IFI16,B2M,CEBPB,PTGS2,SERPINE1,POLR3GL,F2R,PYCARD,IL1B,GSDMD,IRF1,WNT5A,C3,THBS1,LRP1,CCBE1,AGPAT2,NFATC4,CLU,RELA,RIPK2,TICAM1,NFKB1,TRIM16,ARHGEF2,TNFRSF14,ZBTB20,IL4R,STAT6,F2RL1,CD83,POLR3H,RAB7B,IRAK1,IL17RC,ZNF580,CD40,STAT1,PANX1,HRAS,RUNX1,HSPA1A,ATP6AP2,MAVS,SMAD3,DDIT3,FLOT1,NFKB2,CARD9,MAPK3,BCL10,HSPB1,HEG1,BIRC2,TMF1,GAPDH,POLR1C…
GO_ORGAN_GROWTH	0.003752	0.030665	0.400761	1.51752	STC1,ECM1,COL6A2,COL6A1,COL6A3,PDGFRB,TBX2,DDR2,TGFBR2,G6PD,DUSP6,TBX5,ANXA2,SAV1,RGS2,SCARA3,AR,RARG,PTEN,FGFR1,MEF2C,BNC2,ANXA6,MEIS1
GO_REGULATION_OF_CELL_POPULATION_PROLIFERATION	0.001577	0.02287	0.330682	1.51677	PLAU,ECM1,APOD,CXCL1,PRRX1,LGALS3,CAV1,S100A6,CLEC11A,PTGS1,TBX3,PHLDA2,IGFBP6,FOSL1,ITGA2,EMP3,SPHK1,CD248,ASPH,CAV2,TRNP1,PID1,LMNA,EREG,TSPO,GAS6,ZEB1,CD47,NR2F2,CDKN1A,FGF5,EGR1,SERPINE2,PDGFRB,CAMK2N1,PDGFRA,TMEM119,SOD2,NRP1,SRPX,FAM129B,ANXA1,JUN,TIMP2,HTRA1,EGFR,FBLN1,CCL2,IL6ST,CD109,CCND1,PRNP,AKR1B1,TGFB1I1,CDH13,MSX1,SERPINF1,GPNMB,IGFBP5,CXCL8,ICOSLG,TIMP1,PTGES,COMT,PTGIR,WWTR1,BTG1…
GO_REGENERATION	0.003802	0.030665	0.399689	1.51375	APOD,PRRX1,HGF,TSPO,GAS6,GSN,CDKN1A,ANXA1,JUN,EGFR,CCND1,AXL,NNMT,CEBPB,TNC,TGFBR2,CPQ,LPIN1,NINJ1,LRP1,ADAM15,PPARG,GRN,PGF,PTEN,GAP43
GO_SKELETAL_SYSTEM_MORPHOGENESIS	0.005545	0.039268	0.385125	1.51221	STC1,COL6A2,PRRX1,COL6A1,COL6A3,ARID5B,ZEB1,PDGFRA,MSX1,COL13A1,MMP2,SFRP1,COL1A1,TGFBR2,HOXA11,INSIG1,OSR2,ANXA2,TFAP2A,BMP4,THRA,SCARA3,RARG,MMP14,FGFR1,MEF2C,ANXA6,NAB2,SHOX2
GO_CYTOKINE_SECRETION	0.005906	0.039844	0.41754	1.51176	CASP1,GAS6,ANXA1,SRGN,BTN3A2,F2R,ANXA4,PYCARD,IL1B,GSDMD,S100A13,WNT5A,LRP1,CARD16,MAPKBP1,RIPK2,GBP1,TRIM16,TNFRSF14,PPP1R11,IL4R,SSC5D,F2RL1,PML,SYT11,IL17RC,PANX1,MAVS,TNFAIP3,MAPK3,GAPDH,ZC3H12A,BTN3A1,ABL1
GO_POSITIVE_REGULATION_OF_SUPRAMOLECULAR_FIBER_ORGANIZATION	0.005566	0.039291	0.386555	1.51031	CDC42EP3,CD47,GSN,LPAR1,NRP1,CDC42EP2,SFRP1,CFL2,CDC42EP5,PYCARD,RHOC,STMN2,ARPC1B,CDC42EP1,ITGB1BP1,S100A10,WIPF1,NAV3,PXN,CLU,MYO1C,FHOD1,ARPC1A,SNX9,SDC4,ICAM1,BIN1,GPX1,F2RL1,CYFIP1,NIN,PRKCE,RB1,SORBS3,FLNA,CDC42EP4,DSTN,SEMA5A,PPM1F,HSPA1A,ARPC5,FMN1,SMAD3,NCK1,ARL2,CTTN,RICTOR,SLAIN2,EVL,ARF6,ABL1,ACTR3
GO_CELLULAR_KETONE_METABOLIC_PROCESS	0.007519	0.047651	0.394785	1.50958	CAV1,PSMB8,PSMB9,DKK3,EGR1,AKR1B1,COMT,ATP2B4,NQO1,PSME1,AKR7A2,APPL2,FABP3,C1QTNF2,PSME2,PPARG,ACADVL,GPD2,PSMF1,STARD4,PRKCE,PSMD9,AKR1C1,FDXR,ADM,LONP2,PPARA
GO_RESPONSE_TO_GROWTH_FACTOR	0.001689	0.02287	0.342161	1.50626	CD44,NBL1,DCN,CAV1,HGF,LUM,CAV2,VEPH1,GAS6,ZEB1,DKK3,LTBP1,RGMB,FGF5,EGR1,PDGFRB,PDGFRA,COL3A1,NRP1,FAM129B,ANXA1,JUN,ENG,HTRA1,EGFR,SLIT2,CCL2,CPNE3,CD109,TGFB1I1,MSX1,CXCL8,ADAM9,SNAI2,CAT,FBN1,TNC,SFRP1,COL1A2,VEGFC,LTBP4,DLL4,COL1A1,TWF2,ZFP36L2,TGFBR2,ITGA5,APPL2,ACVRL1,EMILIN1,IL1B,STMN2,DUSP6,NDN,LOX,TWSG1,EHD1,DAB2,SMURF2,PTN,WNT5A,THBS1,ITGB1BP1,TMEM204,GPC1,NR3C1,CD63,ITGA3,MYOF,CIB1,CC…
GO_ACTIN_FILAMENT_POLYMERIZATION	0.005693	0.039537	0.395165	1.50557	CDC42EP3,GSN,TRIOBP,SLIT2,CDC42EP2,TWF2,ARHGAP18,EPS8,CDC42EP5,PYCARD,ARPC1B,CDC42EP1,TMOD3,WIPF1,CAPG,TWF1,MYO1C,CAPZB,ARPC1A,SNX9,ICAM1,BIN1,CYFIP1,MTPN,MSRB2,PRKCE,MICALL2,CAPZA1,TMSB10,CDC42EP4,ANG,ARHGAP6,ARPC5,FMN1,MYADM,NCK1,CTTN,RICTOR,EVL,WASF3,ARF6,ACTR3,ARPIN,FHOD3
GO_NEGATIVE_REGULATION_OF_MULTICELLULAR_ORGANISMAL_PROCESS	0.001672	0.02287	0.335005	1.50376	TWIST2,TNFRSF11B,STC1,PLAU,ECM1,APOD,DCN,HGF,PLAUR,CTSK,SP100,LMNA,TSPO,GAS6,LGALS1,NR2F2,VIM,LPAR1,SERPINE2,PLAT,PDGFRA,COL3A1,NRP1,CST3,FAM129B,ANXA1,EGFR,SLIT2,B2M,PRNP,SERPINF1,GPNMB,PROCR,IGFBP5,AXL,TIMP1,COMT,ATP2B4,SNAI2,TFPI,PTGS2,TBX2,NFKBIA,SERPINE1,FBN1,HOMER3,SFRP1,CTSZ,DLL4,SRGN,TGFBR2,LAMA4,DOCK5,KCNMA1,F2R,UBE2L6,ANXA4,APPL2,ACVRL1,PYCARD,G6PD,EMILIN1,LOXL3,THBS2,IL1B,STMN2,AREG,TW…
GO_REGULATION_OF_HYDROLASE_ACTIVITY	0.001639	0.02287	0.331876	1.50328	CD44,ECM1,PTX3,CASP1,LGALS3,CAV1,HGF,ARHGAP22,PLAUR,ITGA2,COL6A3,PSMB8,PSMB9,RIN1,ASPH,CAV2,GAS6,CAST,CHN1,GSN,LPAR1,RGS3,SERPINE2,ARHGAP24,PDGFRB,RGS10,PDGFRA,NRP1,CST3,ANXA1,CASP4,JUN,TIMP2,EGFR,FBLN1,SLIT2,CCL2,IFI16,RGS17,CD109,IFI6,SERPINF1,SERPINB8,DAP,TIMP3,TIMP1,CDC42EP2,TFPI,PTGS2,PPP2R3A,SERPINE1,PXK,ARL6IP5,SFRP1,SPOCD1,LXN,SRGAP1,PSME1,SERPINB6,PCOLCE,TRADD,IFT57,CRYAB,CCL7,ARHGAP18,P…
GO_REGULATION_OF_VESICLE_MEDIATED_TRANSPORT	0.001748	0.02287	0.353752	1.50323	PTX3,LGALS3,CAV1,ITGA2,GAS6,CD47,EHD2,NRP1,ANXA1,CCL2,B2M,CDH13,AXL,SGIP1,SERPINE1,STXBP6,APPL2,VAMP4,PYCARD,FOXF1,IL1B,INSIG1,EHD1,DAB2,CHMP3,RAC2,WNT5A,C3,CD151,STX4,RALB,LRP1,ANXA2,CD63,VPS28,GAS1,PPARG,SDC1,DNM1,STX1A,VAMP2,MSN,CLU,PRKAA1,PTEN,SNX17,SEPT1,SDC4,BIN1,VPS16,PDCD6IP,RAP1B,SIRPA,IL4R,GATA2,F2RL1,SAR1B,NR1H2,RAP1A,RAB27A,GNAI2,SYT11,SEPT8,APBA2,YIPF5,GREM1,MICAL1,FLOT1,MAPK3,AP2S1,…
REACTOME_DISEASES_OF_GLYCOSYLATION	0.003922	0.030665	0.4122	1.50293	DCN,LUM,ADAMTS6,THSD4,CSPG4,THBS2,EXT1,BGN,THBS1,CTSA,GPC1,ADAMTSL4,ADAMTS12,SDC1,DPM3,POMGNT1,PRELP,ADAMTS2,C1GALT1C1,B3GAT3,SDC4,HEXB,GALK1,ALG9,NOTCH2,ALG3,SEMA5A,HEXA,B4GALT1,ST3GAL3,SPON2,B4GAT1,ALG14,PAPSS2,EXT2
GO_POSITIVE_REGULATION_OF_EPITHELIAL_CELL_MIGRATION	0.00578	0.039751	0.402149	1.50174	ITGA2,ENPP2,NRP1,ANXA1,JUN,ADAM9,PTGS2,VEGFC,TGFBR2,DOCK5,PLPP3,SASH1,WNT5A,THBS1,ITGB1BP1,ITGA3,CIB1,RTN4,BMP4,GRN,FGFR1,MAP2K3,PRKCA,AMOTL1,GATA2,RHOB,PRKCE,SRPX2,SEMA5A,ZNF580,PPM1F,CD40,AKT1,FGF1,HSPB1,NFE2L2,PDCD6,ZC3H12A,ARF6,ABL1,ADGRA2,MAP4K4,FOXC2,VEGFA,DOCK1,CALR,MET,SPARC,GLIPR2,RHOJ
GO_ACTIVATION_OF_MAPK_ACTIVITY	0.005917	0.039844	0.414698	1.50099	HGF,LPAR1,MDFIC,DUSP7,CSPG4,IL1B,DUSP6,MAP3K5,WNT5A,THBS1,C1QTNF2,S1PR2,PRKAA1,DBNL,RIPK2,MAP2K3,PEA15,IKBKG,GDF15,CD81,DAXX,IRAK1,UBC,MAPKAPK3,MAP3K13,SHC1,MAPK3,NTF3,FGF1,MLKL
GO_NEGATIVE_REGULATION_OF_APOPTOTIC_SIGNALING_PATHWAY	0.005607	0.0394	0.376026	1.49987	CD44,LGALS3,HGF,PLAUR,LMNA,SOD2,NRP1,IFI6,SNAI2,PTGS2,SERPINE1,BDKRB2,TRADD,BID,TMBIM1,FAS,GRINA,IL1B,MCL1,THBS1,TMEM14A,BMP4,CLU,AR,RELA,HTRA2,PEA15,ARHGEF2,ICAM1,GPX1,IL19,FYN,CREB3,CDKN2D,GNAI2,HERPUD1,GDNF,HSPA1A,CREB3L1,TNFAIP3,AKT1,TPT1,ACVR1,HSPB1,NFE2L2,CTTN,MDM2
GO_POSITIVE_REGULATION_OF_EPITHELIAL_CELL_PROLIFERATION	0.003738	0.030665	0.396196	1.49964	ECM1,CAV2,NRP1,JUN,HTRA1,EGFR,CCND1,CDH13,SFRP1,VEGFC,ACVRL1,TNFSF12,OSR2,LAMB1,PTN,WNT5A,BAD,RTN4,BMP4,GRN,AR,PGF,GLUL,FGFR1,MYC,PRKCA,MYDGF,GATA2,VEGFB,LAMC1,ANG,AGGF1,NR4A1,SEMA5A,ZNF580,NF1,HRAS,B4GALT1,TNFAIP3,OSR1,AKT1,FGF1,RICTOR,PDCD6
GO_NIK_NF_KAPPAB_SIGNALING	0.003752	0.030665	0.396873	1.49941	PSMB8,SPHK1,PSMB9,EGFR,UACA,NFKBIA,PSME1,TRADD,IL1B,SASH1,RELB,PSME2,ZFP91,ILK,RELA,RBCK1,PDCD4,TERF2IP,LITAF,PSMF1,IKBKE,PSMD9,IRAK1,NFAT5,CPNE1,AKIP1,GREM1,NFKB2,AKT1,BIRC2,TRIP6,ZC3H12A
GO_REGULATION_OF_TRANSMEMBRANE_RECEPTOR_PROTEIN_SERINE_THREONINE_KINASE_SIGNALING_PATHWAY	0.005566	0.039291	0.382667	1.49922	NBL1,CAV1,CAV2,VEPH1,ZEB1,DKK3,LTBP1,ENG,HTRA1,CD109,TGFB1I1,MSX1,WWTR1,FBN1,SFRP1,LTBP4,TGFBR2,ACVRL1,EMILIN1,LOX,TWSG1,DAB2,SMURF2,WNT5A,THBS1,ITGA3,BMP4,ILK,SNX6,FZD1,VASN,FST,ZBTB7A
GO_REGULATION_OF_CELL_CELL_ADHESION	0.005587	0.039315	0.366422	1.4973	CD44,ASS1,LGALS3,CAV1,CD47,LGALS1,SERPINE2,ANXA1,CCL2,IL6ST,PRNP,GPNMB,ICOSLG,SNAI2,CEBPB,DPP4,TGFBR2,PYCARD,LOXL3,IL1B,PLPP3,TWSG1,NFKBIZ,C1QTNF1,IRF1,WNT5A,FXYD5,BAD,BMP4,PIEZO1,RELA,RIPK2,PRKCA,SOCS5,CD9,PAG1,CD55,TNFRSF14,SDC4,ICAM1,SIRPA,IL4R,CD83,UBASH3B,FYN,KLF4,DUSP10,MAD1L1
GO_POSITIVE_REGULATION_OF_SIGNALING	0.001577	0.02287	0.324466	1.49727	CD44,ECM1,CASP1,DCN,PRRX1,CAV1,HGF,PLAUR,IGFBP4,S100A4,ITGA2,SLC20A1,PSMB8,SPHK1,PSMB9,WLS,CAV2,EREG,GAS6,IL1R1,CTSC,LGALS1,CHN1,GSN,LPAR1,MME,TSPAN5,FGF5,SERPINE2,PDGFRB,PDGFRA,COL3A1,NRP1,SRPX,CASP4,JUN,LY96,ENG,TIMP2,EGFR,CCL2,SH2B3,MDFIC,IL6ST,ECE1,PRNP,AKR1B1,F10,TGFB1I1,CDH13,MSX1,GPNMB,IGFBP5,AXL,TIMP3,ADAM9,SECTM1,PTGS2,CAT,ARL6IP5,SFRP1,PSME1,TSPAN14,TRADD,EMP2,DLL4,COL1A1,CCL7,DUSP7,HIC…
GO_LYMPHOCYTE_ACTIVATION	0.001779	0.02287	0.350047	1.4969	POU2F2,CD44,LGALS3,CAV1,GAS6,ZEB1,CD47,LGALS1,GSN,EGR1,ANXA1,CCL2,IL6ST,APBB1IP,B2M,PRNP,GPNMB,AXL,ICOSLG,CEBPB,ERCC1,SFRP1,DPP4,DLL4,ZFP36L2,TGFBR2,PYCARD,LOXL3,IL1B,TWSG1,NFKBIZ,IMPDH1,MICA,IRF1,RAC2,CD151,RELB,BAD,HHEX,HPRT1,BMP4,MSN,AHR,PRDM1,MMP14,ITGB1,MEF2C,RIPK2,ZBTB7A,TICAM1,SOCS5,PAG1,CD55,TNFRSF14,SDC4,ICAM1,PURA,KLF6,DOCK10,SIRPA,CCND3,IL4R,STAT6,F2RL1,CD83,SKAP2,CD81,FYN,DUSP10,MAD1L…
GO_DEFENSE_RESPONSE_TO_OTHER_ORGANISM	0.003738	0.030665	0.364716	1.49422	TMEM173,OPTN,HTRA1,IFI16,IFI6,CEBPB,SERPINE1,CXCL6,GBP3,IL10RB,PYCARD,IL1B,C19orf66,GSDMD,LYST,IFITM2,TNFRSF1A,ISG20,MICA,IRF1,CALCOCO2,BNIP3L,PMAIP1,SIRT2,APOBEC3C,GRN,MAPKBP1,ATG7,RELA,RIPK2,TICAM1,IRF2,GBP1,TNFRSF14,PPP1R11,NT5C3A,IL4R,SSC5D,F2RL1,TRIM56,IFIT5,POLR3H,TRIM25,OAS3,FAM111A,PML,SLFN11,TRIM38,FLNA,SERINC3,SYT11,JAGN1,IL17RC,FAM3A,CD40,STAT1,TRAF3,COTL1,HRAS,TRIM22,TRAF3IP2,MAVS,SHC…
GO_ENDOCYTOSIS	0.001792	0.02287	0.349136	1.4927	LGALS3,CAV1,ITGA2,RIN1,LOXL4,CAV2,ENPP2,MASP1,SH3KBP1,GSN,ACKR4,EHD2,B2M,CDH13,AXL,CXCL8,SGIP1,SERPINE1,TGFBR2,LRP10,APPL2,VAMP4,PYCARD,LOXL3,EHD1,DAB2,WNT5A,C3,COLEC12,CD151,THBS1,SCARB2,AP1S1,LRP1,ANXA2,CD63,RIN2,VPS28,WIPF1,PPARG,EEA1,LGALS3BP,DNM1,CLTB,SCARA3,CLU,DPYSL2,DBNL,ITGB1,PI4KB,SNX17,SNX9,RIN3,CD9,BIN1,GATA2,PLA2R1,DENND1A,SSC5D,NECAP2,F2RL1,CD81,NR1H2,ENPP1,RAB22A,MARCH3,SYT11,CD163…
GO_DIVALENT_INORGANIC_CATION_TRANSPORT	0.001862	0.02287	0.36358	1.49263	STC1,LGALS3,CAV1,TSPO,AHNAK,GAS6,EHD3,PDGFRB,TPCN1,MYLK,CCL2,PRNP,GEM,ATP2B4,PTGS2,HOMER3,SLC39A13,F2R,G6PD,NTSR1,TRPV2,SLC39A6,ANXA2,GSTO1,SLC9A1,ANXA6,RASA3,ORAI3,ANXA5,ICAM1,BIN1,CACNB3,UBASH3B,FYN,HSPA2,ORAI1,PRKCE,CEMIP,SEC61A1,ERO1A,PML,ATP2C1,GNAI2,TUSC3,ITPR3,ORAI2,CAMK2D,PANX1,MICU3,DDIT3,SRI,TPT1,PSEN2,BEST1,MYO5A,FKBP1A,CAMK2G
GO_REGULATION_OF_CHEMOTAXIS	0.00759	0.047839	0.391286	1.49079	NBL1,ITGA2,GAS6,LPAR1,PDGFRB,PDGFRA,NRP1,SLIT2,CCL2,CDH13,CXCL8,MTUS1,SERPINE1,VEGFC,CCL7,MYCBP2,RAC2,WNT5A,THBS1,STX4,DUSP1,PGF,FGFR1,CSF1,F2RL1,VEGFB,CREB3,MPP1,SEMA5A,ZNF580,PPM1F,GREM1,SMAD3,MAPK3,NTF3,FGF1,HSPB1
GO_ANIMAL_ORGAN_MORPHOGENESIS	0.001656	0.02287	0.331202	1.48172	TNFRSF11B,STC1,COL6A2,DCN,PRRX1,CAV1,HGF,COL6A1,TBX3,PHLDA2,ITGA2,COL6A3,PSMB8,PSMB9,ARID5B,EREG,PAM,NFIC,ZEB1,TRIOBP,PDGFRB,PDGFRA,COL3A1,NRP1,JUN,MYLK,ENG,HTRA1,EGFR,SLIT2,CCL2,MSX1,IGFBP5,COL13A1,WWTR1,GAMT,SNAI2,CEBPB,TBX2,SERPINE1,FBN1,FJX1,TNC,MMP2,SFRP1,PSME1,COL1A2,VEGFC,CTSZ,IFT57,DLL4,COL1A1,CTHRC1,TGFBR2,FHL2,COL8A1,TSHZ1,ACVRL1,FOXF1,AREG,HOXA11,FAM20A,INSIG1,OSR2,PLOD3,LAMB1,TWSG1,TB…
GO_APOPTOTIC_SIGNALING_PATHWAY	0.001757	0.02287	0.339975	1.48086	CD44,CASP1,LGALS3,CAV1,HGF,PLAUR,SP100,LMNA,CTSC,GSN,CDKN1A,SOD2,NRP1,SRPX,CASP4,JUN,LY96,IFI16,UACA,IFI6,MSX1,DAP,TIMP3,SNAI2,CEBPB,PTGS2,SERPINE1,ARL6IP5,SFRP1,BDKRB2,TRADD,SRGN,HIC1,PPP1R15A,BID,TMBIM1,FAS,PYCARD,GRINA,IL1B,TNFSF12,CHAC1,TNFRSF1A,MAP3K5,MCL1,THBS1,STX4,TMEM14A,CIB1,BAD,BNIP3L,PMAIP1,BMP4,NFATC4,CLU,BAG3,AR,PTEN,TNFRSF12A,FGFR1,RELA,TICAM1,G0S2,ANXA6,TMEM109,PRKCA,RBCK1,CRADD,H…
GO_ERBB_SIGNALING_PATHWAY	0.005917	0.039844	0.404677	1.47453	MVP,PLAUR,EREG,SH3KBP1,EGFR,CPNE3,IFI6,CDH13,EPS8,AREG,DOK1,RTN4,EFEMP1,SNX6,PRKCA,SOCS5,SHKBP1,MVB12A,RHBDF2,CAMLG
GO_OSTEOBLAST_DIFFERENTIATION	0.007463	0.047428	0.376925	1.47424	TWIST2,HGF,COL6A1,TMEM119,JUNB,IL6ST,GPNMB,IGFBP5,WWTR1,SNAI2,CEBPB,CAT,TNC,SFRP1,COL1A1,DDR2,CTHRC1,FHL2,AREG,LOX,BCAP29,TWSG1,BMP4,FAM20C,LIMD1,ILK,FZD1,CLIC1,MEF2C,HAND2,ZHX3,SHOX2
GO_RESPIRATORY_SYSTEM_DEVELOPMENT	0.007491	0.047539	0.383659	1.47312	ASS1,MME,PDGFRB,PDGFRA,EGFR,IGFBP5,TNC,EPAS1,CTSZ,TGFBR2,FOXF1,LOXL3,LOX,PLOD3,TBX5,PTN,WNT5A,RCN3,ITGA3,SAV1,BMP4,LIPA,THRA,RARG,MMP14,TNS3,FGFR1,ADAMTS2
REACTOME_MAPK_FAMILY_SIGNALING_CASCADES	0.005618	0.039413	0.361874	1.47113	HGF,CDC42EP3,PSMB8,PSMB9,EREG,FGF5,PDGFRB,PDGFRA,JUN,EGFR,IL6ST,APBB1IP,CDC42EP2,MMP2,PSME1,DUSP7,CDC42EP5,AREG,DUSP6,PSME2,SPRED1,DUSP1,DUSP4,JAK1,FGFR1,RASA3,MYC,TLN1,PEA15,PSMF1,RAP1B,CCND3,KITLG,FYN,DUSP10,PSMD9,RAP1A,UBC,CAMK2D,NF1,HRAS,GDNF,SHC1,MAPK3,FGF1,HSPB1,PPP2R5B,PTPRA,CAMK2G
GO_RESPONSE_TO_STEROID_HORMONE	0.001838	0.02287	0.356362	1.47107	STC1,ASS1,CAV1,FOSL1,TSPO,PAM,NR2F2,CDKN1A,ANXA1,ENG,EGFR,SLIT2,CCND1,TGFB1I1,SERPINF1,ADAM9,TFPI,PTGS2,SFRP1,COL1A1,FOSB,ZFP36L2,PAPPA,TGFBR2,FHL2,AREG,LOX,IGFBP7,DAB2,PTN,THBS1,NR3C1,BAD,PPARG,SDC1,KANK2,BMP4,THRA,DUSP1,AR,RARG,RELA,TADA3,ZBTB7A
GO_CELLULAR_RESPONSE_TO_TOXIC_SUBSTANCE	0.007435	0.047318	0.374132	1.47087	ADIRF,PTGS1,HGF,SOD3,SPHK1,GSTM3,EGR1,SOD2,ANXA1,MSX1,AXL,NQO1,PTGS2,CAT,CCL7,GSTK1,MAP3K5,BAD,MAP1LC3A,MGST3,GSTO1,PRKAA1,PTEN,RELA,NFKB1,ESD,GPX1,SIRPA,STAT6,SIGMAR1,RHOB,MGST1,PRKCE,KLF4
GO_IMMUNE_RESPONSE_REGULATING_SIGNALING_PATHWAY	0.001767	0.02287	0.346234	1.46781	LGALS3,CAV1,CTSK,PSMB8,PSMB9,LPXN,CD47,TMEM173,CTSB,JUN,LY96,PRNP,ICOSLG,NFKBIA,CTSL,PSME1,BTN3A2,RFTN1,APPL2,NFKBIZ,ARPC1B,IRF1,COLEC12,RELB,RTN4,WIPF1,PSME2,TNIP1,TANK,MYO1C,RELA,MEF2C,RIPK2,TICAM1,NFKB1,ARPC1A,GBP1,RBCK1,PAG1,THEMIS2,IKBKG,PSMF1,IRAK3,CACNB3,RPS6KA3,F2RL1,IKBKE,CYFIP1,FYN,PRKCE,FOS,PSMD9,RAP1A,TIFA,ELF1,RAB7B,IRAK1,UBC,EIF2B3,MAPKAPK3,CD40,TRAF3,HRAS,RUNX1,HSPA1A,IKBKB,PIK3CD,…
GO_RESPONSE_TO_EXTRACELLULAR_STIMULUS	0.001776	0.02287	0.342512	1.46479	TNFRSF11B,STC1,ASS1,CD68,FOSL1,ITGA2,TSPO,GAS6,GSN,CDKN1A,JUN,NUCB2,EGFR,IFI16,CCND1,AXL,DAP,COMT,NQO1,SNAI2,ERCC1,PTGS2,CAT,SGIP1,TNC,SFRP1,COL1A1,WIPI1,TGFBR2,FAS,APPL2,NENF,G6PD,WDR45,IL1B,GSDMD,PTN,MAP3K5,GLRX2,RRAGA,RALB,PMAIP1,PPARG,TBL2,SIRT2,KANK2,MAP1LC3A,LDHA,LAMP2,PRKAA1,GLUL,ATG7,PTEN,RELA,MBD2,RNF152,LRP11,GAS2L1,SH3GLB1,GSS,ICAM1,ACAT1,CACNB3,GDF15,GABARAP,FYN,ZFP36,TRIM25,FOS,NAMPT…
REACTOME_INTERFERON_SIGNALING	0.007561	0.047839	0.382473	1.46396	CD44,SP100,PSMB8,MT2A,EGR1,B2M,IFI6,IFI35,GBP3,UBE2L6,IFITM2,ISG20,IRF1,IFNGR2,GBP2,TRIM8,JAK1,IRF2,GBP1,IFNAR1,ICAM1,TRIM25,OAS3,PML,TRIM38,FLNA,UBC,XAF1,CAMK2D,STAT1,UBE2E1,TRIM22,MAPK3,IFITM3
GO_NEGATIVE_REGULATION_OF_INTRACELLULAR_SIGNAL_TRANSDUCTION	0.001783	0.02287	0.341451	1.46305	CD44,CAV1,PLAUR,LPAR1,CARD19,RGS3,SERPINE2,CAMK2N1,OPTN,SOD2,TIMP2,FBLN1,SLIT2,PRNP,TIMP3,ATP2B4,SNAI2,PTGS2,HOMER3,SFRP1,BDKRB2,DUSP7,FHL2,BID,PYCARD,EMILIN1,GRINA,IL1B,DUSP6,MCL1,THBS1,ITGB1BP1,SMPD1,DLC1,ITGA3,CIB1,PBK,BMP4,TNIP1,RGS2,SPRED1,TAOK3,TANK,LIMD1,DUSP1,CLU,GSTO1,DUSP4,MAPKBP1,PRKAA1,PTEN,ITGB1,RELA,RASA3,MYC,GBP1,RNF152,PDCD4,HTRA2,ARHGEF2,PHLDA3,GPX1,RNF149,LITAF,IRAK3,SIRPA,F2RL1…
GO_NEGATIVE_REGULATION_OF_CATALYTIC_ACTIVITY	0.001718	0.02287	0.331738	1.46132	CD44,ECM1,PTX3,LGALS3,CAV1,HGF,MVP,PLAUR,COL6A3,GAS6,CAST,NR2F2,RGS3,CDKN1A,SERPINE2,CAMK2N1,CST3,ANXA1,TIMP2,SLIT2,IFI16,CD109,IFI6,PRNP,SERPINF1,SERPINB8,TIMP3,TIMP1,WWTR1,ATP2B4,NQO1,TFPI,RNH1,PTGS2,SERPINE1,PXK,SFRP1,SPOCD1,LXN,SERPINB6,CRYAB,DUSP7,PPP1R15A,TMBIM1,ANXA4,PYCARD,IL1B,DUSP6,PKIG,PTN,CDKN2A,C3,THBS1,ITGB1BP1,SMPD1,ANXA2,GADD45A,CIB1,HMSD,HHEX,PPARG,BMP4,RGS2,SPRED1,CARD16,TAOK3,D…
GO_RESPONSE_TO_ORGANIC_CYCLIC_COMPOUND	0.001704	0.02287	0.327966	1.45799	STC1,ASS1,CAV1,LUM,FOSL1,ITGA2,TSPO,PAM,TMEM173,LGALS1,NR2F2,GSN,CDKN1A,FAM210B,EGR1,PDGFRB,ANXA1,JUN,JUNB,ENG,EGFR,SLIT2,CCL2,CCND1,TGFB1I1,SERPINF1,IGFBP5,PTGES,COMT,ADAM9,ATP2B4,NQO1,SNAI2,CEBPB,TFPI,PTGS2,CAT,NFKBIA,TNC,SFRP1,COL1A1,CRYAB,FOSB,RFTN1,ZFP36L2,PAPPA,TGFBR2,FHL2,G6PD,FOXF1,IL1B,AREG,DUSP6,LOX,INSIG1,PLIN2,IGFBP7,ARPC1B,DAB2,PTN,COLEC12,THBS1,SMPD1,RALB,NR3C1,BAD,PMAIP1,SOCS2,PPAR…
GO_REGULATION_OF_RESPONSE_TO_STRESS	0.001577	0.02287	0.318293	1.45773	PLAU,CD44,APOD,NT5E,MGLL,PRRX1,CAV1,HGF,PLAUR,CTSK,ITGA2,PSMB8,PSMB9,LMNA,EREG,IL1R1,CD47,TMEM173,CTSB,CDKN1A,SERPINE2,PLAT,PDGFRA,OPTN,SOD2,ANXA1,LY96,MYLK,HTRA1,EGFR,MDFIC,IL6ST,IFI16,CD109,MSX1,SERPINF1,ATP2B4,SNAI2,CEBPB,ERCC1,TFPI,PTGS2,NFKBIA,SERPINE1,CTSL,ARL6IP5,SFRP1,PSME1,BDKRB2,TRADD,CRYAB,RFTN1,CXCL6,TGFBR2,HIC1,PPP1R15A,BID,F2R,FAS,APPL2,PYCARD,FOXF1,GRINA,IL1B,PLPP3,SASH1,INSIG1,NFK…
GO_POSITIVE_REGULATION_OF_HYDROLASE_ACTIVITY	0.00173	0.02287	0.330562	1.4577	CASP1,CAV1,ARHGAP22,ITGA2,RIN1,ASPH,CAV2,CHN1,GSN,LPAR1,RGS3,ARHGAP24,PDGFRB,RGS10,PDGFRA,NRP1,CASP4,JUN,EGFR,FBLN1,CCL2,IFI16,RGS17,DAP,CDC42EP2,ARL6IP5,SFRP1,SRGAP1,PSME1,PCOLCE,TRADD,IFT57,CCL7,ARHGAP18,PPP1R15A,BID,F2R,ARHGAP29,FAS,PYCARD,RHOC,MAP3K5,WNT5A,DLC1,C6orf89,RCN3,S100A10,RHOG,BAD,RIN2,ARHGDIA,PMAIP1,PSME2,PPARG,RGS2,SMAP2,EDNRA,GRN,TANK,ARHGAP21,ITGB1,FGFR1,MEF2C,RIPK2,RSU1,RASA3,A…
GO_RESPONSE_TO_TOXIC_SUBSTANCE	0.00177	0.02287	0.343702	1.45411	ADIRF,ASS1,PTGS1,HGF,FOSL1,SOD3,SPHK1,CAPN2,MT2A,GSTM3,GSN,CDKN1A,EGR1,PDGFRB,RGS10,SOD2,ANXA1,JUN,RGS17,CCND1,MSX1,AXL,ADAM9,NQO1,PTGS2,CAT,TNC,COL1A1,CRYAB,CCL7,GSTK1,KCNMA1,EPS8,G6PD,AREG,MAP3K5,GLRX2,BAD,HPRT1,SDC1,RGS2,MAP1LC3A,LDHA,DUSP1,MGST3,GSTO1,AHR,SDF4,PRKAA1,PTEN,RELA,SCN9A,NFKB1,ESD,HTRA2,MT1E,ICAM1,XPA,GPX1,SIRPA,STAT6,SIGMAR1,FYN,RHOB,MGST1,PRKCE,KLF4
GO_POSITIVE_REGULATION_OF_CELL_POPULATION_PROLIFERATION	0.001678	0.02287	0.324546	1.44176	ECM1,PRRX1,S100A6,CLEC11A,TBX3,FOSL1,ITGA2,SPHK1,CD248,CAV2,PID1,EREG,TSPO,GAS6,CD47,CDKN1A,FGF5,EGR1,PDGFRB,PDGFRA,TMEM119,NRP1,ANXA1,JUN,HTRA1,EGFR,IL6ST,CCND1,AKR1B1,CDH13,IGFBP5,ICOSLG,TIMP1,WWTR1,GRK5,PTGS2,TBX2,TNC,MMP2,SFRP1,DPP4,VEGFC,EMP2,CTSZ,DLL4,DDR2,CTHRC1,TGFBR2,F2R,ACVRL1,CDC25B,PYCARD,FOXF1,IL1B,AREG,TNFSF12,OSR2,LAMB1,TBX5,SERTAD1,S100A13,PTN,MAP3K5,RAC2,WNT5A,THBS1,ITGB1BP1,STX4…
REACTOME_ASPARAGINE_N_LINKED_GLYCOSYLATION	0.00365	0.030665	0.347382	1.43969	CD59,CTSC,KDELR3,COPZ2,CTSZ,PMM1,DCTN3,CNIH3,AREG,CTSA,MGAT1,ST3GAL4,ANKRD28,TUBA1A,DPM3,MGAT5,CAPZB,ST6GALNAC4,TUBB6,MVD,UAP1,COPG1,TMED3,TRAPPC1,CD55,ST3GAL5,ARFGAP3,SEC31A,EDEM3,SEC24D,SEC23A,SAR1B,OS9,MCFD2,ALG9,TUBB4B,GMPPA,SLC35C1,CAPZA1,COPB2,KDELR2,ST6GALNAC6,TUSC3,ALG3,TMED7,DCTN2,UBC,ALG5,TMED10,DCTN6,CSNK1D,FUT8,TRAPPC3,ANK1,B4GALT1,CNIH1,TMEM115,DYNC1I2,DAD1,ST3GAL3,STX5,ALG14,B4GALT2…
GO_PROTEOLYSIS	0.001548	0.02287	0.309924	1.43235	MMP1,ANPEP,PLAU,CD44,ECM1,CASP1,CAV1,HGF,PRSS3,PLAUR,CTSK,COL6A3,PSMB8,PSMB9,CAPN2,ASPH,MASP1,GAS6,DPP7,JOSD2,CAST,CTSC,GSN,PRSS23,CTSB,MME,C1R,SERPINE2,CAMK2N1,PLAT,CST3,CASP4,TIMP2,HTRA1,FBLN1,C1S,IFI16,CD109,ECE1,IFI6,PRNP,F10,TGFB1I1,ADAM33,USP53,MAP1A,SERPINF1,SERPINB8,DAP,TIMP3,TIMP1,TTC3,WWTR1,AEBP1,ADAM9,TFPI,ADAMTS6,PTGS2,NFKBIA,SERPINE1,CTSL,ARL6IP5,MMP2,SFRP1,LXN,PSME1,SERPINB6,DPP4,PC…
GO_CELLULAR_COMPONENT_DISASSEMBLY	0.001736	0.02287	0.328738	1.43091	MMP1,CD44,CAV1,CTSK,CAPN2,ASPH,TSPO,GSN,TRIOBP,OPTN,H1F0,CST3,TIMP2,HTRA1,MAP1A,TIMP1,SNAI2,CTSL,MMP2,DPP4,CFL2,DDR2,TWF2,WIPI1,LPIN1,EPS8,WDR45,STMN2,LIMA1,CHMP3,EXOG,C3,MRPL24,LRP1,TMOD3,CALCOCO2,MMP3,ADAM15,CIB1,FAP,BNIP3L,CAPG,MRPL36,NAV3,MAP1LC3A,TWF1,LAMP2,PLK3,FZD1,ATG7,MMP14,CAPZB,NEK6,NES,MRPL17,MYC,PRKCA,HTRA2,MRPS24,SNX14,ARHGEF2,VPS16,IRAK3,CAPN1,GABARAP,F2RL1,SMARCC2,HMGA1,MTPN,SMARC…
GO_CELLULAR_RESPONSE_TO_OXIDATIVE_STRESS	0.005671	0.039537	0.349577	1.4296	HGF,SOD3,SPHK1,PDGFRA,SOD2,ANXA1,JUN,EGFR,AXL,NQO1,CAT,ARL6IP5,MMP2,EPAS1,MSRA,MSRB3,G6PD,MAP3K5,GLRX2,MCL1,MPV17,MMP3,SIRT2,MAP1LC3A,PXN,FZD1,PRKAA1,ATG7,RELA,HTRA2,NCOA7,GPX1,SIRPA,PLA2R1,STAT6,SIGMAR1,FYN,MSRB2,RHOB,MGST1,KLF4,ALDH3B1,FOS,ERO1A,PML,MGMT,NET1,NUDT2,GPX8,ZNF580,FUT8,HSPA1A,FBLN5,TNFAIP3,RWDD1,AKT1,MAPK3,SLC25A24,HSPB1,NFE2L2,P4HB,MDM2
GO_POSITIVE_REGULATION_OF_PROTEOLYSIS	0.003656	0.030665	0.344185	1.42664	CASP1,CAV1,ASPH,CTSC,GSN,CASP4,FBLN1,IFI16,DAP,ADAM9,ARL6IP5,PSME1,PCOLCE,TRADD,IFT57,BID,F2R,FAS,PYCARD,IL1B,DAB2,MAP3K5,DLC1,RCN3,CCBE1,BAD,PMAIP1,PSME2,PPARG,SIRT2,TNIP1,GRN,TANK,CLU,PLK3,PTEN,MMP14,RIPK2,MYC,SNX9,CRADD,HTRA2,SOCS5
GO_REGULATION_OF_PROTEIN_POLYMERIZATION	0.007421	0.047297	0.364074	1.42637	CDC42EP3,GSN,TRIOBP,SLIT2,CDC42EP2,TWF2,ARHGAP18,EPS8,CDC42EP5,PYCARD,STMN2,ARPC1B,CDC42EP1,TPPP3,TMOD3,WIPF1,CAPG,NAV3,TWF1,MYO1C,CAPZB,ARPC1A,SNX9,ICAM1,BIN1,CYFIP1,MTPN,NIN,PRKCE,CAPZA1,TMSB10,CDC42EP4,HSPA1A,ARPC5,FMN1,MYADM,NCK1,ARL2,CTTN,RICTOR,SLAIN2,CLIP3,EVL,ARF6,ABL1,ACTR3,ARPIN,FHOD3
GO_CELLULAR_RESPONSE_TO_NITROGEN_COMPOUND	0.003521	0.030665	0.329116	1.42544	STC1,ASS1,CAV1,COL6A1,CAPN2,CAV2,PID1,ZEB1,TMEM173,VIM,EGR1,RGS10,PDGFRA,COL3A1,CASP4,EGFR,SLIT2,PRNP,AKR1B1,IGFBP5,ATP2B4,CEBPB,PTGS2,FBN1,MMP2,SFRP1,COL1A2,COL1A1,LPIN1,APPL2,IL1B,MAP3K5,COLEC12,RRAGA,TCIRG1,RALB,LRP1,MMP3,SOCS2,PPARG,CASP7,SIRT2,COL16A1,PXN,GNG2,VAMP2,SNX6,AHR,SLC9A1,MYO1C,PRKAA1,ATG7,PTEN,RELA,MEF2C,RIPK2,NFKB1,LEPROT,ATP6V0D1,MGARP,ANXA5,ARHGEF2,ICAM1,RAP1B,CCND3,GDF15,STAT6…
GO_REGULATION_OF_ION_TRANSPORT	0.003527	0.030665	0.336105	1.41906	STC1,LGALS3,CAV1,TSPO,AHNAK,GLRX,SERPINE2,EHD3,PDGFRB,TPCN1,MYLK,CCL2,B2M,PRNP,GEM,ATP2B4,CEBPB,PTGS2,PXK,ARL6IP5,HOMER3,KCNMA1,F2R,CNIH3,FABP3,G6PD,NTSR1,IL1B,TRPV2,GPM6B,THBS1,FXYD5,ANXA2,CD63,RGS2,VAMP2,GSTO1,SLC9A1,PTEN,CLIC1,FGFR1,MEF2C,SCN9A,TMEM109,ICAM1,BIN1,TCAF1,CAPN1,CACNB3,PLA2R1,FHL1,UBASH3B,FYN,HSPA2,ORAI1,PRKCE,CEMIP
GO_GLAND_DEVELOPMENT	0.003604	0.030665	0.338768	1.41845	ASS1,CAV1,HGF,TBX3,ITGA2,WLS,ARID5B,TSPO,PAM,DKK3,SERPINE2,PDGFRA,NRP1,ANXA1,CIT,JUN,EGFR,CCND1,MSX1,SERPINF1,IGFBP5,SNAI2,CEBPB,TBX2,TNC,SFRP1,TGFBR2,FOXF1,AREG,TWSG1,PTN,WNT5A,RTN4,SOCS2,HOXA9,BMP4,THRA,MSN,AR,RARG,PTEN,FGFR1,RELA,HAND2,CSF1,PLXND1,GPX1,PITX1,CAPN1,ACAT1,GATA2,STAT6
GO_NEGATIVE_REGULATION_OF_HYDROLASE_ACTIVITY	0.001812	0.02287	0.340374	1.41757	CD44,ECM1,PTX3,LGALS3,HGF,PLAUR,COL6A3,GAS6,CAST,SERPINE2,CST3,ANXA1,TIMP2,SLIT2,IFI16,CD109,IFI6,SERPINF1,SERPINB8,TIMP3,TIMP1,TFPI,PTGS2,SERPINE1,PXK,SPOCD1,LXN,SERPINB6,CRYAB,PPP1R15A,PTN,C3,THBS1,HMSD,RGS2,SPRED1,CARD16,MGAT5,AIP,PHACTR1,ANGPTL4,BIN1,PPP1R11,GPX1,MYO1D,PSMF1,PLA2R1,RPS6KA3,GPSM1,SPOCK1,KLF4,APLP2,TIPRL
GO_POSITIVE_REGULATION_OF_MAPK_CASCADE	0.005236	0.037486	0.334653	1.41522	CD44,HGF,IGFBP4,CAV2,GAS6,LPAR1,PDGFRB,PDGFRA,NRP1,JUN,TIMP2,EGFR,CCL2,MDFIC,GPNMB,ADAM9,ARL6IP5,CCL7,DUSP7,F2R,CSPG4,NENF,PYCARD,IL1B,SASH1,DUSP6,C1QTNF1,MAP3K5,WNT5A,THBS1,C1QTNF2,LRP1,GADD45A,CIB1,TNFRSF19,BMP4,TAOK3,ILK,S1PR2,AR,ZEB2,PRKAA1,PTEN,DBNL,FGFR1,RIPK2,HAND2,MAP2K3,PRKCA,MYDGF,PEA15,ICAM1,IKBKG,RAP1B,KITLG,BMPER,NPTN,GDF15,F2RL1,CD81,PRKCE,SH3RF3,RAP1A,NOTCH2,SORBS3,GNAI2,IL11,DAXX,…
GO_CELLULAR_RESPONSE_TO_DRUG	0.005545	0.039268	0.343835	1.41426	ADIRF,ASS1,HGF,SPHK1,MT2A,GAS6,VIM,EGR1,RGS10,ANXA1,EGFR,SLIT2,PRNP,MSX1,SERPINF1,AXL,NQO1,PTGS2,SFRP1,CCL7,IL1B,MAP3K5,NR3C1,MMP3,ADAM15,BAD,MAP1LC3A,AHR,PRKAA1,ATG7,PTEN,RELA,MEF2C,RIPK2,NFKB1,HMGA2,MYC,ARHGEF2,ICAM1,RNF149,RAP1B,SIRPA,STAT6,SIGMAR1,FYN,RHOB,PRKCE,KLF4,RAP1A,GNAI2,PDE4A,NET1,DAXX,ZNF580,PPM1F
GO_LIPID_METABOLIC_PROCESS	0.001621	0.02287	0.312698	1.41364	APOD,MGLL,CAV1,PTGS1,SPHK1,CAPN2,GLIPR1,TSPO,ENPP2,HACD4,PAM,DKK3,NR2F2,EGR1,PDGFRB,PDGFRA,ANXA1,RAB38,EGFR,CPNE3,AKR1B1,PTGES,COMT,CYB5R2,ELOVL1,GK,SNAI2,PTGS2,CAT,LRP10,FHL2,LPIN1,SERINC2,APPL2,FABP3,DECR1,CRYL1,G6PD,PLPP2,ZADH2,IL1B,PLPP3,CYB5R3,INSIG1,PLIN2,IGFBP7,INPP1,LIMA1,HSD3B7,TNFRSF1A,CBR1,C3,CTSA,SMPD1,ST3GAL4,GPC1,C1QTNF2,LRP1,CRAT,ECI2,NPAS2,DEGS1,AGPAT2,SLC22A4,SOCS2,PPARG,SIRT2,LS…
GO_POSITIVE_REGULATION_OF_DEVELOPMENTAL_PROCESS	0.001647	0.02287	0.311813	1.41318	ADIRF,ECM1,NBL1,DCN,HGF,SPHK1,CAPN2,LMNA,TSPO,ENPP2,GAS6,ZEB1,LPAR1,MME,TRIOBP,FAM210B,EGR1,SERPINE2,PDGFRB,EHD2,RRAS,TMEM119,HSPB6,SOD2,NRP1,FAM129B,ANXA1,JUN,JUNB,ENG,TIMP2,SLIT2,IL6ST,CCND1,TGFB1I1,TPBG,SERPINF1,AXL,CXCL8,CRABP2,WWTR1,BTG1,ADAM9,SNAI2,CEBPB,PTGS2,TBX2,SERPINE1,SFRP1,VEGFC,TRADD,COL1A1,DDR2,CTHRC1,TWF2,TGFBR2,DOCK5,ITGA5,ACVRL1,THBS2,IL1B,STMN2,SASH1,HOXA11,BEND6,TNFSF12,OSR2,T…
GO_REGULATION_OF_INTRACELLULAR_SIGNAL_TRANSDUCTION	0.001538	0.02287	0.303692	1.40971	CD44,ECM1,CASP1,DCN,CAV1,HGF,ARHGAP22,PLAUR,IGFBP4,S100A4,SLC20A1,SPHK1,WLS,CAV2,EREG,GAS6,LGALS1,CHN1,LPAR1,CARD19,RGS3,FGF5,SERPINE2,ARHGAP24,PDGFRB,CAMK2N1,RRAS,PDGFRA,OPTN,COL3A1,SOD2,NRP1,JUN,ENG,TIMP2,EGFR,FBLN1,SLIT2,CCL2,MDFIC,UACA,PRNP,F10,CDH13,MSX1,GPNMB,IGFBP5,AXL,TIMP3,ADAM9,SECTM1,ATP2B4,SNAI2,SSX2IP,PTGS2,CAT,NFKBIA,ARL6IP5,HOMER3,SFRP1,SRGAP1,BDKRB2,TRADD,CCL7,DUSP7,FHL2,ARHGAP18,…
GO_RESPONSE_TO_HORMONE	0.001656	0.02287	0.314536	1.40548	STC1,ASS1,CAV1,FOSL1,ITGA2,CAV2,PID1,EREG,TSPO,PAM,NR2F2,CTSB,CDKN1A,FAM210B,EGR1,PDGFRB,RGS10,ANXA1,JUN,JUNB,ENG,TIMP2,EGFR,SLIT2,CCND1,AKR1B1,TGFB1I1,SERPINF1,IGFBP5,TIMP3,TIMP1,ADAM9,NQO1,TFPI,PTGS2,CAT,CTSL,FBN1,TNC,SFRP1,COL1A1,CRYAB,FOSB,ZFP36L2,PAPPA,TGFBR2,FHL2,LPIN1,APPL2,FABP3,IL1B,AREG,LOX,IGFBP7,PLOD3,ARPC1B,DAB2,PTN,THBS1,TCIRG1,NR3C1,ANXA2,ITGA3,BAD,HHEX,SOCS2,PPARG,SDC1,KANK2,BMP4,…
GO_REGULATION_OF_HEMOPOIESIS	0.00363	0.030665	0.334975	1.4003	LGALS3,PSMB8,PSMB9,GAS6,ZEB1,FAM210B,ANXA1,JUN,B2M,AXL,CEBPB,NFKBIA,FBN1,SFRP1,PSME1,ZFP36L2,TGFBR2,LOXL3,LOX,NFKBIZ,IRF1,THBS1,CIB1,BAD,PSME2,HOXA9,BMP4,PRDM1,RARG,MMP14,MEF2C,RIPK2,MYC,PRKCA,CSF1,MEIS1,SOCS5,PSMF1,KITLG,IL4R,GATA2,CD83,UBASH3B,ZFP36,KMT2E,RB1,FOS,DUSP10,PSMD9,ZFP36L1,NOTCH2,RAB7B,P4HTM,HOXA7,STAT1,NF1,RUNX1,HSPA1A
GO_IMPORT_INTO_CELL	0.001739	0.02287	0.321648	1.40027	LGALS3,CAV1,ITGA2,RIN1,LOXL4,CAV2,ENPP2,MASP1,SH3KBP1,GSN,ACKR4,EHD2,B2M,PRNP,CDH13,AXL,CXCL8,ATP2B4,SGIP1,SERPINE1,ARL6IP5,TGFBR2,LRP10,APPL2,FABP3,VAMP4,PYCARD,NTSR1,LOXL3,GPM6B,EHD1,DAB2,WNT5A,C3,COLEC12,CD151,THBS1,SLC39A6,SCARB2,AP1S1,LRP1,ANXA2,CD63,RIN2,VPS28,WIPF1,PPARG,EEA1,RGS2,LGALS3BP,DNM1,CLTB,SCARA3,CLU,DPYSL2,SLC9A1,GLUL,DBNL,ITGB1,PI4KB,SNX17,SNX9,RIN3,CD9,BIN1,GATA2,PLA2R1,DENND1…
GO_POSITIVE_REGULATION_OF_TRANSPORT	0.001698	0.02287	0.315739	1.39985	STC1,PTX3,CASP1,LGALS3,CAV1,ITGA2,WLS,TSPO,GLRX,GAS6,CD47,EHD3,PDGFRB,EHD2,ANXA1,MYLK,EGFR,CCL2,B2M,PRNP,AXL,ABLIM3,ADAM9,CEBPB,PTGS2,NFKBIA,SGIP1,SERPINE1,VEGFC,BID,F2R,APPL2,FABP3,PYCARD,G6PD,NTSR1,IL1B,GSDMD,TRPV2,EHD1,DAB2,C1QTNF1,RAC2,WNT5A,C3,CD151,CAMK1,ITGB1BP1,STX4,C1QTNF2,LRP1,ANXA2,CD63,CIB1,BAD,VPS28,PMAIP1,PPARG,SDC1,DNM1,STX1A,SCP2,VAMP2,MSN,CLU,PLK3,BAG3,GSTO1,SLC9A1,GRP,MYO1C,PRKA…
GO_REGULATION_OF_LIPID_METABOLIC_PROCESS	0.003663	0.030665	0.337438	1.39883	APOD,CAV1,CAPN2,GLIPR1,TSPO,DKK3,EGR1,PDGFRB,PDGFRA,ANXA1,RAB38,SNAI2,PTGS2,FHL2,APPL2,FABP3,IL1B,INSIG1,PLIN2,IGFBP7,TNFRSF1A,C3,C1QTNF2,NPAS2,SOCS2,PPARG,LSS,ACADVL,PRKAA1,NFKB1,MVD,G0S2,FDPS,ANGPTL4,SOCS5,H2AFY,LMF1,ZBTB20,MVK,ABHD5,CD81,STARD4,SMARCD3,KLF4,RB1,NR1H2,MBTPS1,ORMDL2,FAM3A,ADM,LONP2,PPARD,PMVK,PPARA,TRIB3,WDR91,AKT1,PNPLA2
GO_POSITIVE_REGULATION_OF_CELL_DIFFERENTIATION	0.001684	0.02287	0.313258	1.39652	ADIRF,NBL1,HGF,CAPN2,TSPO,GAS6,ZEB1,LPAR1,MME,TRIOBP,FAM210B,SERPINE2,EHD2,TMEM119,SOD2,NRP1,FAM129B,ANXA1,JUN,JUNB,ENG,TIMP2,SLIT2,IL6ST,TGFB1I1,SERPINF1,AXL,CRABP2,WWTR1,BTG1,SNAI2,CEBPB,PTGS2,SERPINE1,SFRP1,VEGFC,COL1A1,DDR2,CTHRC1,TWF2,TGFBR2,DOCK5,ACVRL1,IL1B,STMN2,HOXA11,BEND6,TRPV2,TBX5,EHD1,NFKBIZ,DAB2,PTN,MAP3K5,WNT5A,CAMK1,SCARB2,GPC1,LRP1,S100A10,ANXA2,ITGA3,SAV1,CIB1,BAD,ARHGDIA,SOCS2…
GO_REGULATION_OF_ANATOMICAL_STRUCTURE_SIZE	0.003515	0.030665	0.329436	1.39576	CAV1,CDC42EP3,GSN,TRIOBP,PRR16,SOD2,NRP1,CIT,EGFR,SLIT2,ECE1,CRABP2,CDC42EP2,PTGS2,BDKRB2,CFL2,TWF2,DOCK5,ARHGAP18,KCNMA1,PPP1R15A,F2R,EPS8,CDC42EP5,PYCARD,TMEM123,TRPV2,PLOD3,LIMA1,ARPC1B,CDC42EP1,WNT5A,ITGB1BP1,LRP1,TMOD3,RTN4,WIPF1,CAPG,RGS2,EDNRA,TWF1,ILK,MSN,DPYSL2,RARG,MYO1C,PTEN,TNFRSF12A,CAPZB,ARPC1A,SNX9,LRRC8C,ICAM1,HP1BP3,BIN1,GPX1,F2RL1,CYFIP1,MTPN,PRKCE,CAPZA1,TMSB10,RAB22A,CDC42EP4,…
GO_SUPRAMOLECULAR_FIBER_ORGANIZATION	0.003497	0.030665	0.318001	1.39048	LUM,CDC42EP3,LOXL4,CD47,GSN,VIM,LPAR1,TRIOBP,PDGFRB,PDGFRA,COL3A1,NRP1,CST3,CIT,EFEMP2,SLIT2,MAP1A,AEBP1,CDC42EP2,SFRP1,COL1A2,EMP2,THSD4,COL1A1,CRYAB,CFL2,DDR2,TWF2,ARHGAP18,EPS8,COL5A3,CDC42EP5,PYCARD,RHOC,EMILIN1,LOXL3,STMN2,LOX,PLOD1,SLK,PLOD3,LIMA1,ARPC1B,CDC42EP1,RAC2,ITGB1BP1,DLC1,TPPP3,S100A10,TMOD3,RND3,ANXA2,RHOG,CIB1,DST,TUBGCP2,WIPF1,CAPG,RHOBTB3,NAV3,TWF1,PXN,ILK,MARCKS,CLU,PLK3,SLC9…
GO_POSITIVE_REGULATION_OF_PHOSPHORUS_METABOLIC_PROCESS	0.001647	0.02287	0.310208	1.38855	CD44,CAV1,HGF,PLAUR,IGFBP4,ITGA2,SPHK1,CAV2,EREG,ENPP2,GAS6,LPAR1,CDKN1A,EGR1,PDGFRB,PDGFRA,NRP1,JUN,ENG,TIMP2,EGFR,CCL2,MDFIC,IL6ST,CCND1,PRNP,GPNMB,ADAM9,ATP2B4,PTGS2,ARL6IP5,VEGFC,EMP2,CCL7,DDR2,DUSP7,TGFBR2,PPP1R15A,ITGA5,F2R,FAS,ACVRL1,CSPG4,NENF,CDC25B,PYCARD,IL1B,SASH1,AREG,DUSP6,FAM20A,SLK,TWSG1,FAM129A,TNFRSF1A,DAB2,C1QTNF1,MAP3K5,WNT5A,C3,THBS1,CAMK1,ITGB1BP1,SMPD1,DLC1,RALB,C1QTNF2,LRP…
GO_NEGATIVE_REGULATION_OF_DEVELOPMENTAL_PROCESS	0.001686	0.02287	0.310405	1.38312	TWIST2,TNFRSF11B,ECM1,DCN,CAV1,TBX3,CTSK,EREG,TSPO,GAS6,ZEB1,LGALS1,VIM,LPAR1,CDKN1A,COL3A1,NRP1,CST3,FAM129B,ANXA1,EGFR,FBLN1,SLIT2,CCDC85B,B2M,CCND1,TGFB1I1,MSX1,SERPINF1,IGFBP5,TIMP1,WWTR1,SNAI2,TBX2,NFKBIA,SERPINE1,FBN1,SFRP1,CTSZ,DLL4,SRGN,ZFP36L2,TGFBR2,APPL2,ACVRL1,G6PD,ZADH2,EMILIN1,LOXL3,THBS2,IL1B,STMN2,AREG,INSIG1,TWSG1,TBX5,PTN,IRF1,WNT5A,THBS1,ITGB1BP1,LRP1,ANXA2,SAV1,CIB1,RTN4,ARHGD…
GO_POSITIVE_REGULATION_OF_GTPASE_ACTIVITY	0.005445	0.038737	0.331089	1.38218	ARHGAP22,RIN1,CAV2,CHN1,RGS3,ARHGAP24,RGS10,NRP1,JUN,CCL2,RGS17,CDC42EP2,SFRP1,SRGAP1,CCL7,ARHGAP18,F2R,ARHGAP29,WNT5A,DLC1,S100A10,RHOG,RIN2,ARHGDIA,RGS2,SMAP2,ARHGAP21,ITGB1,RSU1,RASA3,ARHGEF1,TBC1D19,SNX9,RIN3,ICAM1,ARHGAP10,ARFGAP3,DOCK10,DENND1A,ALDH1A1,F2RL1,SEC23A,ASAP1,DOCK7,ASAP2,RAP1A,PLEKHG4,NET1,CD40,ARHGAP6,NF1,ACAP2,HRAS,SYDE1,TBC1D9B,NPRL2,TBC1D8,ACAP3,NTF3,ARHGAP35,ABR,DOCK4
GO_APOPTOTIC_PROCESS	0.001546	0.02287	0.297279	1.38131	TWIST2,TNFRSF11B,CD44,CASP1,LGALS3,CAV1,HGF,TBX3,PHLDA2,PLAUR,FOSL1,SP100,SPHK1,CD248,CAPN2,LMNA,TSPO,GAS6,SH3KBP1,PHLDA1,TMEM173,CAST,CTSC,LGALS1,GSN,LPAR1,CTSB,CDKN1A,EGR1,PDGFRB,HSPB6,SOD2,NRP1,H1F0,SRPX,FAM129B,ANXA1,CIT,CASP4,JUN,LY96,EGFR,EVA1A,SLIT2,IFI27L2,CCL2,IL6ST,IFI16,UACA,IFI6,PRNP,AKR1B1,USP53,MSX1,AXL,DAP,TIMP3,TIMP1,BTG1,GRK5,NQO1,SNAI2,CEBPB,PTGS2,CAT,NFKBIA,SERPINE1,CTSL,ARL6IP…
GO_G_PROTEIN_COUPLED_RECEPTOR_SIGNALING_PATHWAY	0.003584	0.030665	0.321715	1.37553	CXCL1,MGLL,MRGPRF,CAV1,SPHK1,CAV2,EREG,GNG11,LPAR1,RGS3,ACKR4,PDGFRB,RGS10,ANXA1,CCL2,RGS17,PDGFRL,CXCL8,ADGRE5,PTGIR,GNG12,ATP2B4,GRK5,HOMER3,BDKRB2,CCL7,CXCL6,F2R,NTSR1,RHOC,AREG,RAC2,WNT5A,C3,GPSM2,HEBP1,LRP1,PPARG,RGS2,EDNRA,DNM1,GNG2,S1PR2,FZD1,GRP,GAP43,ADGRL4,OGFR,ARHGEF1,PRKCA,NXPH4
GO_CELLULAR_LIPID_METABOLIC_PROCESS	0.001686	0.02287	0.308418	1.36888	APOD,MGLL,CAV1,PTGS1,SPHK1,ENPP2,HACD4,PAM,PDGFRB,PDGFRA,EGFR,AKR1B1,PTGES,ELOVL1,GK,PTGS2,CAT,LPIN1,SERINC2,APPL2,FABP3,DECR1,CRYL1,PLPP2,ZADH2,PLPP3,INSIG1,INPP1,TNFRSF1A,CBR1,C3,CTSA,SMPD1,ST3GAL4,GPC1,C1QTNF2,LRP1,CRAT,ECI2,DEGS1,AGPAT2,SLC22A4,SOCS2,PPARG,SIRT2,SDC1,PLPPR2,HADHB,LIPA,SCP2,ACADVL,ETFA,AGPAT3,PYURF,DPM3,PRKAA1,PTEN,ST6GALNAC4,MVD,PI4KB,SYNJ2,OSBPL5,AIG1,HTRA2,SOCS5,CES2,ACOX2,…
GO_SIGNAL_TRANSDUCTION_BY_PROTEIN_PHOSPHORYLATION	0.001689	0.02287	0.306809	1.36817	CD44,CAV1,HGF,IGFBP4,PSMB8,PSMB9,CAV2,EREG,GAS6,LPAR1,RGS3,FGF5,PDGFRB,CAMK2N1,RRAS,PDGFRA,NRP1,JUN,TIMP2,EGFR,FBLN1,CCL2,MDFIC,GPNMB,TIMP3,ADAM9,ARL6IP5,SFRP1,PSME1,CRYAB,CCL7,DUSP7,ZFP36L2,F2R,FAS,CSPG4,CDC42EP5,NENF,PYCARD,EMILIN1,IL1B,SASH1,AREG,DUSP6,SLK,C1QTNF1,MAP3K5,WNT5A,THBS1,ITGB1BP1,SMPD1,C1QTNF2,LRP1,GADD45A,CIB1,PSME2,TNFRSF19,PBK,BMP4,TNIP1,RGS2,SPRED1,TAOK3,DUSP1,ILK,S1PR2,DUSP4,A…
GO_REGULATION_OF_CELL_DEATH	0.00156	0.02287	0.295184	1.36321	TWIST2,CD44,CASP1,LGALS3,CAV1,HGF,TBX3,PLAUR,FOSL1,SP100,SPHK1,CD248,CAPN2,LMNA,TSPO,GAS6,CAST,CTSC,LGALS1,GSN,LPAR1,CTSB,CDKN1A,EGR1,PDGFRB,HSPB6,SOD2,NRP1,SRPX,FAM129B,ANXA1,CASP4,JUN,EGFR,SLIT2,CCL2,IL6ST,IFI6,PRNP,AKR1B1,MSX1,SERPINF1,GPNMB,AXL,DAP,TIMP3,TIMP1,BTG1,GRK5,NQO1,SNAI2,CEBPB,PTGS2,CAT,NFKBIA,SERPINE1,ARL6IP5,SFRP1,STK17A,BDKRB2,TRADD,CTSZ,IFT57,CRYAB,FHL2,KCNMA1,BID,ITGA5,F2R,TMBI…
GO_REGULATION_OF_CELL_DIFFERENTIATION	0.001585	0.02287	0.29489	1.36048	ADIRF,TWIST2,NBL1,PRRX1,LGALS3,CAV1,HGF,TBX3,CTSK,PSMB8,PSMB9,CAPN2,EREG,TSPO,GAS6,ZEB1,LGALS1,CHN1,VIM,LPAR1,MME,TRIOBP,FAM210B,SERPINE2,EHD2,PDGFRA,COL3A1,TMEM119,SOD2,NRP1,FAM129B,MAFF,ANXA1,JUN,JUNB,ENG,TIMP2,EGFR,FBLN1,SLIT2,CCDC85B,IL6ST,CD109,B2M,CCND1,TGFB1I1,MSX1,SERPINF1,IGFBP5,AXL,CRABP2,WWTR1,BTG1,SNAI2,CEBPB,PTGS2,NFKBIA,SERPINE1,CTSL,FBN1,SFRP1,PSME1,VEGFC,EMP2,CTSZ,LTBP4,COL1A1,DDR…
GO_REGULATION_OF_CYTOSKELETON_ORGANIZATION	0.005367	0.038243	0.315707	1.35985	CDC42EP3,CAPN2,PAM,CD47,GSN,LPAR1,TRIOBP,PDGFRB,PDGFRA,NRP1,CIT,SLIT2,MAP1A,CDC42EP2,SFRP1,CFL2,TWF2,ARHGAP18,EPS8,CDC42EP5,PYCARD,RHOC,STMN2,GPM6B,LIMA1,MYCBP2,ARPC1B,CHMP3,CDC42EP1,ITGB1BP1,DLC1,GPSM2,LRP1,S100A10,TMOD3,RND3,RHOG,CIB1,ARHGDIA,WIPF1,CAPG,RHOBTB3,NAV3,TWF1,PXN,ILK,SLC9A1,MYO1C,PRKAA1,MEF2C,PHLDB1,CAPZB,NES,FHOD1,ARPC1A,SNX9,RASSF1,ARHGEF2,SDC4,ICAM1,BIN1,PDCD6IP,F2RL1,CYFIP1,MTPN…
GO_RESPONSE_TO_ENDOGENOUS_STIMULUS	0.00157	0.02287	0.295159	1.35807	STC1,CD44,ASS1,NBL1,CAV1,CD68,COL6A1,FOSL1,ITGA2,CAPN2,CAV2,VEPH1,PID1,EREG,TSPO,PAM,ZEB1,DKK3,NR2F2,VIM,LTBP1,CTSB,RGMB,CDKN1A,FAM210B,FGF5,EGR1,PDGFRB,RGS10,PDGFRA,COL3A1,ANXA1,CASP4,JUN,JUNB,ENG,TIMP2,HTRA1,EGFR,SLIT2,CCL2,CD109,CCND1,PRNP,AKR1B1,TGFB1I1,CDH13,MSX1,SERPINF1,IGFBP5,CXCL8,TIMP3,TIMP1,ADAM9,ATP2B4,NQO1,SNAI2,CEBPB,TFPI,PTGS2,CAT,CTSL,FBN1,TNC,MMP2,SFRP1,COL1A2,LTBP4,DLL4,COL1A1,C…
GO_POSITIVE_REGULATION_OF_MULTICELLULAR_ORGANISMAL_PROCESS	0.00158	0.02287	0.29578	1.35751	ECM1,NBL1,CASP1,CAV1,HGF,LUM,ITGA2,SPHK1,EREG,TSPO,ENPP2,GAS6,ZEB1,IL1R1,TMEM173,LPAR1,MME,FAM210B,EGR1,SERPINE2,PDGFRB,RRAS,TMEM119,HSPB6,SOD2,NRP1,FAM129B,ANXA1,JUN,LY96,ENG,TIMP2,EGFR,SLIT2,IL6ST,IFI16,B2M,CCND1,TGFB1I1,TPBG,SERPINF1,AXL,CXCL8,CRABP2,WWTR1,BTG1,ADAM9,CEBPB,PTGS2,TBX2,SERPINE1,EPAS1,VEGFC,TRADD,COL1A1,POLR3GL,DDR2,CTHRC1,TWF2,TGFBR2,DOCK5,LPIN1,ITGA5,F2R,TMBIM1,APPL2,ACVRL1,DEC…
GO_MUSCLE_STRUCTURE_DEVELOPMENT	0.007067	0.045104	0.313936	1.35607	ASS1,DCN,CAV1,TBX3,COL6A3,CAPN2,CAV2,LMNA,ARID5B,EREG,ZEB1,LGALS1,NR2F2,EGR1,PDGFRB,EHD2,PDGFRA,COL3A1,SOD2,FAM129B,MAFF,VAMP5,MYLK,ENG,MSX1,IGFBP5,BTG1,TBX2,EPAS1,DLL4,CRYAB,CFL2,TGFBR2,FHL2,POPDC3,SMTN,G6PD,SGCE,FOXF1,LOX,TBX5,EHD1,MBNL1,SGCB,MAP3K5,WNT5A,CAMK1,TMEM204,GPC1,TMOD3,MYOF,SAV1,SIRT2,SDC1,BMP4,NFATC4,RGS2,ILK,SLC9A1,FZD1,HIVEP3,PRKAA1,PTEN,SGCD,MMP14,ITGB1,FGFR1,MEF2C,BHLHE41,SHOX2,…
GO_REGULATION_OF_TRANSPORT	0.001585	0.02287	0.294692	1.3528	STC1,APOD,PTX3,CASP1,LGALS3,CAV1,SP100,ITGA2,WLS,PID1,TSPO,AHNAK,PAM,GLRX,GAS6,CD47,SERPINE2,EHD3,PDGFRB,EHD2,NRP1,TPCN1,ANXA1,MYLK,EGFR,CCL2,MDFIC,B2M,PRNP,CDH13,AXL,GEM,COMT,ABLIM3,ADAM9,ATP2B4,CEBPB,PTGS2,NFKBIA,SGIP1,SERPINE1,PXK,ARL6IP5,HOMER3,SFRP1,STXBP6,DPP4,VEGFC,SRGN,CRYAB,KCNMA1,BID,F2R,CNIH3,ANXA4,APPL2,FABP3,VAMP4,PYCARD,G6PD,PFKL,NTSR1,FOXF1,IL1B,PKIG,INSIG1,GSDMD,TRPV2,GPM6B,EHD1,T…
GO_NEGATIVE_REGULATION_OF_CELL_DEATH	0.001645	0.02287	0.301493	1.35034	TWIST2,CD44,LGALS3,CAV1,HGF,TBX3,PLAUR,SPHK1,LMNA,GAS6,CAST,CDKN1A,PDGFRB,HSPB6,SOD2,NRP1,FAM129B,ANXA1,JUN,EGFR,CCL2,IL6ST,IFI6,PRNP,AKR1B1,MSX1,SERPINF1,GPNMB,AXL,TIMP1,GRK5,NQO1,SNAI2,CEBPB,PTGS2,CAT,NFKBIA,SERPINE1,SFRP1,BDKRB2,TRADD,CRYAB,FHL2,BID,ITGA5,F2R,TMBIM1,FAS,ANXA4,NTSR1,GRINA,IL1B,TMBIM4,DAB2,WNT5A,MCL1,THBS1,TMEM14A,LRP1,NPAS2,CIB1,BAD,BNIP3L,ARHGDIA,SOCS2,TFAP2A,KANK2,BMP4,NFATC4…
GO_SMALL_GTPASE_MEDIATED_SIGNAL_TRANSDUCTION	0.006993	0.044821	0.310372	1.34786	ARHGAP22,CDC42EP3,CHN1,LPAR1,CDKN1A,ARHGAP24,PDGFRB,RRAS,COL3A1,NRP1,JUN,TIMP2,RAB38,SLIT2,CDH13,RAB32,CDC42EP2,SSX2IP,SRGAP1,COL1A2,DOCK5,ARHGAP18,F2R,EPS8,ARHGAP29,CDC42EP5,RHOC,CDKN2A,CDC42EP1,RAC2,DLC1,RALB,GPSM2,RND3,ITGA3,RHOG,DOK1,RIN2,ARHGDIA,RHOBTB3,KANK2,SPATA13,ARHGEF40,ARHGAP21,DBNL,ITGB1,RASA3,ARHGEF1,CSF1,RASSF1,ARHGEF2,ARHGAP10,RAP1B,DOCK10,LPAR6,KITLG,DENND1A,F2RL1,CYFIP1,SQSTM1,D…
GO_EPITHELIAL_CELL_DIFFERENTIATION	0.005367	0.038243	0.31404	1.34428	STC1,LGALS3,CAV1,TBX3,CTSK,ITGA2,EREG,ZEB1,GSTM3,NR2F2,VIM,CTSB,CDKN1A,TRIOBP,NRP1,MAFF,ANXA1,JUN,ENG,CD109,CCND1,TGFB1I1,WWTR1,BTG1,ADAM9,CEBPB,SERPINE1,CTSL,GSTK1,ANXA4,TAGLN2,ACVRL1,FOXF1,IL1B,PLOD3,TNFRSF1A,DAB2,PTN,CBR1,WNT5A,ANXA2,SAV1,ADAMTSL4,BAD,RILPL2,PPARG,SDC1,BMP4,FAM20C,KRT10,ACADVL,THRA,S1PR2,COL18A1,MSN,AR,PRDM1,FZD1,ZEB2,RARG,FGFR1,MEF2C,FRMD6,TRIM16,H2AFY,ICAM1,WNT5B,GPX1,RAP1B,…
GO_EPITHELIUM_DEVELOPMENT	0.001653	0.02287	0.298475	1.34374	STC1,CD44,LGALS3,CAV1,HGF,TBX3,CTSK,APCDD1,ITGA2,PSMB8,PSMB9,EREG,ZEB1,GSTM3,NR2F2,VIM,CTSB,CDKN1A,TRIOBP,SERPINE2,NRP1,MAFF,ANXA1,JUN,ENG,EGFR,SLIT2,CD109,CCND1,TGFB1I1,MSX1,IGFBP5,WWTR1,BTG1,ADAM9,SNAI2,CEBPB,PPP2R3A,CAT,TBX2,SERPINE1,CTSL,TNC,SFRP1,PSME1,VEGFC,TRADD,CTSZ,IFT57,DLL4,CTHRC1,TGFBR2,GSTK1,ITGA5,ANXA4,TAGLN2,ACVRL1,RHOC,FOXF1,LOXL3,IL1B,AREG,HOXA11,PLOD3,TBX5,TNFRSF1A,DAB2,SMURF2,P…
GO_ENDOMEMBRANE_SYSTEM_ORGANIZATION	0.007067	0.045104	0.317138	1.34059	CAV1,CAV2,LMNA,GSN,SERPINE2,EHD3,EHD2,OPTN,TRAM2,CIT,RAB38,SGIP1,SRGN,LPIN1,F2R,VAMP4,LYST,CHMP3,SYNGR1,SCARB2,TMEM43,MYOF,RTN4,VPS28,DNM1,NDRG1,CLU,ARHGAP21,PLK3,AR,KIFC3,PTEN,NEK6,ANXA6,PRKCA,SNX9,TMED3,SH3GLB1,BIN1,PDCD6IP,MVB12A,SEC31A,PDE4DIP,SQSTM1,SYNE1,SEC61A1,ASAP1,STX2,BLOC1S1,RAB27A,RAB22A,ATL1,SYT11,TMED7,JAGN1,TMED10,VPS37B,BIN3,CSNK1D,BLZF1,REEP2,ARL1,TRIP11,FLOT1,AKT1,MAPK3,TMF1,AT…
GO_REGULATION_OF_MAPK_CASCADE	0.005263	0.037624	0.306832	1.33826	CD44,CAV1,HGF,IGFBP4,CAV2,GAS6,LPAR1,RGS3,PDGFRB,CAMK2N1,RRAS,PDGFRA,NRP1,JUN,TIMP2,EGFR,FBLN1,CCL2,MDFIC,GPNMB,TIMP3,ADAM9,ARL6IP5,SFRP1,CCL7,DUSP7,F2R,FAS,CSPG4,NENF,PYCARD,EMILIN1,IL1B,SASH1,DUSP6,C1QTNF1,MAP3K5,WNT5A,THBS1,ITGB1BP1,SMPD1,C1QTNF2,LRP1,GADD45A,CIB1,TNFRSF19,PBK,BMP4,TNIP1,RGS2,SPRED1,TAOK3,DUSP1,ILK,S1PR2,DUSP4,AR,ZEB2,PRKAA1,PTEN,DBNL,FGFR1,RIPK2,HAND2,MYC,GBP1,MAP2K3,PRKCA,PD…
GO_POSITIVE_REGULATION_OF_MOLECULAR_FUNCTION	0.001548	0.02287	0.289068	1.33778	CASP1,CXCL1,LGALS3,CAV1,HGF,ARHGAP22,PLAUR,FOSL1,ITGA2,SPHK1,RIN1,ASPH,CAV2,ARID5B,EREG,GLRX,GAS6,TMEM173,CHN1,GSN,LPAR1,RGS3,CDKN1A,EGR1,ARHGAP24,EHD3,PDGFRB,RGS10,PDGFRA,NRP1,H1F0,FAM129B,CASP4,JUN,TIMP2,EGFR,FBLN1,CCL2,MDFIC,IFI16,RGS17,B2M,CCND1,PRNP,DAP,LARP6,ADAM9,ATP2B4,CDC42EP2,CAT,ARL6IP5,SFRP1,SRGAP1,PSME1,PCOLCE,TRADD,EMP2,IFT57,CCL7,DDR2,DUSP7,CTHRC1,TGFBR2,ARHGAP18,SERINC2,PPP1R15A,B…
GO_CELL_CELL_ADHESION	0.007042	0.045072	0.308131	1.33546	CD44,ASS1,NT5E,LGALS3,CAV1,CLDN11,GAS6,CD47,LGALS1,SERPINE2,PDGFRA,ANXA1,EGFR,CCL2,IL6ST,PRNP,CDH13,GPNMB,SERPINB8,ICOSLG,COL13A1,ADAM9,SNAI2,CEBPB,CERCAM,STXBP6,DPP4,TGFBR2,ITGA5,PYCARD,FOXF1,LOXL3,IL1B,PLPP3,ROBO3,LAMB1,TWSG1,NFKBIZ,S100A11,C1QTNF1,IRF1,CDC42EP1,RAC2,WNT5A,FXYD5,TMOD3,ANXA2,BAD,BMP4,TNIP1,PIEZO1,ILK,MSN,PARVA,KIFC3,CLIC1,ITGB1,RELA,RIPK2,PRKCA,TLN1,SOCS5,CD9,PAG1,CD55,TNFRSF14,…
GO_OXIDATION_REDUCTION_PROCESS	0.001653	0.02287	0.295929	1.32476	APOD,PTGS1,PHLDA2,SOD3,LOXL1,LOXL4,ASPH,MOXD1,PID1,PAM,GLRX,ETHE1,SOD2,IL6ST,AKR1B1,COX7A1,PTGES,CYB5R2,NQO1,CBR3,PTGS2,CAT,P4HA2,AKR7A2,MSRA,MSRB3,SH3BGRL3,GSTK1,PYROXD2,BID,APPL2,FABP3,DECR1,CRYL1,G6PD,ZADH2,ACO1,BLVRA,LOXL3,CYB5R3,LOX,PLOD1,PLOD3,IMPDH1,HSD3B7,CYBRD1,DHRS7,GLRX2,CBR1,BLVRB,SMOX,C1QTNF2,CRAT,ECI2,DEGS1,PPARG,VKORC1,NFATC4,QSOX1,HADHB,LDHA,OGFOD3,SCP2,ACADVL,ETFA,DHRS4L2,GSTO1,P…
GO_POSITIVE_REGULATION_OF_CELLULAR_COMPONENT_ORGANIZATION	0.001637	0.02287	0.291816	1.32463	MMP1,DCN,CAV1,HGF,PLAUR,CDC42EP3,ITGA2,SPHK1,CAPN2,LMNA,EREG,ENPP2,CD47,GSN,LPAR1,TRIOBP,PDGFRB,EHD2,OPTN,NRP1,ANXA1,SLIT2,B2M,TPBG,MSX1,SERPINF1,AXL,CRABP2,ABLIM3,ADAM9,CDC42EP2,SNAI2,ERCC1,SGIP1,SERPINE1,SFRP1,CFL2,DDR2,TWF2,DOCK5,PPP1R15A,BID,EPS8,APPL2,CDC42EP5,PYCARD,RHOC,EMILIN1,THBS2,IL1B,STMN2,TRPV2,EHD1,ARPC1B,DAB2,PTN,CDC42EP1,RAC2,WNT5A,C3,CD151,CAMK1,ITGB1BP1,C6orf89,TPPP3,SCARB2,RALB…
REACTOME_VESICLE_MEDIATED_TRANSPORT	0.005137	0.036838	0.296381	1.31301	RIN1,CD59,EREG,MASP1,SH3KBP1,CTSC,OPTN,COL3A1,KDELR3,RAB38,EGFR,COPZ2,RAB32,SGIP1,COL1A2,CTSZ,COL1A1,DCTN3,CNIH3,VAMP4,AREG,DAB2,CHMP3,WNT5A,COLEC12,PLIN3,STX4,SCARB2,AP1S1,LRP1,COPS7A,ANKRD28,RIN2,VPS28,RHOBTB3,STX10,TUBA1A,DNM1,CLTB,AGPAT3,VAMP2,MYO1C,TGOLN2,PRKAG1,CAPZB,USE1,ARPC1A,NAA38,TUBB6,COPS6,SYNJ2,SNX9,COPG1,RIN3,TMED3,TRAPPC1,CD55,BIN1,HPS1,AP1M1,ARFGAP3,MVB12A,SEC31A,DENND1A,SEC24D,S…
GO_CELLULAR_RESPONSE_TO_ENDOGENOUS_STIMULUS	0.001603	0.02287	0.286566	1.30486	STC1,CD44,ASS1,NBL1,CAV1,COL6A1,ITGA2,CAPN2,CAV2,VEPH1,PID1,ZEB1,DKK3,NR2F2,VIM,LTBP1,CTSB,RGMB,FAM210B,FGF5,EGR1,PDGFRB,RGS10,PDGFRA,COL3A1,ANXA1,CASP4,JUN,JUNB,ENG,HTRA1,EGFR,SLIT2,CCL2,CD109,PRNP,AKR1B1,TGFB1I1,MSX1,SERPINF1,IGFBP5,CXCL8,ADAM9,ATP2B4,SNAI2,CEBPB,TFPI,PTGS2,CTSL,FBN1,TNC,MMP2,SFRP1,COL1A2,LTBP4,DLL4,COL1A1,FOSB,ZFP36L2,TGFBR2,FHL2,LPIN1,APPL2,ACVRL1,EMILIN1,IL1B,STMN2,LOX,IGFBP…
GO_NEGATIVE_REGULATION_OF_MOLECULAR_FUNCTION	0.003373	0.030665	0.288326	1.29251	CD44,ECM1,PTX3,LGALS3,CAV1,HGF,MVP,PLAUR,SP100,COL6A3,GAS6,DKK3,CAST,NR2F2,RGS3,CDKN1A,SERPINE2,CAMK2N1,CST3,ANXA1,JUN,TIMP2,SLIT2,IFI16,CD109,B2M,IFI6,PRNP,MSX1,SERPINF1,SERPINB8,DAP,TIMP3,GEM,TIMP1,WWTR1,ATP2B4,NQO1,TFPI,RNH1,PTGS2,CAT,NFKBIA,SERPINE1,PXK,SFRP1,SPOCD1,LXN,SERPINB6,CTSZ,CRYAB,DUSP7,PPP1R15A,TMBIM1,ANXA4,PYCARD,IL1B,DUSP6,PKIG,DAB2,PTN,CDKN2A,C3,THBS1,CAMK1,ITGB1BP1,SMPD1,LY6E,RA…
GO_REGULATION_OF_PHOSPHORUS_METABOLIC_PROCESS	0.001577	0.02287	0.278553	1.2849	CD44,LGALS3,CAV1,HGF,MVP,PLAUR,IGFBP4,ITGA2,SPHK1,CAV2,PID1,EREG,TSPO,ENPP2,GAS6,NR2F2,LPAR1,RGS3,CDKN1A,EGR1,PDGFRB,CAMK2N1,RRAS,PDGFRA,NRP1,JUN,ENG,TIMP2,EGFR,FBLN1,SLIT2,CCL2,MDFIC,IL6ST,CD109,CCND1,PRNP,GPNMB,COX7A1,TIMP3,WWTR1,ADAM9,ATP2B4,PTGS2,PPP2R3A,ARL6IP5,SFRP1,SPOCD1,BDKRB2,VEGFC,EMP2,CCL7,DDR2,DUSP7,TGFBR2,PPP1R15A,ITGA5,F2R,FAS,ACVRL1,CSPG4,NENF,CDC25B,PYCARD,EMILIN1,IL1B,PLPP3,SASH…
GO_NEGATIVE_REGULATION_OF_PROTEIN_METABOLIC_PROCESS	0.004959	0.035616	0.284063	1.27754	CD44,ECM1,APOD,PTX3,LGALS3,CAV1,HGF,MVP,PLAUR,COL6A3,PID1,TSPO,GAS6,CAST,NR2F2,RGS3,CDKN1A,SERPINE2,CAMK2N1,PLAT,CST3,JUN,ENG,TIMP2,FBLN1,SLIT2,IFI16,CD109,IFI6,PRNP,MAP1A,SERPINF1,IGFBP5,SERPINB8,TIMP3,TIMP1,WWTR1,ATP2B4,TFPI,PTGS2,SERPINE1,SFRP1,LXN,SERPINB6,BDKRB2,CTSZ,CRYAB,DUSP7,ZFP36L2,PPP1R15A,PYCARD,G6PD,EMILIN1,IL1B,PLPP3,DUSP6,PKIG,FAM129A,CHAC1,PTN,CDKN2A,C3,THBS1,ITGB1BP1,SMPD1,ANXA2,…
GO_POSITIVE_REGULATION_OF_CATALYTIC_ACTIVITY	0.006299	0.040741	0.276695	1.26734	CASP1,CXCL1,CAV1,HGF,ARHGAP22,ITGA2,RIN1,ASPH,CAV2,EREG,GAS6,CHN1,GSN,LPAR1,RGS3,CDKN1A,EGR1,ARHGAP24,PDGFRB,RGS10,PDGFRA,NRP1,CASP4,JUN,TIMP2,EGFR,FBLN1,CCL2,MDFIC,IFI16,RGS17,CCND1,PRNP,DAP,ADAM9,ATP2B4,CDC42EP2,ARL6IP5,SFRP1,SRGAP1,PSME1,PCOLCE,TRADD,EMP2,IFT57,CCL7,DDR2,DUSP7,TGFBR2,ARHGAP18,SERINC2,PPP1R15A,BID,F2R,ARHGAP29,FAS,CSPG4,CDC25B,PYCARD,RHOC,IL1B,SASH1,DUSP6,FAM20A,SLK,MAP3K5,WNT5…
GO_POSITIVE_REGULATION_OF_PROTEIN_METABOLIC_PROCESS	0.006289	0.040741	0.270645	1.24772	CD44,CASP1,CAV1,HGF,PLAUR,IGFBP4,ITGA2,SPHK1,ASPH,CAV2,LMNA,EREG,ENPP2,GAS6,CTSC,GSN,VIM,LPAR1,CDKN1A,EGR1,PRR16,PDGFRB,PDGFRA,NRP1,CASP4,JUN,ENG,TIMP2,EGFR,FBLN1,CCL2,MDFIC,IL6ST,IFI16,CCND1,PRNP,GPNMB,DAP,LARP6,ADAM9,ATP2B4,SNAI2,PTGS2,NFKBIA,ARL6IP5,PSME1,VEGFC,PCOLCE,TRADD,EMP2,IFT57,CCL7,DDR2,DUSP7,TGFBR2,PPP1R15A,BID,ITGA5,F2R,FAS,ACVRL1,CSPG4,NENF,CDC25B,PYCARD,IL1B,SASH1,AREG,DUSP6,FAM20A…
GO_PROTEIN_PHOSPHORYLATION	0.006182	0.040649	0.262681	1.22048	CD44,CAV1,HGF,MVP,PLAUR,IGFBP4,PSMB8,SPHK1,PSMB9,CAV2,PID1,EREG,ENPP2,GAS6,NR2F2,LPAR1,RGS3,CDKN1A,FGF5,EGR1,PDGFRB,CAMK2N1,RRAS,PDGFRA,NRP1,CIT,JUN,MYLK,ENG,TIMP2,EGFR,FBLN1,SLIT2,CCL2,MDFIC,IL6ST,CPNE3,CD109,CCND1,PRNP,GPNMB,AXL,DYRK4,TIMP3,WWTR1,ADAM9,ATP2B4,GRK5,PTGS2,ARL6IP5,SFRP1,PSME1,STK17A,BDKRB2,VEGFC,EMP2,CRYAB,CCL7,DDR2,DUSP7,ZFP36L2,TGFBR2,ITGA5,F2R,FAS,ACVRL1,CSPG4,CDC42EP5,NENF,CDC…
