# Supplementary material for: Cellular population dynamics shape the route to human pluripotency
Source: Nat Commun. 2023 May 17;14:2829. doi: 10.1038/s41467-023-37270-w (PMC10192362; doi:10.1038/s41467-023-37270-w)
Supplement: Supplementary file 10 — Supplementary Data 7 [file 41467_2023_37270_MOESM10_ESM.xlsx]

## Sheet: Supplementary Data 7
Supplementary Data 7. Uniquely assigned marker genes divided by cluster.
Gene Symbol	Cluster	Log2FC	FDR
ARGFX	DR1	4.11358	0
AFP	DR1	3.69259	0
SPINK5	DR1	3.49381	7.21e-272
PCAT14	DR1	3.44426	0
LIM2	DR1	3.26892	0
BANCR	DR1	3.25711	0
HOXB-AS1	DR1	3.12555	0
KCNK1	DR1	3.12182	0
APELA	DR1	3.12086	0
PTPRR	DR1	3.11422	0
SERPINB9	DR1	3.07382	0
MX1	DR1	2.97865	0
C9orf135	DR1	2.9582	0
A4GALT	DR1	2.91319	0
TUBB4A	DR1	2.91281	0
SCARA5	DR1	2.85986	0
C6orf141	DR1	2.75332	0
CD83	DR1	2.71522	7.66e-248
GLIPR1L1	DR1	2.69424	1.66e-301
HHIP	DR1	2.66202	0
PROM1	DR1	2.5834	0
RP11-10A14.6	DR1	2.55487	1.67e-248
TACSTD2	DR1	2.54975	1.03e-213
FRAT2	DR1	2.5251	2.79e-265
CALB1	DR1	2.5074	0
ARMT1	DR1	2.48283	0
RNF125	DR1	2.43962	3.67e-306
PLA2G4A	DR1	2.34398	3.77e-206
SUN3	DR1	2.32961	6.54e-238
TNFSF9	DR1	2.32047	2.97e-235
CA8	DR1	2.31447	4.9e-220
CD70	DR1	2.30554	5.47e-244
CD177	DR1	2.28695	7.92e-199
TPTEP1	DR1	2.28375	6.35e-49
AC091493.2	DR1	2.24978	6.95e-193
TMEM155	DR1	2.24306	4.28e-258
DDIT4L	DR1	2.20782	1.51e-199
GPAT3	DR1	2.19908	4.95e-202
ASRGL1	DR1	2.19187	4.39e-252
RP11-359M6.1	DR1	2.18507	7.27e-240
HOXB2	DR1	2.1461	8.07e-176
SLC16A10	DR1	2.13305	4.59e-254
JPH1	DR1	2.13001	1.65e-234
MT1H	DR1	2.12116	3.23e-181
RCN2	DR1	2.11231	0
CHMP4C	DR1	2.1038	3.42e-234
AK4	DR1	2.08328	2.92e-292
MSC	DR1	2.05946	3.05e-198
TFAP2C	DR1	2.02526	7.25e-228
MT1G	DR1	2.01506	1.18e-191
SUSD2	DR1	2.0121	2.06e-187
ALPPL2	DR1	2.01111	6.84e-145
HOXA1	DR1	1.973	2.21e-158
EPB41L5	DR1	1.97046	2.15e-160
SOWAHD	DR1	1.95859	4.32e-148
NFKB2	DR1	1.95667	9.13e-187
SOSTDC1	DR1	1.95061	8.11e-206
LINC00707	DR1	1.94162	8.37e-122
RP11-148B6.2	DR1	1.92615	2.9e-176
FER	DR1	1.89991	7.37e-75
MEIOB	DR1	1.88207	4.23e-101
WARS	DR1	1.85871	2.64e-267
FGFR3	DR1	1.84652	4.8e-124
SLC16A9	DR1	1.8291	1.15e-143
ASH2L	DR1	1.8172	3.03e-228
RAB15	DR1	1.79369	2.19e-157
ATRNL1	DR1	1.79188	2.17e-112
TMEM64	DR1	1.77297	1.53e-176
AADAT	DR1	1.75848	1.13e-114
RRAGD	DR1	1.73949	5.97e-134
TMX1	DR1	1.73549	1.19e-226
SYT6	DR1	1.7223	4.19e-198
LGALSL	DR1	1.71816	3.27e-189
ANXA3	DR1	1.71316	2.81e-200
SLC39A8	DR1	1.69324	2.93e-116
WNK2	DR1	1.6833	3.86e-164
LINC00545	DR1	1.67969	3.83e-152
FAM92A1	DR1	1.67709	1.95e-141
PCGF5	DR1	1.67213	3.37e-156
B3GALT5-AS1	DR1	1.67102	3.45e-122
PRUNE2	DR1	1.66861	2.64e-116
FUT8-AS1	DR1	1.66661	1.24e-110
MKRN1	DR1	1.66213	4.6e-212
ATAD3B	DR1	1.65451	1.97e-233
PRKAR2B	DR1	1.65236	7.39e-176
SMAD1	DR1	1.6469	5.71e-142
PCSK9	DR1	1.62713	7.47e-140
VSIG10	DR1	1.62283	1.89e-178
HOXD13	DR1	1.61954	1.58e-102
F3	DR1	1.61586	3.16e-176
LRRC6	DR1	1.59587	2.69e-67
SLC25A4	DR1	1.59266	1.38e-255
RIMS2	DR1	1.59115	2.18e-51
CDO1	DR1	1.58696	1.83e-118
HHIP-AS1	DR1	1.58631	9.46e-96
HERC5	DR1	1.57829	6.02e-136
TBC1D23	DR1	1.57416	1.1e-168
RNF138	DR1	1.56107	2.07e-160
STK38L	DR1	1.55233	1.42e-141
ETV4	DR1	1.54445	2.55e-178
YRDC	DR1	1.54439	2.2e-187
SLCO5A1	DR1	1.5441	1.61e-100
PVR	DR1	1.52256	1.81e-148
TSPAN33	DR1	1.50895	2.62e-100
KLF5	DR1	1.49837	5.2e-125
CENPV	DR1	1.4958	6.32e-185
CHCHD7	DR1	1.49565	1.08e-179
TDRP	DR1	1.49252	2.88e-169
FA2H	DR1	1.48575	1.34e-98
TMEM51	DR1	1.48564	7.35e-93
TCP1	DR1	1.48	0
DNAH11	DR1	1.47965	8.03e-66
UBE2S	DR1	1.47326	1.8e-198
NFYB	DR1	1.46798	3.81e-141
XXbac-BPG27H4.8	DR1	1.46226	1.3e-94
SMS	DR1	1.45383	1.11e-259
BICD1	DR1	1.43314	1.92e-119
ST6GAL1	DR1	1.42924	9.07e-126
PTH1R	DR1	1.42761	3.72e-86
FILIP1	DR1	1.42501	6.31e-128
CCNA2	DR1	1.42367	2.45e-169
PYGL	DR1	1.41972	1.46e-180
ABHD17B	DR1	1.41096	8.35e-138
FAM69B	DR1	1.38234	4.5e-108
RABGGTB	DR1	1.37655	2.4e-171
NARS2	DR1	1.36749	9.05e-123
CCNC	DR1	1.36361	3.41e-246
NDC80	DR1	1.36224	4.29e-128
MAD2L1	DR1	1.35897	1.02e-172
GCH1	DR1	1.35839	8.25e-67
SESTD1	DR1	1.35797	2.21e-97
TEAD4	DR1	1.3533	6.81e-170
PLCD1	DR1	1.34997	9.86e-104
GLOD4	DR1	1.34429	7.33e-224
CCDC86	DR1	1.3424	4.59e-153
RCC1	DR1	1.33255	6.04e-171
PRR15	DR1	1.33032	1.22e-64
PLK1	DR1	1.32936	3.39e-101
PDP1	DR1	1.32639	2e-82
PRAP1	DR1	1.32419	5.28e-59
TSPAN13	DR1	1.32316	6.82e-145
AEN	DR1	1.32007	1.07e-141
WDR77	DR1	1.31715	5.69e-222
WDR4	DR1	1.31525	9.9e-178
EXOSC9	DR1	1.31027	1.68e-170
TOMM40	DR1	1.30386	3.38e-250
MMP16	DR1	1.30231	5.25e-87
SLC12A2	DR1	1.29859	5.97e-63
TRIM9	DR1	1.28884	1.09e-59
CHPT1	DR1	1.28639	1.34e-144
LYPLA1	DR1	1.28598	1.98e-239
SH3RF1	DR1	1.27494	3.04e-104
TOE1	DR1	1.27492	1.97e-121
MRPL39	DR1	1.27244	3.54e-161
STEAP1	DR1	1.27062	5.35e-89
GSTP1	DR1	1.25469	3.15e-286
RNF126	DR1	1.25099	5.35e-191
MRPL18	DR1	1.24714	8.41e-234
NUP93	DR1	1.24704	3.91e-143
GYG1	DR1	1.24267	3.26e-132
NCBP2-AS2	DR1	1.24207	9.64e-158
MTHFD1L	DR1	1.2404	4.32e-176
TPD52L1	DR1	1.23971	1.22e-114
LINC00672	DR1	1.2333	1.08e-65
RCL1	DR1	1.23176	1.44e-98
PODXL2	DR1	1.22862	3.81e-104
TGIF1	DR1	1.22628	2.29e-174
BARD1	DR1	1.22525	1.52e-116
TOR3A	DR1	1.21707	8.44e-120
NDUFC2	DR1	1.2151	0
RAD51	DR1	1.21393	7.54e-101
B4GALT4	DR1	1.21368	7.72e-109
NDUFAB1	DR1	1.21338	1.74e-303
TLE1	DR1	1.2085	9.51e-122
ID1	DR1	1.19909	1.39e-79
AHCY	DR1	1.19895	3.37e-223
BOP1	DR1	1.19769	3.75e-166
BAK1	DR1	1.19665	3.51e-128
MAPRE2	DR1	1.19433	2.53e-81
SPSB2	DR1	1.19323	6.77e-92
CLPTM1L	DR1	1.19152	1.08e-141
TM7SF3	DR1	1.1889	4.8e-153
PHF5A	DR1	1.1802	8.35e-205
TRAP1	DR1	1.16969	2.23e-188
ODC1	DR1	1.16863	1.79e-114
ADGRL2	DR1	1.16231	1.34e-81
CHST7	DR1	1.15746	3.81e-70
TRIP13	DR1	1.15537	2.91e-114
GCA	DR1	1.14866	1.25e-78
GRK6	DR1	1.14287	3.77e-111
SLIRP	DR1	1.14259	4.26e-252
HOTAIRM1	DR1	1.13563	5.2e-59
ARL6IP6	DR1	1.13274	1.72e-124
PELI1	DR1	1.13201	1.21e-87
NIPA2	DR1	1.1298	8.73e-168
NXT2	DR1	1.12879	2.92e-77
SH3BP4	DR1	1.12685	1.32e-74
DLEU2	DR1	1.12648	1.41e-85
CDCA4	DR1	1.12573	2.31e-121
PNO1	DR1	1.12241	2.76e-144
GNPTAB	DR1	1.12066	2.34e-83
EXPH5	DR1	1.12055	4.9e-51
GTPBP3	DR1	1.12037	6.25e-87
RFC3	DR1	1.1198	2.18e-115
BFAR	DR1	1.11846	1.62e-176
EIF3B	DR1	1.11716	1.43e-178
NOL11	DR1	1.11552	2.21e-124
CPSF6	DR1	1.1116	1.88e-174
LRP6	DR1	1.11064	8.13e-69
DPH6	DR1	1.10052	2.18e-87
DUS1L	DR1	1.09964	4.59e-113
MAPRE1	DR1	1.09715	5.16e-182
PTP4A1	DR1	1.09642	3.4e-140
NOC2L	DR1	1.09248	2.18e-166
KCNMB4	DR1	1.09127	3.73e-100
NCBP2	DR1	1.08679	1.66e-221
SAT1	DR1	1.08457	5.41e-103
OLA1	DR1	1.08355	5.89e-214
TMEM237	DR1	1.08201	4.31e-92
SURF6	DR1	1.07974	4.18e-113
TBRG4	DR1	1.07768	8.19e-156
HUS1	DR1	1.07605	2.19e-75
NDUFV2	DR1	1.07598	1.43e-268
PPIL1	DR1	1.07534	7.81e-140
SLC30A1	DR1	1.07243	1.41e-76
NSUN2	DR1	1.0723	7.1e-92
MFF	DR1	1.0696	2.44e-172
CTC-524C5.2	DR1	1.06919	9.83e-123
GNPNAT1	DR1	1.06461	7.89e-115
RUVBL1	DR1	1.06364	5.73e-197
SRSF2	DR1	1.06245	3.46e-251
TCF19	DR1	1.06211	1.97e-68
MZT1	DR1	1.06197	1.31e-138
TMX2	DR1	1.0537	3.43e-158
RALGAPA2	DR1	1.05171	2.94e-18
SGTA	DR1	1.05168	2.82e-130
UBE2E1	DR1	1.05117	9.38e-173
PPAN	DR1	1.04587	3.09e-119
SRSF1	DR1	1.04115	2.79e-158
HNRNPF	DR1	1.03827	1.67e-186
MCL1	DR1	1.03715	6.4e-136
ICMT	DR1	1.03615	1.73e-122
BCL2L12	DR1	1.03512	1.14e-161
PPP1CC	DR1	1.02868	2.91e-202
RFC5	DR1	1.02794	1.03e-88
SYCE1	DR1	1.02536	1.37e-37
RPUSD3	DR1	1.02499	5.92e-121
NEK3	DR1	1.02405	8.01e-80
GINS2	DR1	1.02233	9.94e-88
CNIH4	DR1	1.02203	1.21e-215
ADIPOR1	DR1	1.02176	4.72e-137
CDKN2AIPNL	DR1	1.01281	1.37e-157
FAM162B	DR1	1.01229	3.02e-52
E2F4	DR1	1.00876	5.62e-111
DCK	DR1	1.00623	9.13e-64
PABPC1	DR1	1.00521	8.76e-206
PSMG1	DR1	1.00513	7.7e-117
MRPS2	DR1	1.00411	2.03e-156
MRPS18A	DR1	1.00332	1.43e-163
SESN1	DR1	1.00191	4.46e-60
KRBOX1	DR1	0.99754	2.72e-37
POLR2D	DR1	0.996771	2.07e-108
OSGIN2	DR1	0.996303	2e-38
NUMB	DR1	0.992941	3.55e-48
PUS1	DR1	0.99034	4.05e-92
GSTA4	DR1	0.990245	5.74e-85
SYNGR2	DR1	0.988259	6.3e-88
RAB5A	DR1	0.988257	5.31e-105
ETF1	DR1	0.986925	9.73e-163
CIAPIN1	DR1	0.986098	4.61e-144
ZNF146	DR1	0.98518	7.43e-92
ATG3	DR1	0.9827	1.4e-125
TCEA1	DR1	0.982087	3.06e-170
SLC39A1	DR1	0.980996	1.78e-169
ADRM1	DR1	0.97909	6.52e-231
MRPS23	DR1	0.97885	9.82e-185
DDX56	DR1	0.976383	2.1e-122
ISCA1	DR1	0.97435	5.64e-137
PLEKHA5	DR1	0.9742	2.2e-87
GRWD1	DR1	0.971815	6.69e-122
IFRD1	DR1	0.969889	1.68e-75
TIMM50	DR1	0.966528	5.78e-165
SNRNP40	DR1	0.965536	1.14e-143
PITPNB	DR1	0.965031	1e-107
RAP2C	DR1	0.964399	1.29e-64
ZWINT	DR1	0.963098	4.08e-116
SPIN4	DR1	0.961383	1.49e-48
PARVB	DR1	0.961073	3.77e-86
TXNDC12	DR1	0.960034	9.52e-159
UTP4	DR1	0.959983	2.32e-96
ESRRA	DR1	0.959153	8.58e-73
RBM14	DR1	0.9583	6.5e-105
MRPL49	DR1	0.956464	6.43e-111
LRRC47	DR1	0.956052	2.16e-106
NIP7	DR1	0.953374	9.04e-111
SF3A2	DR1	0.950184	1.28e-107
CLN6	DR1	0.949964	2.99e-87
BOLA3	DR1	0.945532	9.96e-159
CDC20	DR1	0.945355	1.23e-88
TSN	DR1	0.943557	1.55e-130
MRPL37	DR1	0.942625	1.91e-180
F2RL1	DR1	0.942319	1.8e-47
ADSL	DR1	0.939866	6.35e-156
MCRS1	DR1	0.93682	9.82e-123
MRTO4	DR1	0.935933	9.58e-151
CENPW	DR1	0.935813	1.59e-151
RBMX	DR1	0.934497	2.66e-201
MAPK1IP1L	DR1	0.934173	3.3e-141
ANKRD40	DR1	0.933644	6.37e-54
UBA2	DR1	0.93184	1.05e-121
EIF2S1	DR1	0.93061	3.87e-152
TFAM	DR1	0.93009	1.99e-143
DLD	DR1	0.925962	6.76e-104
CYCS	DR1	0.925413	1.49e-199
RRP1	DR1	0.925328	6.06e-102
FUCA1	DR1	0.925212	5.17e-61
PTBP1	DR1	0.924239	5.36e-143
PSMG3	DR1	0.922778	3.47e-123
ALYREF	DR1	0.921739	5.38e-123
GCHFR	DR1	0.921287	1.18e-94
VARS	DR1	0.9212	7.31e-92
MRPL21	DR1	0.920256	4.85e-191
TIMM22	DR1	0.919777	7.27e-146
MYADM	DR1	0.918985	9.2e-61
RNPS1	DR1	0.917425	6.88e-165
BRIX1	DR1	0.916414	2.41e-118
MFSD14A	DR1	0.91615	4.49e-72
LPCAT4	DR1	0.915857	9.62e-48
MAGOH	DR1	0.915439	3.12e-166
SC5D	DR1	0.915356	5.14e-76
NCAPG	DR1	0.913963	1.26e-61
MTIF2	DR1	0.911879	3.59e-90
PSMD3	DR1	0.910865	1.3e-169
EXOSC3	DR1	0.909331	2.34e-129
NDUFAF4	DR1	0.908886	3.68e-116
GOLM1	DR1	0.908136	1.16e-65
RPUSD1	DR1	0.907611	2.05e-88
PSPC1	DR1	0.907364	4.13e-105
LYAR	DR1	0.906974	2.77e-105
YARS	DR1	0.906533	8.02e-132
MRPL12	DR1	0.904635	2.55e-191
PPT1	DR1	0.903831	2.81e-119
G3BP2	DR1	0.902422	7.09e-103
PNRC2	DR1	0.899407	1.19e-111
COX5A	DR1	0.898683	1.2e-221
PHB2	DR1	0.898093	1.6e-191
RNF26	DR1	0.897683	4.8e-80
RTKN2	DR1	0.895745	1.64e-65
UMPS	DR1	0.895253	1.18e-92
CS	DR1	0.89497	1.71e-105
TIMM10	DR1	0.89361	4.32e-148
RP11-294J22.6	DR1	0.893398	2.91e-28
METTL13	DR1	0.892505	1.54e-78
MRPS25	DR1	0.891966	2.5e-132
PTTG1	DR1	0.890269	5.38e-113
VPS4A	DR1	0.890215	6.78e-110
PAIP1	DR1	0.888512	2.28e-122
RANBP1	DR1	0.885207	9.67e-199
KIAA1524	DR1	0.885036	2.56e-63
PRPF19	DR1	0.884918	1.33e-93
SF3B4	DR1	0.884699	7.92e-124
C1QBP	DR1	0.882882	7.08e-221
FTSJ2	DR1	0.882473	2.65e-109
BYSL	DR1	0.881084	6.61e-86
UBE2M	DR1	0.880486	2.65e-125
RPP30	DR1	0.88036	1.21e-118
PDCD2	DR1	0.880144	5.24e-140
CHST12	DR1	0.880028	1.64e-71
RP5-832C2.5	DR1	0.878691	1.42e-36
PRDX1	DR1	0.87729	9.89e-244
LTV1	DR1	0.876029	7.67e-95
EIF4EBP1	DR1	0.874683	8.55e-126
PSMC3IP	DR1	0.874126	2.58e-69
HSPA14	DR1	0.87212	4.18e-84
CTPS1	DR1	0.870004	4.52e-78
PLIN2	DR1	0.86971	1.71e-79
EXOSC8	DR1	0.869119	4.94e-119
BLMH	DR1	0.868986	1.37e-79
KXD1	DR1	0.86768	6.87e-144
RBMS1	DR1	0.86285	9.23e-82
ACSL3	DR1	0.86205	7.61e-66
GMPS	DR1	0.860994	4.36e-99
HSD17B12	DR1	0.860491	1.48e-116
GNL3	DR1	0.860377	1.12e-130
UBL4A	DR1	0.858495	6.8e-65
PPP2CA	DR1	0.856909	8.08e-140
KARS	DR1	0.855472	5.09e-138
SCO1	DR1	0.854967	1.54e-91
C20orf24	DR1	0.852819	5.68e-157
SURF2	DR1	0.852077	1.3e-106
NDUFV1	DR1	0.850456	1.97e-172
SRSF3	DR1	0.849923	4.06e-207
FUBP1	DR1	0.848973	2.53e-102
SPTSSA	DR1	0.848259	2.86e-119
ASF1A	DR1	0.848188	1.61e-90
CERS2	DR1	0.848039	3.91e-65
SLC25A5	DR1	0.847799	1.19e-184
EIF4A1	DR1	0.846957	1.2e-162
MRPS7	DR1	0.84614	2.61e-183
EGLN2	DR1	0.846029	1.84e-109
YBX3	DR1	0.843466	2.18e-147
DENR	DR1	0.842223	8.34e-152
TYMS	DR1	0.842154	1.43e-109
ATP1B3	DR1	0.840823	1.9e-168
TRIAP1	DR1	0.840465	1.26e-129
PSMC6	DR1	0.837926	3.15e-140
MOB4	DR1	0.837741	1.37e-96
EBPL	DR1	0.836408	4.76e-134
CDC45	DR1	0.835092	2.55e-62
PES1	DR1	0.835057	1.84e-91
MT1E	DR1	0.830453	2.92e-66
C14orf80	DR1	0.829532	5.59e-60
GCSH	DR1	0.82905	3.66e-162
PUF60	DR1	0.828308	6.28e-169
ZMYND19	DR1	0.828264	4.23e-54
NDUFA9	DR1	0.828114	1.84e-137
DCUN1D5	DR1	0.825981	4.96e-135
IPO5	DR1	0.824882	2.05e-88
MRPL4	DR1	0.822927	4.18e-142
TCHP	DR1	0.821972	3.64e-47
NFIB	DR1	0.819879	8.09e-33
TXNL4A	DR1	0.819495	1.23e-148
CHMP1A	DR1	0.817738	3.2e-87
MCMBP	DR1	0.81648	9.34e-72
SF1	DR1	0.816221	8.56e-132
SSRP1	DR1	0.816074	6.08e-146
BCL2L1	DR1	0.815286	1.84e-57
VDAC2	DR1	0.814561	1.98e-218
RPIA	DR1	0.814053	1.83e-65
SNHG15	DR1	0.81385	1.33e-81
TOMM22	DR1	0.812734	1.33e-197
HMGB2	DR1	0.812203	1.29e-90
UBE2D2	DR1	0.811036	9.46e-169
CDC42SE1	DR1	0.810998	9.46e-55
EXOSC4	DR1	0.806857	2.04e-105
DIMT1	DR1	0.80668	3.12e-69
PSMC4	DR1	0.806161	3.52e-128
TSR1	DR1	0.806068	3.09e-77
SLC25A33	DR1	0.804734	1.08e-61
NAA50	DR1	0.804123	2.94e-85
HADH	DR1	0.802348	3.31e-83
C20orf27	DR1	0.79671	1.68e-124
SDHD	DR1	0.796665	6.59e-109
CHCHD3	DR1	0.796144	1.76e-119
SRSF10	DR1	0.795887	2.43e-151
URM1	DR1	0.793765	6.42e-104
FAM49B	DR1	0.793545	2.76e-95
SRM	DR1	0.793441	7.33e-138
EMC6	DR1	0.792171	6.27e-156
CASP6	DR1	0.791099	6.39e-50
FAM207A	DR1	0.790426	1.1e-114
RRS1	DR1	0.785952	7.71e-72
ACVR1	DR1	0.784494	2.8e-47
HAT1	DR1	0.783814	4.05e-80
TBPL1	DR1	0.783561	5.74e-83
RRP36	DR1	0.783193	1.95e-93
ZPR1	DR1	0.779693	1.42e-85
PPA1	DR1	0.77863	5.9e-154
MAT2A	DR1	0.777893	1.4e-98
TBCA	DR1	0.777128	2.91e-214
MRPS26	DR1	0.775797	1.66e-126
POLR2C	DR1	0.775418	3.01e-114
EXOSC2	DR1	0.773848	5.42e-68
SNCA	DR1	0.771171	5.62e-43
CCT6A	DR1	0.770985	6.54e-161
EIF4H	DR1	0.769195	1.87e-129
SFT2D1	DR1	0.76445	4.77e-133
ATAD3A	DR1	0.764001	1.51e-67
TPRKB	DR1	0.763852	2.73e-115
MRPS12	DR1	0.763683	7.74e-133
E2F5	DR1	0.762868	1.6e-37
MRPL3	DR1	0.762492	3.65e-141
PSMD6	DR1	0.760377	1.37e-112
C5orf30	DR1	0.760089	5.39e-36
MRPL16	DR1	0.759529	3.95e-97
NOB1	DR1	0.75904	1.02e-84
GNL2	DR1	0.758191	5.67e-72
IFNGR1	DR1	0.757485	2.37e-51
CCNG1	DR1	0.756258	6.6e-104
STIP1	DR1	0.755289	1.39e-120
POLR2E	DR1	0.754241	1.37e-146
TMEM41A	DR1	0.753733	1.97e-54
PLEKHJ1	DR1	0.75305	1.41e-117
CCT5	DR1	0.751305	2.43e-144
RAN	DR1	0.750556	3.94e-222
GTF2A2	DR1	0.750457	9.36e-158
POLR3K	DR1	0.749472	1.52e-95
TUFM	DR1	0.748388	3.07e-194
AURKA	DR1	0.748338	3.67e-54
SRSF6	DR1	0.74759	8.88e-83
UBE2N	DR1	0.747423	1.3e-155
VPS25	DR1	0.747214	1.01e-120
RRP12	DR1	0.744881	1.34e-39
EXOSC7	DR1	0.742731	6.17e-116
UBE2I	DR1	0.741678	2.8e-180
STRAP	DR1	0.740531	6.95e-155
USP14	DR1	0.738829	2.08e-78
CCT8	DR1	0.738077	3.76e-140
RUVBL2	DR1	0.73716	8.92e-126
GNG5	DR1	0.73713	1.81e-162
RRP7A	DR1	0.736543	1.37e-101
HDDC2	DR1	0.736212	2.22e-110
MRPL42	DR1	0.73434	9.59e-113
FARSA	DR1	0.73192	2.82e-81
GARS	DR1	0.731574	3.22e-84
DNAJC2	DR1	0.731331	7.83e-90
SLC1A5	DR1	0.729439	7.07e-74
EBNA1BP2	DR1	0.72927	7.64e-110
PDRG1	DR1	0.727566	5.44e-65
HARS	DR1	0.726618	1.82e-89
STOM	DR1	0.726343	2.04e-34
MDH2	DR1	0.726004	2.54e-178
AASDHPPT	DR1	0.720144	2.39e-57
SLC25A11	DR1	0.718496	1.38e-102
DHRS7	DR1	0.716586	8.3e-57
RHEB	DR1	0.715107	2.76e-137
C1orf109	DR1	0.711312	1.71e-45
EIF4E	DR1	0.709503	1.2e-108
ARPC5L	DR1	0.709176	2.6e-126
HES2	DR1	0.708913	6.4e-19
COPS8	DR1	0.707892	2.08e-104
SFPQ	DR1	0.707725	1.01e-106
RPF2	DR1	0.704902	2.58e-73
POLR1C	DR1	0.703646	3.28e-41
H1FX	DR1	0.703221	3.59e-57
PRMT5	DR1	0.701904	1.33e-63
ELOF1	DR1	0.701815	1.62e-107
FARSB	DR1	0.698772	1.59e-57
UTP14A	DR1	0.698455	3.75e-46
PNMA1	DR1	0.694991	1.9e-45
RNF11	DR1	0.689826	5.69e-48
RBM7	DR1	0.689486	3.25e-57
TROAP	DR1	0.689355	2.22e-51
RBM8A	DR1	0.688123	8.47e-166
MRPS18C	DR1	0.686992	3.09e-129
AHSA1	DR1	0.685276	7.65e-95
RSL1D1	DR1	0.683674	1.84e-113
SNRPC	DR1	0.682844	1.33e-114
TRMT6	DR1	0.681629	5.41e-50
TMEM33	DR1	0.68044	5.32e-57
PDK1	DR1	0.680084	1.1e-33
STOML2	DR1	0.679785	4.35e-142
AAMP	DR1	0.679287	1.47e-92
MID1	DR1	0.678247	8.29e-38
TUBB	DR1	0.678156	3.52e-162
LLPH	DR1	0.675421	3.39e-62
CCT7	DR1	0.674007	6.11e-145
WBSCR22	DR1	0.67325	2.11e-94
RTCB	DR1	0.67203	6.8e-99
NOL7	DR1	0.67087	7.11e-130
CEBPZOS	DR1	0.668629	1.11e-63
AK6	DR1	0.667532	1.42e-57
CDC34	DR1	0.664909	7.63e-56
UQCC3	DR1	0.66258	5.17e-87
TMA16	DR1	0.662233	5.19e-86
DDX5	DR1	0.661621	4.06e-137
RNASEH2B	DR1	0.66113	1.99e-49
CENPK	DR1	0.660527	1.72e-53
WTAP	DR1	0.659563	1.22e-79
U2SURP	DR1	0.655824	5.29e-91
IMPDH2	DR1	0.655717	4e-110
CNBP	DR1	0.655297	2.85e-135
GLUL	DR1	0.655159	1.6e-37
SMIM10L1	DR1	0.65409	3.9e-67
DNAJA1	DR1	0.653923	6.73e-114
SRD5A3	DR1	0.652604	3.86e-43
C8orf59	DR1	0.650698	2.76e-115
SNX2	DR1	0.650559	3.44e-65
VDAC1	DR1	0.649928	5.77e-129
SNRPB	DR1	0.64932	6.74e-129
GLRX3	DR1	0.648557	2.66e-114
YWHAQ	DR1	0.647094	3.54e-153
CYC1	DR1	0.646984	1.85e-127
EEF2	DR1	0.646095	2.92e-147
LSM14A	DR1	0.645644	1.26e-71
NMD3	DR1	0.642668	8.72e-36
SNRNP70	DR1	0.639872	1.12e-125
GLRX5	DR1	0.636784	4.45e-88
RP11-12G12.7	DR1	0.636772	2.11e-38
GSPT2	DR1	0.635567	2.57e-29
DDA1	DR1	0.635183	3.36e-61
ERH	DR1	0.633782	3.22e-168
ATP5G3	DR1	0.633762	6.49e-200
LSM5	DR1	0.631035	1.24e-123
H2AFZ	DR1	0.629418	2.03e-114
PPIH	DR1	0.627053	3.28e-69
PPP1R14B	DR1	0.626409	1.72e-94
WBP4	DR1	0.625882	3.84e-44
LSM2	DR1	0.625134	2.15e-97
RBM17	DR1	0.624992	3.77e-98
PHF23	DR1	0.624944	3.21e-55
MAK16	DR1	0.62299	4.64e-42
PSMD13	DR1	0.6228	4.42e-97
ATP1A1	DR1	0.620088	4.19e-52
SRP19	DR1	0.620047	5.43e-82
H2AFX	DR1	0.620046	1.4e-54
EIF6	DR1	0.619431	6.4e-136
MRPL20	DR1	0.618441	3.39e-145
SRRT	DR1	0.617999	1.4e-60
PRPF38B	DR1	0.61723	3.75e-69
GLO1	DR1	0.614566	4.9e-93
TCEB1	DR1	0.611907	2.04e-152
C1orf52	DR1	0.610686	3.73e-50
PSMC2	DR1	0.60755	2.77e-73
HNRNPK	DR1	0.607235	8.91e-136
ESD	DR1	0.605978	2.71e-80
LRPAP1	DR1	0.60424	1.33e-77
CARS	DR1	0.603781	1.12e-43
LUC7L	DR1	0.603391	3.55e-58
ECHDC1	DR1	0.602468	4.58e-63
EIF2S3	DR1	0.601355	4.15e-71
VCP	DR1	0.601116	3.32e-96
FBXW7	DR1	0.597931	6.46e-34
EWSR1	DR1	0.596653	1.86e-84
HNRNPDL	DR1	0.596182	2.19e-122
TOP1	DR1	0.591331	9.57e-81
CDK4	DR1	0.590326	4.79e-95
SEC11C	DR1	0.585707	2.26e-46
SRI	DR1	0.585706	7.77e-102
GDI2	DR1	0.584711	1.16e-109
PRDX3	DR1	0.584051	2.75e-95
BUB3	DR1	0.58003	3.28e-64
NDUFB9	DR1	0.576683	1.04e-139
SAFB	DR1	0.572581	7.38e-50
EIF5	DR1	0.564654	9.21e-91
CSDE1	DR1	0.563183	2.8e-89
RIOK1	DR1	0.55476	6.42e-34
LSM3	DR1	0.551564	1.32e-119
DDX10	DR1	0.55061	5.42e-24
FOXO3	DR1	0.550362	2.03e-27
UBTF	DR1	0.54608	7.64e-37
MKKS	DR1	0.543189	7.88e-83
PSMD8	DR1	0.543176	1.89e-126
ATP6V0B	DR1	0.541972	1.35e-89
PRELID1	DR1	0.541966	4.33e-115
CLPX	DR1	0.541916	5.42e-31
RPL4	DR1	0.528776	1.29e-139
FNBP4	DR1	0.524492	1.04e-34
TM9SF3	DR1	0.523747	6.11e-40
AURKAIP1	DR1	0.518741	9.86e-116
FH	DR1	0.518054	3e-40
CNIH1	DR1	0.51506	5.52e-52
TLK1	DR1	0.511099	3.64e-23
TUBG1	DR1	0.510057	1.92e-48
PGP	DR1	0.501864	1.21e-50
SAFB2	DR1	0.499557	1.41e-38
EIF3E	DR1	0.49659	1.2e-119
TRAFD1	DR1	0.487648	4.68e-16
TRMT112	DR1	0.486774	3.39e-114
BCLAF1	DR1	0.485096	2.21e-46
KHDRBS1	DR1	0.483403	3.96e-81
EMC7	DR1	0.482185	1.43e-55
ANLN	DR1	0.475261	2.08e-34
CYSTM1	DR1	0.46981	2.82e-38
FAM133B	DR1	0.461693	4.94e-40
RUNDC1	DR1	0.461272	3.74e-22
DTYMK	DR1	0.458816	7.66e-55
PTP4A2	DR1	0.455292	1.97e-51
REEP5	DR1	0.455119	1.84e-57
SARAF	DR1	0.454594	1.96e-45
TPI1	DR1	0.454224	3.58e-100
DHFR	DR1	0.442421	5.68e-31
EIF3D	DR1	0.441302	2.96e-59
HAUS3	DR1	0.441246	9.1e-17
ANXA7	DR1	0.43149	5.29e-39
YBX1	DR1	0.428478	1.06e-136
ZNF22	DR1	0.421905	3.74e-34
RPL26	DR1	0.416909	7.54e-129
PPP1R10	DR1	0.407408	1.95e-19
SIVA1	DR1	0.403329	3.97e-55
GSPT1	DR1	0.397207	5.36e-43
SHCBP1	DR1	0.396985	5.09e-29
EIF4G2	DR1	0.350266	7.36e-44
CKAP2L	DR1	0.334452	7.63e-18
AP000692.10	DR1	0.306847	5.73e-11
CAPZA2	DR1	0.297775	1.61e-24
RP11-84G21.1	DR1	0.250177	8.04e-07
CSH1	DR2	4.54953	0
ACTA1	DR2	4.38232	0
CSH2	DR2	4.03861	0
NODAL	DR2	3.59048	0
NRK	DR2	3.49386	0
PLBD1	DR2	3.17634	0
NLRP7	DR2	3.10495	0
LEFTY1	DR2	2.97013	0
FGF4	DR2	2.9429	0
DPPA3	DR2	2.89602	0
GRB7	DR2	2.8917	0
GH2	DR2	2.88883	0
TJP3	DR2	2.83931	0
LEFTY2	DR2	2.83878	0
PPP1R1B	DR2	2.82645	0
UTF1	DR2	2.826	0
EPCAM	DR2	2.82181	0
RP11-277P12.10	DR2	2.80467	0
KHDC3L	DR2	2.78179	0
NGFR	DR2	2.76892	0
CERS4	DR2	2.76725	0
GDF3	DR2	2.72187	0
PIM1	DR2	2.69859	0
RP11-598D14.1	DR2	2.65616	1.49e-185
ZFP42	DR2	2.65114	0
FGF19	DR2	2.6458	0
POU5F1B	DR2	2.63603	0
FXYD3	DR2	2.62877	0
CR1L	DR2	2.60806	0
ABHD12B	DR2	2.5865	0
VSNL1	DR2	2.57656	0
HPGD	DR2	2.55804	0
POU5F1	DR2	2.5016	0
FGF8	DR2	2.50031	0
KREMEN2	DR2	2.49583	0
CA4	DR2	2.49467	0
TLE2	DR2	2.4655	0
LYPD1	DR2	2.42993	0
CD200	DR2	2.42857	0
NANOG	DR2	2.42844	0
COL9A3	DR2	2.42682	0
ARHGEF16	DR2	2.42	0
GPRC5A	DR2	2.40285	6.61e-287
RPRM	DR2	2.40119	0
GAL	DR2	2.39066	0
NUDT15	DR2	2.38495	0
CLDN4	DR2	2.37703	0
LINC01356	DR2	2.36385	0
BAIAP2L2	DR2	2.35947	0
CLDN6	DR2	2.35143	0
SPINT2	DR2	2.35136	0
RP11-69I8.2	DR2	2.34227	0
PIFO	DR2	2.32999	0
DPPA2	DR2	2.31622	0
SPINT1	DR2	2.30968	0
RAB25	DR2	2.29208	0
ZNF600	DR2	2.28997	0
ZFP57	DR2	2.28902	0
RTP1	DR2	2.28433	0
WNT3	DR2	2.28312	0
TIMP4	DR2	2.27511	0
DUSP5	DR2	2.27413	0
KLRG2	DR2	2.26975	0
RBPMS2	DR2	2.25324	0
FGFR4	DR2	2.2513	0
FAM9C	DR2	2.2505	6.34e-275
IL32	DR2	2.24344	0
TDGF1	DR2	2.24288	0
DRAXIN	DR2	2.24165	0
EPHA1	DR2	2.22838	0
HEY2	DR2	2.22338	0
HAS3	DR2	2.21722	0
FGF18	DR2	2.21691	0
MUC3A	DR2	2.21557	0
NMU	DR2	2.20929	0
CLDN7	DR2	2.2037	0
RGS16	DR2	2.20212	0
NLRP2	DR2	2.19642	0
ABCG2	DR2	2.19284	0
VENTX	DR2	2.19233	0
CYP2S1	DR2	2.18278	0
ZSCAN10	DR2	2.17914	0
SOX15	DR2	2.1682	0
FOXH1	DR2	2.16335	0
HPDL	DR2	2.16322	0
OVOL2	DR2	2.15256	0
MYCN	DR2	2.14545	0
SPINK2	DR2	2.14443	0
PPM1N	DR2	2.14136	0
GPR27	DR2	2.13981	0
RASL11B	DR2	2.12494	0
FGF13	DR2	2.11116	0
TPD52	DR2	2.09629	0
SOX3	DR2	2.08971	0
PRSS8	DR2	2.07021	0
MAP4K1	DR2	2.0615	0
CTC-526N19.1	DR2	2.06062	0
FOXD3	DR2	2.0568	0
MT1M	DR2	2.04767	0
LINC01508	DR2	2.04256	0
TRIML2	DR2	2.03819	0
RP11-149I23.3	DR2	2.03815	9.36e-97
LMNB1	DR2	2.03537	0
ALPL	DR2	2.0282	0
FABP7	DR2	2.00836	0
SCGB3A2	DR2	2.00395	0
NECAB1	DR2	1.99499	0
CRISPLD1	DR2	1.99226	0
PCDH1	DR2	1.98209	0
PDGFA	DR2	1.97758	0
TUNAR	DR2	1.9774	0
GPRC5B	DR2	1.97692	0
GCNT2	DR2	1.97254	0
SH2D3A	DR2	1.97207	0
BCAM	DR2	1.96856	0
BSPRY	DR2	1.96549	0
LSR	DR2	1.9623	0
DIAPH2	DR2	1.96215	0
CXADR	DR2	1.95432	0
FOXA3	DR2	1.95231	0
LINC-ROR	DR2	1.92849	0
PKDCC	DR2	1.92661	6.98e-252
CBLC	DR2	1.92492	0
SFN	DR2	1.92438	0
AIF1L	DR2	1.92423	0
TUBB2B	DR2	1.92215	0
CCL26	DR2	1.91986	0
KRT18	DR2	1.91303	0
PLP1	DR2	1.91146	0
PPP1R3B	DR2	1.90882	0
CRB3	DR2	1.90594	0
ELF3	DR2	1.90099	0
RASGEF1A	DR2	1.89551	0
MRS2	DR2	1.89078	0
IL23A	DR2	1.8765	0
DTWD2	DR2	1.87122	0
TCL1B	DR2	1.86927	0
N4BP3	DR2	1.86754	0
GBX2	DR2	1.86584	0
CCDC169	DR2	1.86558	0
SOCS1	DR2	1.86456	0
UNC13D	DR2	1.85498	0
NNAT	DR2	1.84607	2.51e-259
PTCH1	DR2	1.83775	0
NLRP12	DR2	1.82894	0
GPRC5C	DR2	1.82597	0
RP3-399L15.3	DR2	1.81547	0
CCND2	DR2	1.81496	0
CTC-254B4.1	DR2	1.80541	0
APOE	DR2	1.80384	0
RENBP	DR2	1.79874	0
BIK	DR2	1.79744	0
DACT1	DR2	1.78426	0
CA14	DR2	1.78411	0
ENO3	DR2	1.78304	0
SLC2A1	DR2	1.78297	0
AC144450.2	DR2	1.7778	0
PSAT1	DR2	1.76815	0
OCLN	DR2	1.75811	0
SPOCK2	DR2	1.74874	0
PIM2	DR2	1.74503	0
TMEM37	DR2	1.73846	0
GPX3	DR2	1.73499	0
ERBB3	DR2	1.73273	0
CTH	DR2	1.73222	0
CTD-2501M5.1	DR2	1.73029	1.62e-123
CCNA1	DR2	1.72842	0
SFRP2	DR2	1.7237	0
CPVL	DR2	1.72143	0
PPP1R17	DR2	1.72109	0
B3GNT7	DR2	1.71384	0
F11R	DR2	1.71098	0
ERVMER34-1	DR2	1.70501	0
REC8	DR2	1.70004	0
DLL3	DR2	1.68859	0
CASP3	DR2	1.68823	0
UNG	DR2	1.6848	0
RBM38	DR2	1.68045	0
SUCLA2	DR2	1.67978	0
MYBL2	DR2	1.67827	0
HEBP2	DR2	1.67629	0
MT1X	DR2	1.67516	0
GPT2	DR2	1.67233	0
CDH3	DR2	1.65934	0
DCLK1	DR2	1.65795	0
STON2	DR2	1.65714	1.29e-303
EZR	DR2	1.65235	0
GALNT7	DR2	1.63377	0
ZNF486	DR2	1.6323	0
RND2	DR2	1.63078	0
PTCHD1	DR2	1.62869	0
INPP5J	DR2	1.62818	0
SEPHS1	DR2	1.62661	0
LPAR2	DR2	1.62252	0
VGF	DR2	1.61564	0
NSG1	DR2	1.61288	0
LINC00937	DR2	1.60871	2.56e-304
ZNF296	DR2	1.60363	0
TET1	DR2	1.5983	0
MAD2L2	DR2	1.59599	0
LNX1	DR2	1.59494	2.8e-277
DBNDD1	DR2	1.58901	0
ZNF682	DR2	1.57933	0
LDHD	DR2	1.57278	0
KCNS3	DR2	1.57251	0
JADE2	DR2	1.57056	0
MCM5	DR2	1.56619	0
TUBB2A	DR2	1.56258	0
CKB	DR2	1.56194	0
NETO2	DR2	1.55343	0
ZNF93	DR2	1.54367	0
RASL10A	DR2	1.53876	1.47e-232
KCTD6	DR2	1.53646	4.67e-284
PSRC1	DR2	1.53381	0
ETV5	DR2	1.53149	0
ALDH3A2	DR2	1.52452	0
HIST1H2BH	DR2	1.51953	0
PKP3	DR2	1.51008	6.09e-284
LINC00371	DR2	1.50731	2.94e-304
HMGB3	DR2	1.50643	0
LINC00665	DR2	1.50547	0
SHMT1	DR2	1.48672	0
ZSCAN2	DR2	1.4849	0
LINGO1	DR2	1.46812	0
PDHB	DR2	1.46461	0
SLC43A2	DR2	1.46448	4.79e-299
SLC3A2	DR2	1.46333	0
LITAF	DR2	1.46158	0
2021-03-01	DR2	1.46008	0
HK1	DR2	1.44996	0
ARRB1	DR2	1.44193	0
PRIM1	DR2	1.44168	0
PCSK5	DR2	1.43958	1.1e-259
RNF19A	DR2	1.43948	1.67e-213
UBE2C	DR2	1.43472	0
DAB1	DR2	1.4221	0
SULT1A1	DR2	1.41865	7.31e-260
ITGB5	DR2	1.41693	0
STC2	DR2	1.41486	1.42e-291
RCOR2	DR2	1.41046	0
DSCC1	DR2	1.40855	0
CDA	DR2	1.40706	0
MYC	DR2	1.40001	0
ACP5	DR2	1.3996	0
GABARAPL1	DR2	1.39807	0
SUSD3	DR2	1.39657	4.55e-259
OIP5	DR2	1.39111	0
GRB14	DR2	1.39014	1.86e-290
AZIN1	DR2	1.3828	0
SLC5A6	DR2	1.37707	0
SKA3	DR2	1.37141	0
IDH1	DR2	1.3698	0
FAM46B	DR2	1.36782	0
ISYNA1	DR2	1.36593	0
MCM7	DR2	1.36257	0
MAN1C1	DR2	1.35525	3.49e-225
SH3BGR	DR2	1.35173	0
SLC29A1	DR2	1.34539	0
CD52	DR2	1.34534	7.41e-252
RHOU	DR2	1.34017	1.28e-173
PMAIP1	DR2	1.32783	0
RCC2	DR2	1.32516	0
AURKC	DR2	1.31449	3.43e-249
BBS9	DR2	1.31292	5.76e-215
TMEM191B	DR2	1.30515	8.1e-275
SIRT1	DR2	1.29981	2.47e-307
CABYR	DR2	1.29787	1e-248
LAMC2	DR2	1.29584	7.52e-170
SEPP1	DR2	1.2956	2.18e-293
RAB20	DR2	1.2938	3.33e-244
CORO1A	DR2	1.29273	2.1e-293
STXBP2	DR2	1.28881	0
FAM83D	DR2	1.28195	0
DPH2	DR2	1.27788	0
ABRACL	DR2	1.27688	0
PITPNC1	DR2	1.26898	0
EPHX1	DR2	1.26788	0
DEPDC1B	DR2	1.25669	5.5e-260
HMGA1	DR2	1.25493	0
PTP4A3	DR2	1.24432	1.66e-232
TLCD1	DR2	1.23544	0
NMI	DR2	1.22526	0
CBFA2T2	DR2	1.2241	1.91e-205
CHEK2	DR2	1.22362	0
SPG20	DR2	1.20924	0
HORMAD1	DR2	1.20775	2.06e-143
GJA1	DR2	1.2074	0
MB21D1	DR2	1.20696	1.15e-240
PDLIM1	DR2	1.19989	0
TUBA4A	DR2	1.19828	9.81e-306
DERL3	DR2	1.1967	8.33e-226
CEP135	DR2	1.19453	3.95e-219
DDR1	DR2	1.19399	4.04e-253
RHOF	DR2	1.186	3.49e-286
DHRS3	DR2	1.18085	5.25e-219
MID1IP1	DR2	1.17904	0
RMI2	DR2	1.17699	0
ASNS	DR2	1.16784	0
CDC25C	DR2	1.16669	2.3e-271
FKBP4	DR2	1.16624	0
PHGDH	DR2	1.15836	0
CENPU	DR2	1.15368	0
MYLPF	DR2	1.15197	8.8e-107
PKMYT1	DR2	1.15034	0
LIMD2	DR2	1.14849	0
TKT	DR2	1.14351	0
CD7	DR2	1.13693	3.56e-143
PDCD2L	DR2	1.136	0
CENPA	DR2	1.1334	1.99e-307
VASP	DR2	1.132	0
TTK	DR2	1.13176	2.37e-236
KPNA2	DR2	1.13055	0
HN1L	DR2	1.12751	0
IL17RD	DR2	1.12301	1.18e-215
GID8	DR2	1.12267	0
CCNB1	DR2	1.12196	0
PYCR2	DR2	1.12182	0
CD9	DR2	1.12038	0
DDX43	DR2	1.12038	4.45e-89
SLC7A5	DR2	1.11781	0
IMPA2	DR2	1.11769	0
RASSF7	DR2	1.11738	1.76e-296
PRPS1	DR2	1.11694	0
TRIM28	DR2	1.11419	0
MARCKSL1	DR2	1.11212	0
UBE2G1	DR2	1.11091	0
LDLRAP1	DR2	1.10861	2.06e-178
MCM2	DR2	1.10783	8.59e-272
CDC6	DR2	1.10729	0
DTNA	DR2	1.10717	8.36e-134
DAZAP1	DR2	1.10482	0
COA7	DR2	1.103	0
COCH	DR2	1.10224	5.19e-135
CDCA5	DR2	1.1001	0
PGM1	DR2	1.09735	2.63e-259
CDT1	DR2	1.09476	0
NUP35	DR2	1.09445	1.34e-305
HSPA9	DR2	1.08909	0
REST	DR2	1.08827	0
RP11-422P24.12	DR2	1.08697	4.32e-121
RMND5B	DR2	1.08106	0
GRAMD1A	DR2	1.0778	0
RPP25	DR2	1.07769	5.38e-279
C18orf21	DR2	1.07753	0
RND1	DR2	1.07629	7.99e-113
AARS	DR2	1.07195	0
EXOSC5	DR2	1.07127	0
RIMKLB	DR2	1.06917	1.63e-254
RTN3	DR2	1.06796	0
CECR5	DR2	1.06419	0
LRRC61	DR2	1.06339	9.04e-274
AURKB	DR2	1.06199	0
ATIC	DR2	1.06106	0
C16orf59	DR2	1.05779	4.92e-274
MPV17L2	DR2	1.05315	0
KIF23	DR2	1.05198	1.86e-274
IRF2BPL	DR2	1.0489	8.11e-250
RRAS2	DR2	1.04671	0
RNF167	DR2	1.0438	0
RBPMS	DR2	1.04339	0
ESCO2	DR2	1.04155	4.12e-232
NR2F6	DR2	1.03641	0
KCMF1	DR2	1.03174	0
ENSA	DR2	1.02904	0
MCM6	DR2	1.01877	1.04e-295
STMN3	DR2	1.01202	1.01e-228
DAG1	DR2	1.00972	4.66e-292
TMEM160	DR2	1.00875	0
KLHL7	DR2	1.00755	0
SPRY4	DR2	1.00748	2.27e-196
ENOPH1	DR2	1.007	0
PXN-AS1	DR2	1.00581	2.96e-211
CAAP1	DR2	1.00512	3.93e-241
SPSB4	DR2	1.00324	5.9e-111
TPST2	DR2	1.00029	7e-304
MTHFD2	DR2	0.99865	0
TACC3	DR2	0.998172	0
PLEKHF1	DR2	0.998116	2.54e-156
LINC00467	DR2	0.995485	3.51e-140
MCM10	DR2	0.994862	8.95e-279
YEATS4	DR2	0.990945	0
PCK2	DR2	0.990015	1.1e-162
NUP54	DR2	0.987108	3.61e-255
CCPG1	DR2	0.980179	5.15e-168
MIIP	DR2	0.977534	0
HJURP	DR2	0.97726	2.73e-214
CDCA3	DR2	0.97709	6.36e-299
CCNB2	DR2	0.976819	0
PSMD11	DR2	0.973414	0
MBP	DR2	0.973261	1.44e-171
TEAD2	DR2	0.972248	0
DNAJB6	DR2	0.972047	0
LYPLA2	DR2	0.972004	0
RFC2	DR2	0.963193	0
PAICS	DR2	0.962697	0
HNRNPA0	DR2	0.959674	0
WDR12	DR2	0.957281	1.82e-302
RFC4	DR2	0.956946	0
SPAG5	DR2	0.95536	5.96e-165
HOMER1	DR2	0.952209	3.97e-247
HNRNPA3	DR2	0.95101	0
AGTRAP	DR2	0.950644	0
FEN1	DR2	0.948937	0
CTBP2	DR2	0.947491	0
PAK1IP1	DR2	0.946953	0
TIMM8A	DR2	0.946773	0
TRAF4	DR2	0.944326	0
ZNF714	DR2	0.93922	2.61e-255
CNDP2	DR2	0.937582	0
RNF114	DR2	0.931558	0
ARID3A	DR2	0.930882	1.02e-299
NSUN5	DR2	0.929944	0
IGSF8	DR2	0.929851	1.26e-226
SAE1	DR2	0.925563	0
ZWILCH	DR2	0.924819	1.03e-260
CD79B	DR2	0.922714	4.97e-142
SLC25A39	DR2	0.921077	0
GLTP	DR2	0.92018	6.14e-215
AKAP12	DR2	0.913986	3.99e-300
CITED1	DR2	0.910323	2.54e-70
RASD1	DR2	0.910034	1.26e-102
THOC6	DR2	0.90614	0
PTGES3	DR2	0.903433	0
CLN8	DR2	0.89959	4.04e-245
HDAC1	DR2	0.897019	0
ORC6	DR2	0.896683	0
KLHDC3	DR2	0.89661	0
RYBP	DR2	0.895832	3.68e-237
KIFC1	DR2	0.894847	2.67e-224
NOP58	DR2	0.893169	0
DDX39A	DR2	0.887126	0
HSPA8	DR2	0.885398	0
XRCC6	DR2	0.879135	0
AKAP7	DR2	0.878899	3.26e-158
TMEM183A	DR2	0.876386	0
PTMA	DR2	0.873743	0
UTP6	DR2	0.872832	1.39e-290
UBE2T	DR2	0.872693	0
PTBP3	DR2	0.870792	1.67e-188
HN1	DR2	0.869786	0
ECE2	DR2	0.867031	2.51e-204
PMF1	DR2	0.865219	0
RNF5	DR2	0.862497	0
WDR74	DR2	0.862137	0
IRF7	DR2	0.862093	4.88e-148
INADL	DR2	0.861819	3.63e-145
WDR18	DR2	0.860943	0
YWHAH	DR2	0.860563	0
THOC3	DR2	0.860545	1.02e-277
CDK1	DR2	0.856106	9.61e-274
ASF1B	DR2	0.855348	1.24e-232
ITM2B	DR2	0.855207	0
RASGRF2	DR2	0.853723	1.02e-109
MRPS9	DR2	0.853464	0
PINX1	DR2	0.85283	3.12e-250
PSMA2	DR2	0.852683	0
C19orf48	DR2	0.849063	0
PSPH	DR2	0.846688	1.43e-214
PAQR4	DR2	0.844764	6.76e-146
PRPS2	DR2	0.842439	1.21e-118
NUDT21	DR2	0.841934	0
KIF22	DR2	0.840048	0
MTHFD1	DR2	0.837792	4.03e-198
ACOT7	DR2	0.837477	0
LMNB2	DR2	0.837295	1.45e-274
GTF2H2	DR2	0.835643	1.65e-199
NPM1	DR2	0.834821	0
NIPSNAP1	DR2	0.831679	2.84e-281
LMO4	DR2	0.829245	5.21e-302
MCM4	DR2	0.827496	2.23e-228
XBP1	DR2	0.826957	0
DNAJA2	DR2	0.821512	0
PCMT1	DR2	0.81763	0
ADH5	DR2	0.81415	0
UBALD1	DR2	0.813821	1.91e-188
CACYBP	DR2	0.812129	0
GART	DR2	0.811032	9.21e-267
WEE1	DR2	0.810671	1.37e-139
RPA2	DR2	0.807396	2.43e-258
ORAI1	DR2	0.806886	4.41e-195
SDC4	DR2	0.804983	6.39e-136
CSE1L	DR2	0.804952	6.81e-254
MND1	DR2	0.804074	1.98e-209
HSPD1	DR2	0.803623	0
MRPL15	DR2	0.80027	0
BTF3L4	DR2	0.799621	0
PGAM1	DR2	0.797173	0
HAUS1	DR2	0.796048	0
E2F1	DR2	0.791815	1.74e-162
KNSTRN	DR2	0.791479	1.63e-218
GMNN	DR2	0.789663	0
TUBA1C	DR2	0.789196	0
RRM2B	DR2	0.785257	9.91e-130
BLCAP	DR2	0.78279	1.41e-188
GLUD1	DR2	0.782031	1.57e-147
SRSF7	DR2	0.780863	0
NIFK	DR2	0.77696	0
RNASEH2A	DR2	0.775189	0
SNRPA	DR2	0.774577	0
RCOR1	DR2	0.77417	2.92e-116
NAA15	DR2	0.772839	2.24e-257
SRP9	DR2	0.771956	0
MRPL11	DR2	0.76853	0
CFD	DR2	0.762215	1.82e-92
MAGOHB	DR2	0.760411	1.2e-307
EMG1	DR2	0.757734	0
MOSPD1	DR2	0.756584	5.72e-116
ERP29	DR2	0.755068	0
PTGES2	DR2	0.755026	3.01e-296
PEBP1	DR2	0.75455	0
PTPN12	DR2	0.754035	1.25e-236
TALDO1	DR2	0.753258	0
PRR13	DR2	0.75208	0
L3MBTL3	DR2	0.752077	1.67e-80
CARHSP1	DR2	0.748018	0
HDAC2	DR2	0.747696	0
PDCL3	DR2	0.747654	2.69e-193
FSCN1	DR2	0.747467	0
PSMB2	DR2	0.743397	0
COMTD1	DR2	0.742114	4.01e-213
EIF4A3	DR2	0.740071	0
PPL	DR2	0.739562	1.72e-109
PIH1D1	DR2	0.738939	0
CDC123	DR2	0.738902	0
YIF1B	DR2	0.737079	0
PPP1CA	DR2	0.736185	0
SF3A3	DR2	0.733449	3.38e-299
PHB	DR2	0.731032	0
CCT4	DR2	0.728672	0
CCT3	DR2	0.727821	0
NUF2	DR2	0.727109	8.87e-209
APEX1	DR2	0.727056	0
YTHDF2	DR2	0.725456	0
SHISA5	DR2	0.723751	6.67e-277
MELK	DR2	0.719866	6.67e-155
DCTPP1	DR2	0.718325	0
UQCRH	DR2	0.716921	0
GPN3	DR2	0.712815	8e-237
HIST1H2BN	DR2	0.712173	4.51e-43
AIMP2	DR2	0.712172	4.17e-243
PSMA3	DR2	0.711547	0
DNAJC9	DR2	0.708593	3.42e-220
SUMO2	DR2	0.70672	0
DBN1	DR2	0.705818	0
ENO1	DR2	0.703842	0
DDX6	DR2	0.702999	1.18e-201
TMPO	DR2	0.702881	1.04e-244
ILF2	DR2	0.700369	0
GSTT2B	DR2	0.70016	3.97e-60
PAIP2	DR2	0.699767	0
PSMD12	DR2	0.698714	1.42e-276
C16orf87	DR2	0.698676	1.99e-166
COPS3	DR2	0.697493	7.01e-296
ABCD4	DR2	0.695875	1.6e-146
PSMB6	DR2	0.695172	0
CCDC137	DR2	0.694398	2.39e-243
OAZ2	DR2	0.692051	0
RAD23B	DR2	0.691696	1.91e-277
ZFAND6	DR2	0.691658	0
PLEKHH3	DR2	0.690142	3.93e-67
SHMT2	DR2	0.68607	6.97e-219
HMOX1	DR2	0.683703	1.72e-62
DIAPH1	DR2	0.681988	7.48e-141
DCAF13	DR2	0.679175	7.75e-260
ATP6V1G1	DR2	0.675613	0
G6PC3	DR2	0.674572	2.15e-255
PLEKHB2	DR2	0.67447	5.27e-217
NAE1	DR2	0.671233	1.37e-242
PRMT1	DR2	0.670838	0
ZDHHC12	DR2	0.670383	3.94e-232
MRPS30	DR2	0.670197	1.29e-181
RSL24D1	DR2	0.669393	0
MRPL32	DR2	0.667788	0
DUT	DR2	0.665891	1.1e-280
CNPY2	DR2	0.664631	0
PRDX4	DR2	0.656778	0
NUTF2	DR2	0.65546	0
PCNA	DR2	0.653485	5.87e-265
HNRNPM	DR2	0.652201	6.46e-302
PDHA1	DR2	0.651346	1.68e-292
PGK1	DR2	0.651318	0
CLSPN	DR2	0.650897	1.4e-218
CALM3	DR2	0.648281	0
CENPM	DR2	0.646691	4.56e-184
GTPBP4	DR2	0.645888	5.5e-248
CCT2	DR2	0.644739	0
STMN1	DR2	0.639833	0
SNRNP25	DR2	0.639729	3.52e-297
FAM35A	DR2	0.638743	2.87e-40
RANGAP1	DR2	0.638097	5.37e-140
PXN	DR2	0.635825	1.85e-112
LSM4	DR2	0.63511	0
G3BP1	DR2	0.634792	1.16e-286
TM2D2	DR2	0.634573	1.19e-205
ESF1	DR2	0.632848	7.82e-213
HMGN1	DR2	0.631506	0
DSN1	DR2	0.628772	1.05e-127
HTATIP2	DR2	0.628772	2.12e-158
MAZ	DR2	0.628192	2.42e-195
ECH1	DR2	0.626916	0
TIPIN	DR2	0.624131	8.34e-133
ZFYVE21	DR2	0.620716	2.06e-176
SAP18	DR2	0.615936	0
HNRNPL	DR2	0.615934	6.52e-109
DNTTIP2	DR2	0.614783	4.95e-184
SYPL1	DR2	0.614266	9.06e-157
MPHOSPH10	DR2	0.613508	4.36e-175
ATP5B	DR2	0.612942	0
MRPL34	DR2	0.610838	2.32e-247
LARP7	DR2	0.610725	1.42e-125
BCCIP	DR2	0.610228	4.9e-190
TPM3	DR2	0.609848	0
NOP56	DR2	0.606491	7.46e-247
NUDC	DR2	0.606339	0
UHRF1	DR2	0.601522	1.08e-110
POP7	DR2	0.598122	4.58e-268
HMGN2	DR2	0.597925	1.37e-303
HNRNPUL1	DR2	0.596549	4.76e-184
EPOR	DR2	0.595945	2.17e-83
DFFA	DR2	0.592885	9.85e-211
RNF187	DR2	0.590933	4.1e-175
RP11-727F15.9	DR2	0.590727	9.24e-44
MORF4L1	DR2	0.589769	0
MRPS34	DR2	0.589161	0
ASAH1	DR2	0.586341	2.91e-165
SLC39A14	DR2	0.584639	1.62e-86
BIRC5	DR2	0.582734	2.57e-190
UTP18	DR2	0.582121	1.14e-156
SNRPD3	DR2	0.58166	0
HYLS1	DR2	0.580581	2.3e-80
LRR1	DR2	0.580052	9.4e-145
HACD3	DR2	0.579953	2.93e-227
KIF20A	DR2	0.578594	1.42e-108
ALDH7A1	DR2	0.577593	1.68e-193
NUDT1	DR2	0.574651	2.11e-278
LSM12	DR2	0.574114	3.13e-188
ALKBH7	DR2	0.574076	8.14e-308
PRDX6	DR2	0.5697	0
SEPW1	DR2	0.568682	0
SSBP1	DR2	0.566435	0
APP	DR2	0.564994	1.74e-244
MDH1	DR2	0.564516	0
THRAP3	DR2	0.564045	0
PFN1	DR2	0.559322	0
AMD1	DR2	0.548997	4.31e-205
PSMA4	DR2	0.542601	0
IMP3	DR2	0.541417	1.78e-234
PKNOX1	DR2	0.541303	2.6e-66
SLC25A6	DR2	0.540669	0
AP2M1	DR2	0.540586	0
SRSF9	DR2	0.539701	0
C21orf59	DR2	0.53748	4.37e-147
ELOVL6	DR2	0.535697	1.44e-108
FOXM1	DR2	0.534131	1.01e-103
EIF3M	DR2	0.531878	2.34e-289
PSMB5	DR2	0.531065	0
VAT1	DR2	0.528073	5.04e-169
HSD17B7	DR2	0.526396	2.33e-89
LIG1	DR2	0.52187	1.38e-98
TRA2B	DR2	0.521359	2.65e-239
HNRNPA2B1	DR2	0.514533	0
WDR34	DR2	0.509806	9.53e-128
UCHL1	DR2	0.506719	3.1e-290
TMEM167A	DR2	0.483689	5.25e-218
NMT1	DR2	0.477209	1.38e-81
NAP1L4	DR2	0.476308	3.3e-175
ECI1	DR2	0.461449	3.67e-118
EIF5A	DR2	0.456309	3.86e-220
H2AFV	DR2	0.454585	4.18e-279
ALDOA	DR2	0.44501	0
MORN3	DR2	0.444725	5.43e-42
RPL3	DR2	0.443825	0
PSMD14	DR2	0.440196	3.97e-147
EIF3L	DR2	0.438393	2.49e-247
NHP2	DR2	0.429991	1.42e-250
ARL5A	DR2	0.429982	3.87e-148
CASP8AP2	DR2	0.427512	6.1e-67
PSMC3	DR2	0.426519	9.44e-195
GLTSCR2	DR2	0.426167	4.32e-217
CCDC47	DR2	0.423247	1.17e-87
POC1A	DR2	0.414088	4.3e-68
TMBIM6	DR2	0.412832	1.18e-244
CALM1	DR2	0.40827	7.62e-272
CANX	DR2	0.360626	3e-105
CYBA	DR2	0.347585	8.67e-150
TUBA1B	DR2	0.335253	3.63e-156
RAB4B	DR2	0.319115	2.5e-31
RALA	DR2	0.317416	5.45e-105
CYSRT1	DR2	0.317071	3.58e-15
SAC3D1	DR2	0.291975	2.61e-46
IRS2	DR2	0.248089	1.51e-28
MYO1F	DR2	0.199102	6.01e-14
IQCG	DR2	0.121684	7.24e-18
PTPRZ1	DR3	3.81185	0
KIF1A	DR3	3.79037	0
RBM46	DR3	3.68868	0
RP11-568A7.4	DR3	3.6464	0
GABRB3	DR3	3.60044	0
ATCAY	DR3	3.48311	0
TSTD1	DR3	3.45943	0
LINC01405	DR3	3.412	0
KCNQ2	DR3	3.37611	0
SCG3	DR3	3.32852	0
LRRN1	DR3	3.30244	0
PDPN	DR3	3.20709	0
TERF1	DR3	3.17751	0
IDO1	DR3	3.17231	0
TNNI3	DR3	3.17047	0
TCEAL2	DR3	3.16263	0
PWAR6	DR3	3.13007	0
USP44	DR3	3.09038	0
DPPA5	DR3	3.08305	0
DANT1	DR3	3.0255	0
IQGAP2	DR3	3.01624	0
DNMT3B	DR3	3.01502	0
PPP2R2B	DR3	3.01481	0
RP11-267L5.1	DR3	3.00637	0
ICA1	DR3	2.99784	0
PDZD4	DR3	2.99123	0
SBK1	DR3	2.9851	0
GRID2	DR3	2.97495	0
FOXD3-AS1	DR3	2.93997	0
NLGN4X	DR3	2.86795	0
GALNT3	DR3	2.85098	0
LIN28B	DR3	2.84616	0
HOOK1	DR3	2.83673	0
SLC1A6	DR3	2.8045	0
AP002856.5	DR3	2.7955	0
RP11-1144P22.1	DR3	2.79066	0
DSG2	DR3	2.77763	0
RP11-35J1.2	DR3	2.76944	0
LECT1	DR3	2.74877	0
CDH1	DR3	2.74547	0
TMEM132B	DR3	2.73807	0
HHLA1	DR3	2.72524	0
KDR	DR3	2.71415	0
DPEP3	DR3	2.70927	0
MAP7	DR3	2.70183	0
FZD3	DR3	2.69138	0
SOX2	DR3	2.68988	0
CRYGD	DR3	2.68945	0
NR6A1	DR3	2.68572	0
CHST9	DR3	2.68278	0
KIF5C	DR3	2.66865	0
RIMKLA	DR3	2.66566	0
GNG4	DR3	2.65583	0
ZIC2	DR3	2.65256	0
MATK	DR3	2.64894	0
CECR2	DR3	2.63264	0
WNK3	DR3	2.6323	0
NEFM	DR3	2.62943	0
RBFOX3	DR3	2.62902	0
DSC2	DR3	2.62629	0
TRIM71	DR3	2.62325	0
NRXN1	DR3	2.61877	0
MARVELD3	DR3	2.61426	0
UNC13A	DR3	2.60236	0
LINC01224	DR3	2.59739	0
CLDN3	DR3	2.59522	0
POLR3G	DR3	2.59032	0
PIWIL2	DR3	2.57773	0
DMKN	DR3	2.56104	0
AP000688.29	DR3	2.53555	0
CCDC144NL-AS1	DR3	2.53253	0
PREX2	DR3	2.53163	0
B3GALT1	DR3	2.52417	0
PRSS21	DR3	2.52126	0
VASH2	DR3	2.51947	0
CABP1	DR3	2.51929	0
TNNC2	DR3	2.51538	0
ADD2	DR3	2.51147	0
SCNN1A	DR3	2.50739	0
NAP1L6	DR3	2.5068	0
COBL	DR3	2.49995	0
BEX5	DR3	2.49791	0
SALL3	DR3	2.48425	0
AASS	DR3	2.47829	0
CD24	DR3	2.47748	0
RP11-390F4.6	DR3	2.47603	0
JARID2	DR3	2.4711	0
SHISA9	DR3	2.47004	0
CCDC151	DR3	2.46358	0
GPR160	DR3	2.46176	0
KLHL23	DR3	2.46136	0
TMSB4Y	DR3	2.46098	0
SALL2	DR3	2.46011	0
ZFR2	DR3	2.45773	0
CTTNBP2	DR3	2.45429	0
SLC7A3	DR3	2.44644	0
PPP1R9A	DR3	2.42683	0
SEMA6A	DR3	2.42178	0
SOX11	DR3	2.41056	0
CHST8	DR3	2.40593	0
TOX3	DR3	2.40401	0
CMTM8	DR3	2.39961	0
CCDC64B	DR3	2.39717	0
LCK	DR3	2.38919	0
NMRK2	DR3	2.38779	0
FAM57B	DR3	2.38751	0
EPB41L4B	DR3	2.3853	0
ABCA7	DR3	2.3841	0
BEX2	DR3	2.36451	0
CTC-260E6.6	DR3	2.35711	0
LPAR3	DR3	2.35439	0
SMIM24	DR3	2.354	0
BEND4	DR3	2.35219	0
CRMP1	DR3	2.35214	0
NUP210	DR3	2.34962	0
SMPD5	DR3	2.3489	0
SYNE4	DR3	2.34362	0
FAM71E1	DR3	2.34233	0
MAL2	DR3	2.33824	0
CALCB	DR3	2.3329	0
RP11-701H24.9	DR3	2.33225	0
LINC00992	DR3	2.33135	0
ELAVL2	DR3	2.32583	0
PMEL	DR3	2.32314	0
ADGRV1	DR3	2.32314	0
RP11-20D14.6	DR3	2.32283	0
RASGRP2	DR3	2.31682	0
CADM2	DR3	2.31396	0
LINC00698	DR3	2.31089	0
VRTN	DR3	2.30614	0
KRTCAP3	DR3	2.30298	0
JPH3	DR3	2.30191	0
SCGB1B2P	DR3	2.30152	0
ESPN	DR3	2.29858	0
IFITM1	DR3	2.29447	0
C19orf81	DR3	2.29057	0
PPP1R1A	DR3	2.28812	0
ITM2A	DR3	2.28149	0
TRIM24	DR3	2.27918	0
CKMT1A	DR3	2.27817	0
RBM47	DR3	2.27811	0
AIF1	DR3	2.27659	0
RIC3	DR3	2.26918	0
ARFGEF3	DR3	2.26603	0
ZIC5	DR3	2.26486	0
TTYH1	DR3	2.26335	0
DDX25	DR3	2.26166	0
CRACR2B	DR3	2.25665	0
CADPS	DR3	2.25415	0
CKMT1B	DR3	2.25067	0
LINC01108	DR3	2.24557	0
SMPDL3B	DR3	2.2451	0
RABGAP1L	DR3	2.24207	0
ESRP1	DR3	2.23443	0
LINC00678	DR3	2.22937	0
OLFM1	DR3	2.22899	0
EDNRB	DR3	2.22662	0
GYLTL1B	DR3	2.22245	0
TMEM145	DR3	2.22011	0
ATP1B2	DR3	2.21628	0
ZIC3	DR3	2.21542	0
L1TD1	DR3	2.21215	0
GRM4	DR3	2.20856	0
DPPA4	DR3	2.2045	0
CTD-2142D14.1	DR3	2.19727	0
ATP1A2	DR3	2.19563	0
PODXL	DR3	2.19124	0
KLKB1	DR3	2.18636	0
CTD-2162K18.4	DR3	2.18269	0
SCT	DR3	2.17376	0
HSD11B2	DR3	2.17055	0
VWDE	DR3	2.16301	0
PHC1	DR3	2.1614	0
SELV	DR3	2.1562	0
AP1M2	DR3	2.15485	0
SORL1	DR3	2.15287	0
AC074289.1	DR3	2.15213	0
SYNGR3	DR3	2.14318	0
RP11-132A1.4	DR3	2.13772	0
NEB	DR3	2.13597	1.28e-300
FAT3	DR3	2.13225	0
TCEAL5	DR3	2.12786	0
CRIP3	DR3	2.12665	0
RP11-562F9.2	DR3	2.12231	0
PLCH1	DR3	2.11932	0
YBX2	DR3	2.118	0
IGSF9	DR3	2.11769	0
ZNF850	DR3	2.11654	0
ITGA2B	DR3	2.11135	0
GLDC	DR3	2.11076	0
ZNF208	DR3	2.1094	0
PRKCQ	DR3	2.10787	0
BEX1	DR3	2.1076	0
SPIB	DR3	2.10354	0
EPHX3	DR3	2.10188	0
C19orf33	DR3	2.1017	0
PIF1	DR3	2.10088	0
RIT2	DR3	2.09165	0
ADCY2	DR3	2.09121	0
PIPOX	DR3	2.08959	0
WIPF3	DR3	2.0892	0
RAB11FIP4	DR3	2.0878	0
NEFL	DR3	2.08691	0
NOXO1	DR3	2.0866	0
PALM3	DR3	2.08488	0
CLDN10	DR3	2.07871	0
HELLS	DR3	2.07254	0
HESX1	DR3	2.06798	0
IGLON5	DR3	2.06728	0
TMEM125	DR3	2.06467	0
EMB	DR3	2.06306	0
PHLPP1	DR3	2.05915	0
SAP25	DR3	2.05556	0
POU3F1	DR3	2.05039	3.27e-291
FOXB1	DR3	2.05038	1.04e-303
MDN1	DR3	2.04185	0
EDIL3	DR3	2.03998	0
SALL4	DR3	2.03757	0
CD19	DR3	2.03278	0
C6orf132	DR3	2.02418	0
TCL1A	DR3	2.02027	0
PRDM14	DR3	2.01995	0
PCSK1N	DR3	2.01923	0
ZNF483	DR3	2.01812	0
IGSF1	DR3	2.01116	0
KIF5A	DR3	2.01115	0
NUDT10	DR3	2.01109	0
RP11-11N9.4	DR3	2.006	0
PAIP2B	DR3	1.99863	0
HRK	DR3	1.99454	2.31e-258
CRABP1	DR3	1.99442	0
FAM60A	DR3	1.99413	0
DOC2A	DR3	1.98926	1.02e-299
RP11-148B6.1	DR3	1.98492	0
C11orf98	DR3	1.98408	0
EPB41	DR3	1.98179	0
SEMA6B	DR3	1.97106	7.7e-261
RP11-44F21.5	DR3	1.97026	0
GPR143	DR3	1.96674	0
RP11-532F12.5	DR3	1.96339	0
RP11-469A15.2	DR3	1.95957	0
SDCCAG8	DR3	1.95579	0
CAMKV	DR3	1.95564	0
RP11-132A1.3	DR3	1.9547	0
KDF1	DR3	1.94557	0
FAM124A	DR3	1.93879	0
F12	DR3	1.93873	0
ADAMTS19	DR3	1.93542	0
VAV1	DR3	1.93474	1.34e-296
AMT	DR3	1.9303	0
ACVR2B	DR3	1.9291	0
CTD-2021H9.3	DR3	1.92708	9.71e-269
ANOS1	DR3	1.91727	0
RP11-320N7.2	DR3	1.91663	0
MT1F	DR3	1.91547	0
LINC01220	DR3	1.90786	2.45e-87
RP11-256I9.2	DR3	1.90726	0
FBXO2	DR3	1.89827	0
ADGRL1	DR3	1.89561	0
JADE1	DR3	1.89532	0
ARHGEF5	DR3	1.89159	0
NOS1AP	DR3	1.89096	0
CNKSR2	DR3	1.88854	1.9e-236
FGFR2	DR3	1.88617	0
TIAM1	DR3	1.88411	1.21e-285
CD74	DR3	1.88218	0
BCL11A	DR3	1.8818	0
DND1	DR3	1.87992	0
SLC7A2	DR3	1.86339	5.86e-299
FXYD6	DR3	1.85796	0
INSR	DR3	1.85605	0
UGT8	DR3	1.85423	1.38e-254
NASP	DR3	1.85264	0
MYLIP	DR3	1.84994	0
AC100830.3	DR3	1.84128	0
ENHO	DR3	1.84084	0
ADAMTS16	DR3	1.83998	4.34e-252
ZNF891	DR3	1.83818	0
GNG7	DR3	1.83585	7.54e-246
NSUN7	DR3	1.83388	2.4e-271
TMEM38A	DR3	1.81977	9.14e-242
NOVA1	DR3	1.81295	4.19e-279
RP11-114H21.2	DR3	1.81142	4.39e-260
PROCA1	DR3	1.81052	0
SLCO1A2	DR3	1.80887	8.74e-213
USP9X	DR3	1.80805	0
SRRM3	DR3	1.80413	2.74e-257
MARVELD2	DR3	1.7956	9.59e-292
RP11-360K13.1	DR3	1.79199	1.78e-192
AC007405.6	DR3	1.78469	1.01e-266
PLPPR3	DR3	1.78457	0
CGN	DR3	1.78379	5.63e-292
LRAT	DR3	1.78333	6.94e-270
FLT3LG	DR3	1.78288	3.95e-94
FHIT	DR3	1.78052	8.78e-251
CDS1	DR3	1.77335	1.85e-257
PDE9A	DR3	1.7651	1.38e-279
SNX10	DR3	1.76074	2.09e-252
SNRPN	DR3	1.75755	0
GNG3	DR3	1.75642	1.63e-216
SIT1	DR3	1.75579	7.29e-219
STRBP	DR3	1.75546	0
ROR1	DR3	1.75433	0
PLA2G4C	DR3	1.74997	9.29e-250
BUB1B	DR3	1.74935	0
PDE4C	DR3	1.74479	2.11e-213
TCF7L1	DR3	1.74323	0
ADRBK2	DR3	1.74267	1.07e-256
CRYBB1	DR3	1.74157	0
AUTS2	DR3	1.74029	0
TMSB15A	DR3	1.73984	0
MAGI2	DR3	1.72423	6.16e-263
RP11-796E2.4	DR3	1.72343	1.67e-221
FXYD7	DR3	1.7223	0
RAB3IP	DR3	1.72186	0
ZNF649	DR3	1.72075	0
ZBTB44	DR3	1.71952	0
B4GALT6	DR3	1.71837	5.91e-230
RAB11FIP1	DR3	1.71571	0
LLGL2	DR3	1.71277	3.56e-291
STK33	DR3	1.70616	1.93e-286
ARHGEF35	DR3	1.7026	0
ZNF589	DR3	1.70249	0
PAM16	DR3	1.69972	0
MYEF2	DR3	1.69873	0
ZNF770	DR3	1.69745	0
MBTD1	DR3	1.69348	0
CAMK1D	DR3	1.69294	1.57e-232
KAT7	DR3	1.69034	0
PYY	DR3	1.68802	8.04e-235
BMP7	DR3	1.68759	0
ANK3	DR3	1.68317	0
MIB2	DR3	1.68085	0
LIN28A	DR3	1.67631	0
RAC3	DR3	1.67485	0
GAL3ST1	DR3	1.67282	1.45e-197
MLLT4	DR3	1.66904	0
ENO2	DR3	1.66824	0
CYYR1	DR3	1.66106	8.36e-300
CCDC172	DR3	1.66067	0
SLC7A8	DR3	1.65786	0
GRTP1	DR3	1.65684	0
PSIP1	DR3	1.65593	0
MYO10	DR3	1.65391	0
ZNF462	DR3	1.64477	0
HBA2	DR3	1.6442	2.97e-235
PF4	DR3	1.64344	2.48e-266
TTC9	DR3	1.64112	1.15e-185
RPRML	DR3	1.64093	3.87e-176
LINC00337	DR3	1.64001	3.47e-177
FLVCR1-AS1	DR3	1.63973	0
B3GALT5	DR3	1.63387	4.23e-219
CORO2A	DR3	1.63109	0
RP11-746M1.1	DR3	1.63065	3.31e-174
ZNF724P	DR3	1.63026	0
CA11	DR3	1.63024	0
MSH2	DR3	1.62504	0
USP28	DR3	1.62415	0
DNMT3A	DR3	1.62328	0
SKIL	DR3	1.62016	0
RHBDL1	DR3	1.61016	1.51e-263
TRPM4	DR3	1.60707	0
NRN1L	DR3	1.60411	1.51e-168
SET	DR3	1.59969	0
MTL5	DR3	1.59858	0
PLA2G16	DR3	1.59494	0
TIMELESS	DR3	1.59355	0
IGF2BP1	DR3	1.59232	0
SAMD1	DR3	1.59178	0
TXLNG	DR3	1.5882	0
ZNF883	DR3	1.58381	4.88e-306
PARP1	DR3	1.57719	0
EGFL7	DR3	1.57673	0
ZNF560	DR3	1.57569	1.13e-215
SRGAP3	DR3	1.57468	2.04e-192
FOXO1	DR3	1.57154	0
RP11-326K13.4	DR3	1.5712	2.66e-181
TMEM59L	DR3	1.56878	5.86e-231
TFDP2	DR3	1.56738	0
ZDHHC22	DR3	1.5649	4.89e-158
NKX1-2	DR3	1.5646	7.69e-161
ZNF738	DR3	1.56445	0
KIF26A	DR3	1.56217	1.66e-176
PRRG4	DR3	1.5615	3.18e-164
SORBS1	DR3	1.56055	9.26e-241
MSH6	DR3	1.55967	0
LARS	DR3	1.55138	0
TTF2	DR3	1.55124	0
FAM222B	DR3	1.55096	0
NPB	DR3	1.5492	2.23e-238
PLXDC2	DR3	1.54826	4.02e-178
RP11-498P14.5	DR3	1.54403	5.01e-161
PTPRN	DR3	1.54294	1.4e-178
CNFN	DR3	1.54274	0
HELB	DR3	1.54116	4e-229
MOB3B	DR3	1.53837	4.82e-230
TGIF2	DR3	1.53823	0
PWWP2A	DR3	1.53355	0
FLVCR1	DR3	1.52857	0
EFNA3	DR3	1.52818	4.91e-151
STK26	DR3	1.52781	0
NEFH	DR3	1.52641	1.79e-220
INO80D	DR3	1.52455	0
ATP2A1-AS1	DR3	1.51761	1.64e-262
FXYD1	DR3	1.5173	0
ZNF398	DR3	1.51183	9.59e-277
TMEM52	DR3	1.51107	2.95e-226
GFPT2	DR3	1.50867	0
PARD6B	DR3	1.50846	1.07e-272
HLA-DPB1	DR3	1.50699	0
NAP1L3	DR3	1.5064	2.13e-164
SLC6A8	DR3	1.50464	1.08e-271
ENAH	DR3	1.47083	0
PGM2L1	DR3	1.47007	0
NFE2L3	DR3	1.46891	0
LAD1	DR3	1.46395	1.04e-242
UGP2	DR3	1.46234	0
FKBP5	DR3	1.46158	7.04e-251
CENPF	DR3	1.46116	0
MT-ATP8	DR3	1.45813	0
HIP1	DR3	1.45626	0
TJP2	DR3	1.45425	0
KIF21A	DR3	1.43991	2.88e-289
UBN2	DR3	1.43803	0
FABP6	DR3	1.43435	1.11e-116
MTA3	DR3	1.43213	0
PLPP2	DR3	1.42686	0
LRRK1	DR3	1.42608	4.88e-190
DAPK1	DR3	1.42426	3.1e-284
RBP1	DR3	1.4241	0
MIS18A	DR3	1.42397	0
CCDC136	DR3	1.42249	5.77e-231
NME2	DR3	1.41672	0
KCNN2	DR3	1.4158	6.92e-224
SLC39A10	DR3	1.41335	0
ERBB2	DR3	1.41042	4.59e-291
SLC38A1	DR3	1.40798	0
CCDC181	DR3	1.40739	7.09e-119
ATP1B1	DR3	1.40634	0
ZNF121	DR3	1.40084	0
ARID3B	DR3	1.40055	0
MYSM1	DR3	1.40041	0
PAWR	DR3	1.40026	0
ZFHX2	DR3	1.39809	3e-169
ITGA7	DR3	1.39717	5.69e-151
ZSCAN18	DR3	1.39299	1.1e-252
IGF2BP3	DR3	1.38956	0
FAM161A	DR3	1.3858	8.19e-288
MAEL	DR3	1.37817	8.75e-111
LINC01315	DR3	1.37309	4.24e-209
ZNF711	DR3	1.36152	6.92e-139
PAK1	DR3	1.36053	0
HMGN5	DR3	1.36051	0
GAP43	DR3	1.35894	0
KDM5B	DR3	1.3547	0
USP7	DR3	1.35339	0
UGT3A2	DR3	1.35181	1.07e-187
STAM-AS1	DR3	1.35146	1.07e-87
N4BP2	DR3	1.35109	0
NELL2	DR3	1.34995	1.64e-120
FNBP1L	DR3	1.34883	0
GIGYF1	DR3	1.34642	2.74e-243
PRR14L	DR3	1.3437	0
RP11-297N6.4	DR3	1.34181	1.03e-64
CDCA7L	DR3	1.34008	0
POU2F1	DR3	1.33922	0
VRK1	DR3	1.33885	0
C10orf35	DR3	1.33484	1.96e-215
NAV2	DR3	1.32652	2.8e-243
RP11-449H3.3	DR3	1.32417	1.09e-131
PGAM2	DR3	1.32075	5.74e-189
KNOP1	DR3	1.31947	0
ANP32E	DR3	1.31832	0
CHAF1A	DR3	1.317	0
UQCRHL	DR3	1.31361	3.15e-247
SYT5	DR3	1.3135	6.97e-111
ZNF844	DR3	1.31111	6.24e-128
TAC3	DR3	1.31027	1.02e-189
SMARCC1	DR3	1.30667	0
KIF15	DR3	1.30117	1.96e-187
TMEM91	DR3	1.29966	7.63e-179
ago-01	DR3	1.29912	6.14e-287
HOOK2	DR3	1.299	0
DHX33	DR3	1.28967	0
ZNF585A	DR3	1.28961	1.16e-143
OVOS2	DR3	1.28822	2.13e-107
INA	DR3	1.28711	9.19e-151
NUFIP2	DR3	1.28481	0
EPS8L1	DR3	1.28134	2.57e-257
EHMT2	DR3	1.28083	0
FGD4	DR3	1.27798	2.89e-220
SLC16A1	DR3	1.277	0
LARP1B	DR3	1.27654	0
ZNF281	DR3	1.2718	0
DCP2	DR3	1.26947	0
RNF44	DR3	1.26883	3.3e-278
FKBP1B	DR3	1.26544	0
TOP2A	DR3	1.26449	0
TRIM37	DR3	1.26421	0
CIB2	DR3	1.26277	0
PMS1	DR3	1.26212	0
MTF2	DR3	1.25689	0
B4GALT5	DR3	1.25583	3.5e-257
AKIRIN1	DR3	1.25336	0
RASIP1	DR3	1.25043	2.84e-215
XPO1	DR3	1.24901	0
SAPCD2	DR3	1.24854	3.94e-123
BPTF	DR3	1.24584	0
CTCF	DR3	1.24553	0
HLTF	DR3	1.24545	0
ZNF667-AS1	DR3	1.24274	0
GSTO2	DR3	1.24044	0
CD2AP	DR3	1.23998	0
CENPH	DR3	1.23727	0
HAGHL	DR3	1.23632	0
CD3EAP	DR3	1.23497	0
SLC25A29	DR3	1.23462	1.53e-254
MED22	DR3	1.23215	5.44e-235
COX7C	DR3	1.22971	0
QSER1	DR3	1.22873	0
CASC15	DR3	1.22681	1.1e-146
TNNT1	DR3	1.22647	0
KIAA0368	DR3	1.22546	9.16e-288
CEND1	DR3	1.2196	9.05e-97
SYNE2	DR3	1.21931	0
RIF1	DR3	1.21837	0
HIST1H4J	DR3	1.2161	5.38e-98
MYO1E	DR3	1.21503	7.24e-209
CKS1B	DR3	1.21468	0
BUB1	DR3	1.21451	4.77e-202
UBE2O	DR3	1.21272	5.18e-285
SUPT16H	DR3	1.21269	0
TRAPPC6A	DR3	1.21242	0
ICE1	DR3	1.21231	0
RFX1	DR3	1.21077	3.32e-277
MROH8	DR3	1.21026	7.52e-52
EFNB3	DR3	1.20991	6.12e-134
LRRC8B	DR3	1.20794	6.63e-145
WRN	DR3	1.20782	3.51e-200
H3F3A	DR3	1.20403	0
PBX1	DR3	1.20205	0
SYTL1	DR3	1.20084	1.68e-147
ZNF814	DR3	1.20049	2.39e-271
CCNE1	DR3	1.19828	0
RBPJ	DR3	1.19489	0
HNRNPAB	DR3	1.19223	0
MAPK6	DR3	1.19186	0
LAGE3	DR3	1.19008	0
MTRNR2L8	DR3	1.18872	0
BLM	DR3	1.1883	1.09e-209
FAM64A	DR3	1.18798	0
SMC3	DR3	1.18764	0
WDHD1	DR3	1.18617	1.69e-222
RP1-313I6.12	DR3	1.18539	8.41e-121
ZNF766	DR3	1.18303	3.03e-293
CCDC152	DR3	1.17585	7.82e-235
ATP8A2	DR3	1.17486	3.48e-89
MFSD3	DR3	1.1743	5.41e-304
HIST1H1A	DR3	1.17407	0
FGF2	DR3	1.17218	0
RPP21	DR3	1.16778	1.4e-281
NFXL1	DR3	1.16488	4.41e-227
PSMB10	DR3	1.16375	2.49e-244
MCM3	DR3	1.16357	0
METTL21A	DR3	1.15378	0
MRPS24	DR3	1.14947	1.92e-243
HK2	DR3	1.14927	7.01e-110
KDM4A	DR3	1.14899	5.31e-188
PTPRF	DR3	1.14655	0
AFG3L2	DR3	1.14417	0
SEZ6L2	DR3	1.14383	2.68e-272
IRX2	DR3	1.14129	4.35e-61
SOX4	DR3	1.13788	0
HMGN3	DR3	1.13445	0
PTCH2	DR3	1.13418	1.59e-55
FANCD2	DR3	1.13311	2.63e-248
PRKDC	DR3	1.13306	0
THYN1	DR3	1.13239	0
EPPK1	DR3	1.13221	2.3e-97
HSP90AB1	DR3	1.1322	0
NMB	DR3	1.13213	0
SLC1A3	DR3	1.13101	1.11e-145
ZBTB24	DR3	1.13047	1.73e-208
SUDS3	DR3	1.12837	0
ARHGEF10	DR3	1.1273	3.16e-225
ZNF677	DR3	1.12635	0
CDC25A	DR3	1.12574	3.35e-190
CELF1	DR3	1.12073	0
HNRNPD	DR3	1.11976	0
ZMYM2	DR3	1.1196	0
UPF3B	DR3	1.11757	0
MIS18BP1	DR3	1.11722	0
NLN	DR3	1.1124	0
ARHGAP11B	DR3	1.11224	3.71e-147
RRP1B	DR3	1.10929	0
PELP1	DR3	1.10915	0
HSP90AA1	DR3	1.10909	0
KMT5B	DR3	1.10898	1.17e-304
NUDT14	DR3	1.1078	2.47e-275
ATG14	DR3	1.10517	5.11e-204
KRAS	DR3	1.10463	0
INCENP	DR3	1.10374	1.01e-139
HMMR	DR3	1.10183	0
TRAPPC5	DR3	1.10005	6.46e-143
BRCA2	DR3	1.09925	3.22e-168
G2E3	DR3	1.0989	1.21e-265
ILF3-AS1	DR3	1.0987	1.91e-293
SART3	DR3	1.09759	3.87e-290
PCLO	DR3	1.09618	7.01e-75
RP11-467L13.7	DR3	1.09603	1.28e-50
C1QTNF4	DR3	1.09594	1.63e-125
ACAP1	DR3	1.09464	7.43e-157
NCL	DR3	1.09258	0
AKAP1	DR3	1.09132	9.12e-170
RAB3A	DR3	1.09001	6.62e-128
GABPB1-AS1	DR3	1.08969	0
ZNF518A	DR3	1.0819	1.72e-303
AL132709.8	DR3	1.08023	5.06e-116
MMD	DR3	1.0798	5.52e-200
INTU	DR3	1.07848	5.15e-148
FCHO1	DR3	1.0769	6.12e-127
CCDC58	DR3	1.07626	0
AGPAT5	DR3	1.07445	1.53e-246
TCF3	DR3	1.07193	4.01e-294
CEBPZ	DR3	1.06977	0
STX16	DR3	1.0688	2.11e-300
RP5-821D11.7	DR3	1.06545	1.04e-60
MPP6	DR3	1.06124	0
[truncated: 4,275 more rows]
