# Supplementary material for: Cellular population dynamics shape the route to human pluripotency
Source: Nat Commun. 2023 May 17;14:2829. doi: 10.1038/s41467-023-37270-w (PMC10192362; doi:10.1038/s41467-023-37270-w)
Supplement: Supplementary file 11 — Supplementary Data 8 [file 41467_2023_37270_MOESM11_ESM.xlsx]

## Sheet: Supplementary Data 8
Supplementary Data 8. Results from Interaction Score Analysis. Empirical p-value was evaluated by testing 10000 permutations.
Ligand-Receptor pair	Days	Interaction Score	Standardized Interaction Score	Empirical P-Value
ADM-CALCRL	D3	4.08509	16.1115	0
ADM-CALCRL	D5	6.60922	29.2546	0
ADM-CALCRL	D7	4.89979	19.6264	0
ADM-CALCRL	D9	0.434262	-10.2864	1
ADM-CALCRL	D11	0.191246	-11.9096	1
ADM-CALCRL	D13	0.244159	-13.0672	1
ADM-CALCRL	D15	0.170066	-8.60698	1
ADM-RAMP2	D3	0.552884	-19.8892	1
ADM-RAMP2	D5	2.23269	-8.74371	1
ADM-RAMP2	D7	7.12947	15.7534	0
ADM-RAMP2	D9	6.62875	14.0165	0
ADM-RAMP2	D11	8.9648	25.3555	0
ADM-RAMP2	D13	8.17551	20.4079	0
ADM-RAMP2	D15	6.6232	6.72121	0
AREG-EGFR	D3	0.6119	2.75956	0.0059
AREG-EGFR	D5	0.580384	1.84156	0.0408
AREG-EGFR	D7	0.344153	-3.01523	0.9997
AREG-EGFR	D9	0.043659	-10.2074	1
AREG-EGFR	D11	0.103296	-7.84111	1
AREG-EGFR	D13	0.143848	-4.48503	1
AREG-EGFR	D15	0.083476	-2.23056	0.9967
AREG-ERBB3	D3	0.068285	-8.9175	1
AREG-ERBB3	D5	0.152104	-5.85806	1
AREG-ERBB3	D7	0.35305	-1.33142	0.913
AREG-ERBB3	D9	0.668503	7.39485	0
AREG-ERBB3	D11	1.54264	27.2525	0
AREG-ERBB3	D13	2.23564	29.2232	0
AREG-ERBB3	D15	1.85816	9.85083	0
BMP4-BMPR1A	D3	0.546353	-15.4299	1
BMP4-BMPR1A	D5	1.53301	-6.75458	1
BMP4-BMPR1A	D7	3.07457	3.86197	0.0003
BMP4-BMPR1A	D9	6.53936	31.346	0
BMP4-BMPR1A	D11	5.68877	22.9365	0
BMP4-BMPR1A	D13	3.24944	4.32304	0
BMP4-BMPR1A	D15	2.50554	-0.08264	0.5297
BMP4-BMPR2	D3	0.794124	-15.4822	1
BMP4-BMPR2	D5	1.44317	-9.69625	1
BMP4-BMPR2	D7	2.95817	-1.00903	0.8476
BMP4-BMPR2	D9	3.34226	1.53244	0.0658
BMP4-BMPR2	D11	3.151	0.220072	0.4021
BMP4-BMPR2	D13	1.73973	-7.14989	1
BMP4-BMPR2	D15	1.29904	-4.22128	1
DKK1-LRP5	D3	1.19708	-1.15138	0.8754
DKK1-LRP5	D5	1.79061	4.83701	0.0001
DKK1-LRP5	D7	1.76282	4.8961	0
DKK1-LRP5	D9	0.846042	-5.21724	1
DKK1-LRP5	D11	1.77496	5.1511	0
DKK1-LRP5	D13	1.54043	2.24577	0.0155
DKK1-LRP5	D15	0.876193	-1.91357	0.9768
DKK1-LRP6	D3	3.04273	1.28981	0.1013
DKK1-LRP6	D5	3.82527	6.1578	0
DKK1-LRP6	D7	3.78908	6.47142	0
DKK1-LRP6	D9	2.19799	-5.02156	1
DKK1-LRP6	D11	3.91926	7.02761	0
DKK1-LRP6	D13	3.96659	5.17813	0
DKK1-LRP6	D15	3.08318	0.439516	0.3194
FBN1-ITGA5	D3	2.88728	-7.24793	1
FBN1-ITGA5	D5	3.20763	-4.95584	1
FBN1-ITGA5	D7	3.93191	-2.08958	0.982
FBN1-ITGA5	D9	1.26422	-17.1611	1
FBN1-ITGA5	D11	3.64852	-3.69999	1
FBN1-ITGA5	D13	4.98966	2.52954	0.0061
FBN1-ITGA5	D15	4.00797	-0.58707	0.7186
FBN1-ITGAV	D3	4.22188	-2.7599	0.9978
FBN1-ITGAV	D5	5.32192	2.38295	0.0098
FBN1-ITGAV	D7	5.57392	3.97633	0
FBN1-ITGAV	D9	1.81527	-16.2348	1
FBN1-ITGAV	D11	5.20609	2.22486	0.0134
FBN1-ITGAV	D13	8.95877	15.1185	0
FBN1-ITGAV	D15	6.95681	3.3879	0.0004
FBN1-ITGB1	D3	10.089	-5.14942	1
FBN1-ITGB1	D5	10.4128	-3.88508	0.9998
FBN1-ITGB1	D7	11.1189	-2.72098	0.9969
FBN1-ITGB1	D9	6.65432	-16.4915	1
FBN1-ITGB1	D11	19.4529	19.0338	0
FBN1-ITGB1	D13	25.8853	20.6505	0
FBN1-ITGB1	D15	29.0853	10.5713	0
FGF2-FGFR1	D3	4.35629	-13.0602	1
FGF2-FGFR1	D5	4.09747	-12.4814	1
FGF2-FGFR1	D7	5.65675	-7.63655	1
FGF2-FGFR1	D9	5.99476	-6.37924	1
FGF2-FGFR1	D11	7.06761	-1.15767	0.8783
FGF2-FGFR1	D13	6.50542	-2.16854	0.9838
FGF2-FGFR1	D15	9.62441	2.42937	0.0089
FGF2-FGFR2	D3	0.016572	-12.0438	1
FGF2-FGFR2	D5	0.204326	-8.09356	1
FGF2-FGFR2	D7	0.867894	-1.10484	0.8661
FGF2-FGFR2	D9	2.38877	17.9363	0
FGF2-FGFR2	D11	2.43642	18.6505	0
FGF2-FGFR2	D13	2.05323	14.5862	0
FGF2-FGFR2	D15	2.80329	13.8638	0
FGF2-FGFR3	D3	0.037951	-9.19652	1
FGF2-FGFR3	D5	0.225144	-5.03266	1
FGF2-FGFR3	D7	1.17896	9.57089	0
FGF2-FGFR3	D9	2.23896	28.5769	0
FGF2-FGFR3	D11	0.920824	6.13095	0
FGF2-FGFR3	D13	0.419226	-2.70774	0.9983
FGF2-FGFR3	D15	0.433628	-1.55884	0.9453
FGF2-FGFR4	D3	0.161271	-12.0602	1
FGF2-FGFR4	D5	0.680699	-5.55651	1
FGF2-FGFR4	D7	1.26456	-0.1721	0.5634
FGF2-FGFR4	D9	3.97898	29.7155	0
FGF2-FGFR4	D11	3.85136	28.215	0
FGF2-FGFR4	D13	1.83648	6.05319	0
FGF2-FGFR4	D15	2.41705	6.5826	0
FGF2-FGFRL1	D3	0.930941	0.798496	0.2112
FGF2-FGFRL1	D5	0.761435	-1.30936	0.9123
FGF2-FGFRL1	D7	0.925974	0.646238	0.2528
FGF2-FGFRL1	D9	0.604623	-3.62875	1
FGF2-FGFRL1	D11	0.638985	-3.18704	0.9998
FGF2-FGFRL1	D13	0.944832	1.03702	0.1445
FGF2-FGFRL1	D15	1.20293	2.7911	0.0031
FGF2-SDC1	D3	3.36617	-3.86008	1
FGF2-SDC1	D5	2.66558	-7.20165	1
FGF2-SDC1	D7	4.30566	2.08799	0.0192
FGF2-SDC1	D9	2.15449	-11.8542	1
FGF2-SDC1	D11	2.80761	-6.98728	1
FGF2-SDC1	D13	2.63331	-5.86969	1
FGF2-SDC1	D15	2.46526	-2.94041	0.9989
FGF2-SDC4	D3	1.52166	-13.1606	1
FGF2-SDC4	D5	2.58745	-5.20256	1
FGF2-SDC4	D7	3.07026	-2.63153	0.9962
FGF2-SDC4	D9	4.67281	8.20656	0
FGF2-SDC4	D11	3.88428	2.57009	0.0059
FGF2-SDC4	D13	2.44094	-5.19837	1
FGF2-SDC4	D15	2.45925	-2.31455	0.9902
GPI-AMFR	D3	2.59623	-4.31639	1
GPI-AMFR	D5	4.84288	8.10497	0
GPI-AMFR	D7	5.54728	12.1305	0
GPI-AMFR	D9	3.80084	2.97098	0.0026
GPI-AMFR	D11	2.09948	-7.04666	1
GPI-AMFR	D13	1.32767	-12.9288	1
GPI-AMFR	D15	1.14724	-8.74656	1
HGF-MET	D3	2.17372	21.8303	0
HGF-MET	D5	2.07349	17.6623	0
HGF-MET	D7	1.68541	13.6007	0
HGF-MET	D9	0.231319	-9.90862	1
HGF-MET	D11	0.364482	-7.1101	1
HGF-MET	D13	0.222577	-6.8508	1
HGF-MET	D15	0.192696	-3.15747	0.9999
HGF-SDC1	D3	2.17109	2.74434	0.005
HGF-SDC1	D5	2.21588	2.79005	0.0039
HGF-SDC1	D7	2.44904	5.28567	0
HGF-SDC1	D9	0.389224	-13.7856	1
HGF-SDC1	D11	1.2708	-4.85376	1
HGF-SDC1	D13	0.860819	-5.37441	1
HGF-SDC1	D15	0.506179	-3.01263	0.9992
IGF2-IGF1R	D3	0.392472	-10.5314	1
IGF2-IGF1R	D5	0.711589	-5.78976	1
IGF2-IGF1R	D7	1.92617	8.42458	0
IGF2-IGF1R	D9	1.04435	-2.56957	0.9971
IGF2-IGF1R	D11	3.10383	21.654	0
IGF2-IGF1R	D13	3.07628	14.4758	0
IGF2-IGF1R	D15	3.23734	6.82538	0
IGF2-IGF2R	D3	1.01156	-3.50959	0.9999
IGF2-IGF2R	D5	1.38245	0.731569	0.2285
IGF2-IGF2R	D7	2.52793	14.532	0
IGF2-IGF2R	D9	0.710774	-7.49819	1
IGF2-IGF2R	D11	2.19618	9.95709	0
IGF2-IGF2R	D13	2.05041	5.63687	0
IGF2-IGF2R	D15	2.22962	2.95256	0.0021
IGF2-INSR	D3	0.195927	-7.68246	1
IGF2-INSR	D5	0.349644	-3.64425	1
IGF2-INSR	D7	0.68967	3.16138	0.0015
IGF2-INSR	D9	0.230749	-6.82825	1
IGF2-INSR	D11	1.72733	24.8488	0
IGF2-INSR	D13	1.97578	23.9564	0
IGF2-INSR	D15	2.34646	13.9553	0
IL11-IL11RA	D3	0.278479	-7.51086	1
IL11-IL11RA	D5	0.416686	-4.82362	1
IL11-IL11RA	D7	0.46467	-4.95303	1
IL11-IL11RA	D9	0.466469	-5.14816	1
IL11-IL11RA	D11	0.776118	0.124209	0.4365
IL11-IL11RA	D13	0.801655	0.30593	0.3703
IL11-IL11RA	D15	0.89515	0.492397	0.2993
IL11-IL6ST	D3	0.258549	-9.12505	1
IL11-IL6ST	D5	0.346569	-7.18479	1
IL11-IL6ST	D7	0.47556	-6.83611	1
IL11-IL6ST	D9	0.788185	-3.06862	0.9995
IL11-IL6ST	D11	0.9352	-0.89398	0.8123
IL11-IL6ST	D13	0.912058	-0.73705	0.7651
IL11-IL6ST	D15	0.855271	-0.45236	0.6541
IL6-IL6ST	D3	0.020165	-8.73412	1
IL6-IL6ST	D5	0.240193	-4.33957	1
IL6-IL6ST	D7	0.256425	-4.91896	1
IL6-IL6ST	D9	0.481689	-0.57337	0.7094
IL6-IL6ST	D11	0.28966	-3.70386	1
IL6-IL6ST	D13	0.118575	-3.94372	1
IL6-IL6ST	D15	0.101098	-1.68436	0.9736
INHBA-ACVR1	D3	0.202485	-11.5664	1
INHBA-ACVR1	D5	1.0346	-0.21612	0.5781
INHBA-ACVR1	D7	1.42505	4.9481	0.0001
INHBA-ACVR1	D9	1.25178	2.86205	0.0036
INHBA-ACVR1	D11	1.86755	10.5437	0
INHBA-ACVR1	D13	2.24846	11.303	0
INHBA-ACVR1	D15	2.43912	5.608	0
INHBA-ACVR1B	D3	0.103046	-7.90161	1
INHBA-ACVR1B	D5	0.24637	-3.50414	1
INHBA-ACVR1B	D7	0.525691	2.91496	0.0034
INHBA-ACVR1B	D9	0.252163	-3.93237	1
INHBA-ACVR1B	D11	1.08778	16.8242	0
INHBA-ACVR1B	D13	1.86871	31.6123	0
INHBA-ACVR1B	D15	2.64394	23.1545	0
INHBA-ACVR2A	D3	0.115127	-8.96375	1
INHBA-ACVR2A	D5	0.387017	-2.62726	0.9974
INHBA-ACVR2A	D7	0.64388	2.21269	0.0175
INHBA-ACVR2A	D9	0.429801	-2.19589	0.9895
INHBA-ACVR2A	D11	1.35677	16.8463	0
INHBA-ACVR2A	D13	2.87792	40.8582	0
INHBA-ACVR2A	D15	3.66786	24.8885	0
INHBA-ACVR2B	D3	0.200939	-13.6542	1
INHBA-ACVR2B	D5	0.61361	-7.29861	1
INHBA-ACVR2B	D7	1.72088	5.03387	0
INHBA-ACVR2B	D9	1.99321	8.6682	0
INHBA-ACVR2B	D11	7.1754	65.7656	0
INHBA-ACVR2B	D13	11.0557	75.8863	0
INHBA-ACVR2B	D15	17.5589	54.5415	0
INHBA-ENG	D3	0.636088	-10.6928	1
INHBA-ENG	D5	1.21027	-5.39439	1
INHBA-ENG	D7	1.92741	-0.13088	0.5466
INHBA-ENG	D9	0.515772	-13.0925	1
INHBA-ENG	D11	1.93634	-0.04221	0.5092
INHBA-ENG	D13	2.34313	2.09635	0.0214
INHBA-ENG	D15	2.00943	0.158946	0.4238
JAG1-NOTCH1	D3	0.140596	-9.74984	1
JAG1-NOTCH1	D5	0.45462	-3.00395	0.9998
JAG1-NOTCH1	D7	1.14252	9.42616	0
JAG1-NOTCH1	D9	1.03676	8.21107	0
JAG1-NOTCH1	D11	1.12115	9.53242	0
JAG1-NOTCH1	D13	1.45802	13.2093	0
JAG1-NOTCH1	D15	1.2603	4.76711	0.0001
JAG1-NOTCH2	D3	0.603188	-10.9154	1
JAG1-NOTCH2	D5	1.68323	0.948566	0.171
JAG1-NOTCH2	D7	2.40107	9.02239	0
JAG1-NOTCH2	D9	2.12108	6.27337	0
JAG1-NOTCH2	D11	1.59898	0.153982	0.4298
JAG1-NOTCH2	D13	2.29376	5.05865	0
JAG1-NOTCH2	D15	1.65863	0.228409	0.4
JAG1-NOTCH3	D3	0.150455	-14.0269	1
JAG1-NOTCH3	D5	0.649659	-6.84862	1
JAG1-NOTCH3	D7	1.35824	0.757373	0.2207
JAG1-NOTCH3	D9	1.66953	4.85346	0
JAG1-NOTCH3	D11	2.15416	10.1675	0
JAG1-NOTCH3	D13	2.54696	10.6733	0
JAG1-NOTCH3	D15	2.42253	4.24402	0.0001
KITLG-EPOR	D3	0.260947	-7.05331	1
KITLG-EPOR	D5	0.406038	-3.2361	0.9999
KITLG-EPOR	D7	0.88203	6.33472	0
KITLG-EPOR	D9	0.496777	-1.72003	0.9624
KITLG-EPOR	D11	0.478914	-1.96041	0.9773
KITLG-EPOR	D13	0.163231	-6.88576	1
KITLG-EPOR	D15	0.42361	-1.14566	0.8773
KITLG-KIT	D3	0.052681	-6.33074	1
KITLG-KIT	D5	0.323944	3.76948	0.0008
KITLG-KIT	D7	0.27321	2.16947	0.0223
KITLG-KIT	D9	0.097661	-4.43575	1
KITLG-KIT	D11	0.100855	-4.198	1
KITLG-KIT	D13	0.119472	-3.44416	1
KITLG-KIT	D15	0.228506	0.316417	0.3583
MDK-LRP1	D3	7.55349	-26.1668	1
MDK-LRP1	D5	12.1359	-9.81612	1
MDK-LRP1	D7	15.3587	-1.07275	0.8598
MDK-LRP1	D9	12.4806	-9.9212	1
MDK-LRP1	D11	13.1582	-7.51278	1
MDK-LRP1	D13	12.3325	-9.60683	1
MDK-LRP1	D15	10.726	-7.38963	1
MDK-SDC4	D3	3.86506	-17.9651	1
MDK-SDC4	D5	9.81231	0.88498	0.1874
MDK-SDC4	D7	10.8766	3.92633	0.0001
MDK-SDC4	D9	16.4078	21.5624	0
MDK-SDC4	D11	11.6565	6.71959	0
MDK-SDC4	D13	8.37434	-3.83654	1
MDK-SDC4	D15	5.33561	-9.19102	1
NAMPT-INSR	D3	0.572346	-8.86099	1
NAMPT-INSR	D5	0.993205	-3.88104	1
NAMPT-INSR	D7	1.18307	-2.47444	0.9969
NAMPT-INSR	D9	0.934238	-5.09613	1
NAMPT-INSR	D11	2.37106	8.30766	0
NAMPT-INSR	D13	2.15261	6.88392	0
NAMPT-INSR	D15	1.69866	1.42184	0.0819
NRG1-ERBB2	D3	0.484161	-8.38955	1
NRG1-ERBB2	D5	0.461053	-7.4411	1
NRG1-ERBB2	D7	0.997206	-0.6766	0.7513
NRG1-ERBB2	D9	1.24326	3.07657	0.0026
NRG1-ERBB2	D11	1.34628	4.19212	0.0001
NRG1-ERBB2	D13	1.52328	4.7216	0
NRG1-ERBB2	D15	1.72225	2.91794	0.0027
NRG1-ERBB3	D3	0.224658	-10.615	1
NRG1-ERBB3	D5	0.310259	-7.87142	1
NRG1-ERBB3	D7	0.992771	3.03396	0.0018
NRG1-ERBB3	D9	2.36062	27.492	0
NRG1-ERBB3	D11	1.53917	11.7983	0
NRG1-ERBB3	D13	1.59533	9.51291	0
NRG1-ERBB3	D15	1.59589	4.2509	0
PDGFC-KDR	D3	0.000123	-14.2875	1
PDGFC-KDR	D5	0.028014	-11.7121	1
PDGFC-KDR	D7	0.525138	-5.45864	1
PDGFC-KDR	D9	2.09147	16.2946	0
PDGFC-KDR	D11	3.63944	36.1409	0
PDGFC-KDR	D13	6.12316	65.8365	0
PDGFC-KDR	D15	5.8019	32.5541	0
PDGFC-PDGFRA	D3	2.88278	-5.13683	1
PDGFC-PDGFRA	D5	4.87317	5.84264	0
PDGFC-PDGFRA	D7	4.91314	6.82259	0
PDGFC-PDGFRA	D9	5.82771	13.2149	0
PDGFC-PDGFRA	D11	2.70556	-6.26046	1
PDGFC-PDGFRA	D13	3.50179	-1.02137	0.8476
PDGFC-PDGFRA	D15	2.55787	-2.06402	0.9812
PDGFD-PDGFRB	D3	0.071872	-7.43967	1
PDGFD-PDGFRB	D5	0.430737	-0.24102	0.5769
PDGFD-PDGFRB	D7	0.600787	3.37182	0.0012
PDGFD-PDGFRB	D9	0.156864	-6.39563	1
PDGFD-PDGFRB	D11	0.135068	-5.65663	1
PDGFD-PDGFRB	D13	0.086728	-3.92746	1
PDGFD-PDGFRB	D15	0.064479	-1.71481	0.9803
PGF-FLT1	D3	1.79665	-14.7371	1
PGF-FLT1	D5	5.18921	2.72262	0.0038
PGF-FLT1	D7	7.41704	13.9549	0
PGF-FLT1	D9	4.51352	-0.35441	0.6293
PGF-FLT1	D11	5.01107	2.23085	0.0136
PGF-FLT1	D13	4.59931	0.087301	0.4585
PGF-FLT1	D15	4.1309	-0.87226	0.8081
PTN-PLXNB2	D3	5.61434	1.6123	0.0561
PTN-PLXNB2	D5	6.36261	4.35515	0
PTN-PLXNB2	D7	6.95586	7.02106	0
PTN-PLXNB2	D9	1.89272	-15.4029	1
PTN-PLXNB2	D11	3.06172	-9.89096	1
PTN-PLXNB2	D13	2.75336	-11.5354	1
PTN-PLXNB2	D15	1.65258	-9.19747	1
SPP1-CD44	D3	0.564545	-37.8387	1
SPP1-CD44	D5	6.65138	-12.2878	1
SPP1-CD44	D7	12.4041	7.44832	0
SPP1-CD44	D9	8.50864	-5.87586	1
SPP1-CD44	D11	6.35651	-10.819	1
SPP1-CD44	D13	3.03306	-13.2712	1
SPP1-CD44	D15	1.54236	-6.93465	1
SPP1-ITGA4	D3	0.40232	-20.5473	1
SPP1-ITGA4	D5	4.10608	-0.10333	0.5295
SPP1-ITGA4	D7	8.25092	20.4219	0
SPP1-ITGA4	D9	2.2972	-9.52006	1
SPP1-ITGA4	D11	0.719437	-16.2886	1
SPP1-ITGA4	D13	0.384925	-15.3314	1
SPP1-ITGA4	D15	0.218151	-7.65426	1
SPP1-ITGA5	D3	0.209505	-26.2928	1
SPP1-ITGA5	D5	2.69334	-13.7705	1
SPP1-ITGA5	D7	8.31112	7.56149	0
SPP1-ITGA5	D9	6.56469	0.561955	0.281
SPP1-ITGA5	D11	4.92513	-5.78298	1
SPP1-ITGA5	D13	3.34167	-8.88185	1
SPP1-ITGA5	D15	1.5742	-6.1566	1
SPP1-ITGAV	D3	0.306346	-25.028	1
SPP1-ITGAV	D5	4.46865	-8.31108	1
SPP1-ITGAV	D7	11.7819	17.0056	0
SPP1-ITGAV	D9	9.42614	9.28001	0
SPP1-ITGAV	D11	7.02768	-0.13828	0.5507
SPP1-ITGAV	D13	5.99986	-2.83577	0.9979
SPP1-ITGAV	D15	2.73241	-5.03117	1
SPP1-ITGB1	D3	0.732069	-35.4567	1
SPP1-ITGB1	D5	8.74331	-16.9755	1
SPP1-ITGB1	D7	23.5027	12.8919	0
SPP1-ITGB1	D9	34.5538	38.3606	0
SPP1-ITGB1	D11	26.2594	16.2092	0
SPP1-ITGB1	D13	17.3359	-0.6106	0.7291
SPP1-ITGB1	D15	11.4238	-2.95799	0.9987
TDGF1-ACVR1B	D3	0.002785	-11.7637	1
TDGF1-ACVR1B	D5	0.274116	-7.37088	1
TDGF1-ACVR1B	D7	1.31831	1.2885	0.1023
TDGF1-ACVR1B	D9	1.23544	0.626212	0.2574
TDGF1-ACVR1B	D11	1.23829	0.639459	0.2604
TDGF1-ACVR1B	D13	1.41855	2.48758	0.0079
TDGF1-ACVR1B	D15	1.29683	0.783986	0.2159
TDGF1-ACVR2A	D3	0.003111	-12.9951	1
TDGF1-ACVR2A	D5	0.430602	-7.984	1
TDGF1-ACVR2A	D7	1.6147	0.604269	0.2696
TDGF1-ACVR2A	D9	2.10576	4.75977	0
TDGF1-ACVR2A	D11	1.54451	0.072723	0.4651
TDGF1-ACVR2A	D13	2.18465	5.58996	0
TDGF1-ACVR2A	D15	1.79905	1.24935	0.106
TGFB1-ACVRL1	D3	0.491652	-11.9331	1
TGFB1-ACVRL1	D5	1.02936	-6.41245	1
TGFB1-ACVRL1	D7	1.66338	-2.31335	0.992
TGFB1-ACVRL1	D9	0.324973	-13.0189	1
TGFB1-ACVRL1	D11	0.578828	-10.9998	1
TGFB1-ACVRL1	D13	0.561294	-11.5112	1
TGFB1-ACVRL1	D15	0.256891	-7.86348	1
TGFB1-ENG	D3	3.61625	-6.40892	1
TGFB1-ENG	D5	3.75873	-4.99624	1
TGFB1-ENG	D7	4.68565	-0.84489	0.8003
TGFB1-ENG	D9	1.64596	-17.1267	1
TGFB1-ENG	D11	2.73138	-10.6893	1
TGFB1-ENG	D13	2.01575	-12.1784	1
TGFB1-ENG	D15	1.47327	-6.72606	1
TGFB1-ITGAV	D3	4.19123	-8.041	1
TGFB1-ITGAV	D5	6.62278	2.9865	0.0024
TGFB1-ITGAV	D7	7.29631	6.40406	0
TGFB1-ITGAV	D9	4.43516	-7.27264	1
TGFB1-ITGAV	D11	5.61721	-1.2548	0.897
TGFB1-ITGAV	D13	6.70302	3.02751	0.0016
TGFB1-ITGAV	D15	5.04698	-1.38757	0.9162
TGFB1-ITGB8	D3	0.061489	-6.6949	1
TGFB1-ITGB8	D5	0.35657	-1.32786	0.9155
TGFB1-ITGB8	D7	0.661315	3.26998	0.0019
TGFB1-ITGB8	D9	0.550306	1.72131	0.0456
TGFB1-ITGB8	D11	0.595653	2.49136	0.0089
TGFB1-ITGB8	D13	0.466286	0.428772	0.3293
TGFB1-ITGB8	D15	0.348168	-1.52921	0.9437
TGFB1-TGFBR1	D3	1.25335	-10.2733	1
TGFB1-TGFBR1	D5	2.0331	-3.85182	1
TGFB1-TGFBR1	D7	3.26351	3.94054	0.0001
TGFB1-TGFBR1	D9	2.98833	2.37735	0.0107
TGFB1-TGFBR1	D11	3.88463	8.78574	0
TGFB1-TGFBR1	D13	4.24709	10.8517	0
TGFB1-TGFBR1	D15	3.75442	3.94497	0
TGFB1-TGFBR2	D3	1.07028	-10.9314	1
TGFB1-TGFBR2	D5	2.03934	-3.013	0.9996
TGFB1-TGFBR2	D7	2.02205	-3.35754	0.9999
TGFB1-TGFBR2	D9	0.986809	-11.1754	1
TGFB1-TGFBR2	D11	1.48042	-7.27091	1
TGFB1-TGFBR2	D13	1.67537	-5.91101	1
TGFB1-TGFBR2	D15	1.55407	-3.58242	0.9998
TGFB1-TGFBR3	D3	0.934323	-6.16569	1
TGFB1-TGFBR3	D5	1.50281	-0.6321	0.7303
TGFB1-TGFBR3	D7	1.64475	0.510238	0.2954
TGFB1-TGFBR3	D9	0.518862	-9.55874	1
TGFB1-TGFBR3	D11	0.733292	-7.42312	1
TGFB1-TGFBR3	D13	0.652117	-8.81548	1
TGFB1-TGFBR3	D15	0.74771	-4.62678	1
TGFB2-TGFBR1	D3	0.027776	-9.89254	1
TGFB2-TGFBR1	D5	0.119945	-7.12397	1
TGFB2-TGFBR1	D7	0.508244	0.171917	0.4228
TGFB2-TGFBR1	D9	0.804257	7.10414	0
TGFB2-TGFBR1	D11	1.54185	21.8804	0
TGFB2-TGFBR1	D13	2.1937	23.0981	0
TGFB2-TGFBR1	D15	2.12103	9.22204	0
TGFB2-TGFBR2	D3	0.023719	-10.4272	1
TGFB2-TGFBR2	D5	0.120313	-7.1924	1
TGFB2-TGFBR2	D7	0.314905	-3.76266	1
TGFB2-TGFBR2	D9	0.265582	-5.17257	1
TGFB2-TGFBR2	D11	0.587593	2.45359	0.0111
TGFB2-TGFBR2	D13	0.865357	5.5725	0
TGFB2-TGFBR2	D15	0.877962	2.40749	0.0127
TGFB2-TGFBR3	D3	0.020706	-9.33286	1
TGFB2-TGFBR3	D5	0.08866	-6.15598	1
TGFB2-TGFBR3	D7	0.256146	-1.39158	0.9232
TGFB2-TGFBR3	D9	0.139643	-5.56184	1
TGFB2-TGFBR3	D11	0.29105	-0.22008	0.5746
TGFB2-TGFBR3	D13	0.33683	0.849079	0.1936
TGFB2-TGFBR3	D15	0.422413	1.20514	0.1173
TNFSF9-TRAF2	D3	0.217509	-9.79314	1
TNFSF9-TRAF2	D5	2.28218	14.8933	0
TNFSF9-TRAF2	D7	3.93489	40.6069	0
TNFSF9-TRAF2	D9	3.90561	42.6163	0
TNFSF9-TRAF2	D11	1.19646	2.84151	0.0031
TNFSF9-TRAF2	D13	0.812761	-1.33384	0.9108
TNFSF9-TRAF2	D15	0.165143	-2.77932	0.9999
VEGFA-FLT1	D3	0.402277	-10.8295	1
VEGFA-FLT1	D5	0.873642	-4.60409	1
VEGFA-FLT1	D7	0.820255	-5.95659	1
VEGFA-FLT1	D9	0.442793	-11.0799	1
VEGFA-FLT1	D11	1.27902	-0.44764	0.6671
VEGFA-FLT1	D13	1.96112	4.65582	0
VEGFA-FLT1	D15	1.33089	0.030265	0.4746
VEGFA-KDR	D3	5.06e-05	-10.6838	1
VEGFA-KDR	D5	0.007267	-9.19164	1
VEGFA-KDR	D7	0.099	-7.91347	1
VEGFA-KDR	D9	0.284408	-3.89143	1
VEGFA-KDR	D11	1.14149	17.1085	0
VEGFA-KDR	D13	1.99515	30.5299	0
VEGFA-KDR	D15	1.36438	8.4251	0
VEGFA-NRP1	D3	1.10052	-3.46995	1
VEGFA-NRP1	D5	1.40234	0.030065	0.4793
VEGFA-NRP1	D7	0.966097	-5.17746	1
VEGFA-NRP1	D9	0.394118	-12.4056	1
VEGFA-NRP1	D11	0.275435	-11.8005	1
VEGFA-NRP1	D13	0.264211	-7.76241	1
VEGFA-NRP1	D15	0.121057	-3.71134	1
VEGFA-NRP2	D3	1.47093	2.03748	0.0229
VEGFA-NRP2	D5	0.949128	-3.59062	0.9999
VEGFA-NRP2	D7	0.788619	-6.04045	1
VEGFA-NRP2	D9	0.271896	-12.9993	1
VEGFA-NRP2	D11	1.17214	-1.40804	0.9244
VEGFA-NRP2	D13	1.61898	2.36236	0.011
VEGFA-NRP2	D15	1.25388	-0.12679	0.5347
VEGFC-KDR	D3	0.000107	-13.491	1
VEGFC-KDR	D5	0.018472	-11.0337	1
VEGFC-KDR	D7	0.310071	-5.71102	1
VEGFC-KDR	D9	0.524619	-1.54909	0.9453
VEGFC-KDR	D11	2.13355	29.1821	0
VEGFC-KDR	D13	2.11219	24.6369	0
VEGFC-KDR	D15	2.89903	17.5935	0
VEGFC-NRP2	D3	3.12381	13.2969	0
VEGFC-NRP2	D5	2.41241	5.45333	0
VEGFC-NRP2	D7	2.46997	6.79242	0
VEGFC-NRP2	D9	0.50154	-13.3182	1
VEGFC-NRP2	D11	2.19083	3.66725	0.0002
VEGFC-NRP2	D13	1.71396	-0.46894	0.6749
VEGFC-NRP2	D15	2.66424	2.31094	0.0122
WNT5A-FZD1	D3	0.399986	-2.17758	0.9896
WNT5A-FZD1	D5	0.601339	1.38898	0.0848
WNT5A-FZD1	D7	0.447495	-1.15445	0.8792
WNT5A-FZD1	D9	0.073485	-8.22879	1
WNT5A-FZD1	D11	0.17838	-6.23415	1
WNT5A-FZD1	D13	0.113308	-7.74256	1
WNT5A-FZD1	D15	0.136728	-4.13331	1
WNT5A-FZD2	D3	0.632577	-11.898	1
WNT5A-FZD2	D5	1.46623	-4.6911	1
WNT5A-FZD2	D7	2.50462	2.74019	0.0032
WNT5A-FZD2	D9	0.843982	-11.0306	1
WNT5A-FZD2	D11	1.47822	-5.37525	1
WNT5A-FZD2	D13	0.871904	-8.13426	1
WNT5A-FZD2	D15	0.572298	-4.40115	1
WNT5A-FZD4	D3	0.224557	-3.98245	1
WNT5A-FZD4	D5	0.517493	2.37641	0.014
WNT5A-FZD4	D7	0.537149	2.87962	0.0035
WNT5A-FZD4	D9	0.248379	-3.30044	0.9999
WNT5A-FZD4	D11	0.396752	0.027872	0.4776
WNT5A-FZD4	D13	0.59843	4.8204	0
WNT5A-FZD4	D15	0.425984	0.417227	0.3227
WNT5A-FZD5	D3	0.19521	-16.3041	1
WNT5A-FZD5	D5	0.641522	-9.35162	1
WNT5A-FZD5	D7	0.923769	-6.70456	1
WNT5A-FZD5	D9	2.01751	5.15112	0
WNT5A-FZD5	D11	5.80165	42.7291	0
WNT5A-FZD5	D13	8.11268	53.6182	0
WNT5A-FZD5	D15	5.45075	15.2507	0
WNT5A-FZD6	D3	0.268386	-8.11287	1
WNT5A-FZD6	D5	1.0503	3.71225	0.0001
WNT5A-FZD6	D7	0.917975	1.98787	0.029
WNT5A-FZD6	D9	0.760407	-0.28619	0.5996
WNT5A-FZD6	D11	0.603372	-2.66963	0.9982
WNT5A-FZD6	D13	1.38421	8.84507	0
WNT5A-FZD6	D15	0.526042	-1.87102	0.9746
WNT5A-FZD7	D3	0.794387	-14.0744	1
WNT5A-FZD7	D5	1.915	-3.69281	0.9999
WNT5A-FZD7	D7	2.59143	1.59535	0.0576
WNT5A-FZD7	D9	1.70857	-5.87901	1
WNT5A-FZD7	D11	4.75889	18.6213	0
WNT5A-FZD7	D13	7.45269	28.9308	0
WNT5A-FZD7	D15	6.36301	10.0443	0
WNT5A-FZD8	D3	0.107092	-7.061	1
WNT5A-FZD8	D5	0.168795	-4.71425	1
WNT5A-FZD8	D7	0.237611	-3.71372	1
WNT5A-FZD8	D9	0.194311	-4.9289	1
WNT5A-FZD8	D11	0.536585	2.06736	0.0228
WNT5A-FZD8	D13	1.00589	12.3738	0
WNT5A-FZD8	D15	1.13108	8.89206	0
WNT5A-LRP5	D3	0.701225	-5.74191	1
WNT5A-LRP5	D5	1.35132	2.38312	0.0107
WNT5A-LRP5	D7	1.7011	6.71556	0
WNT5A-LRP5	D9	0.770214	-4.79354	1
WNT5A-LRP5	D11	1.87958	9.26167	0
WNT5A-LRP5	D13	2.25173	12.1145	0
WNT5A-LRP5	D15	1.55345	2.15493	0.02
WNT5A-ROR1	D3	0.15088	-14.6384	1
WNT5A-ROR1	D5	0.419216	-9.51296	1
WNT5A-ROR1	D7	0.660604	-7.39152	1
WNT5A-ROR1	D9	0.706245	-7.26407	1
WNT5A-ROR1	D11	3.44005	23.7753	0
WNT5A-ROR1	D13	5.93852	43.6385	0
WNT5A-ROR1	D15	4.82812	16.0595	0
WNT5A-ROR2	D3	0.047281	-11.5528	1
WNT5A-ROR2	D5	0.17119	-7.97304	1
WNT5A-ROR2	D7	0.476611	-3.6574	1
WNT5A-ROR2	D9	0.638233	-1.33131	0.9116
WNT5A-ROR2	D11	1.73603	16.0409	0
WNT5A-ROR2	D13	2.70263	30.5329	0
WNT5A-ROR2	D15	1.93807	9.73933	0
WNT5A-RYK	D3	1.6783	-7.7644	1
WNT5A-RYK	D5	2.6373	-0.37025	0.6393
WNT5A-RYK	D7	2.68984	-0.00635	0.4917
WNT5A-RYK	D9	1.56477	-9.17082	1
WNT5A-RYK	D11	3.70876	7.59116	0
WNT5A-RYK	D13	5.14283	12.8113	0
WNT5A-RYK	D15	3.56632	2.00819	0.0237
