# Supplementary material for: Cellular population dynamics shape the route to human pluripotency
Source: Nat Commun. 2023 May 17;14:2829. doi: 10.1038/s41467-023-37270-w (PMC10192362; doi:10.1038/s41467-023-37270-w)
Supplement: Supplementary file 12 — Supplementary Data 9 [file 41467_2023_37270_MOESM12_ESM.xlsx]

## Sheet: Supplementary Data 9
Supplementary Data 9. Data from Figure 5B and Supplementary Figure 5B.
	Mean centered Standardized Interaction Scores
Ligand-Receptor pair	D3	D5	D7	D9	D11	D13	D15	Top Interaction
ADM-CALCRL	2.86358	4.61774	2.17541	-0.77045	-1.24925	-1.14592	-1.14645	yes
ADM-RAMP2	-1.20933	-0.84633	1.67218	1.14854	1.42048	0.794279	0.432072	yes
AREG-EGFR	1.35302	0.67581	-0.7665	-0.76421	-0.95778	-0.6485	-0.48979	no
AREG-ERBB3	0.031946	-0.43138	-0.54772	0.625684	1.55638	1.30521	0.754365	yes
BMP4-BMPR1A	-0.70483	-0.56029	0.12708	2.51689	1.24718	-0.13799	-0.2686	yes
BMP4-BMPR2	-0.71074	-0.9833	-0.50583	0.162781	-0.38026	-0.80296	-0.6948	no
DKK1-LRP5	0.910559	1.10655	0.261448	-0.37018	-0.02699	-0.25839	-0.45715	no
DKK1-LRP6	1.18674	1.29648	0.466137	-0.35473	0.107442	-0.08843	-0.21483	no
FBN1-ITGA5	0.220832	-0.30164	-0.64623	-1.31328	-0.6611	-0.24194	-0.32054	no
FBN1-ITGAV	0.728581	0.753661	0.141939	-1.24014	-0.23663	0.48771	0.088803	no
FBN1-ITGB1	0.458244	-0.14767	-0.72827	-1.26041	0.967581	0.808343	0.828561	yes
FGF2-FGFR1	-0.43673	-1.3838	-1.36697	-0.46193	-0.47896	-0.51424	-0.00991	no
FGF2-FGFR2	-0.32175	-0.75284	-0.51828	1.45805	0.940122	0.456858	1.16763	no
FGF2-FGFR3	0.000379	-0.31269	0.868864	2.29824	0.043204	-0.54549	-0.42062	yes
FGF2-FGFR4	-0.3236	-0.38801	-0.39708	2.38815	1.62534	-0.03771	0.417798	yes
FGF2-FGFRL1	1.13116	0.222715	-0.29075	-0.24475	-0.62435	-0.32845	0.027344	no
FGF2-SDC1	0.604113	-0.62458	-0.10342	-0.89425	-0.89661	-0.72876	-0.56289	no
FGF2-SDC4	-0.44809	-0.33712	-0.71665	0.689777	-0.2119	-0.68985	-0.49844	no
GPI-AMFR	0.552489	1.57647	1.20144	0.27637	-0.90086	-1.1379	-1.16082	no
HGF-MET	3.51058	2.95079	1.39247	-0.74062	-0.90541	-0.78562	-0.58525	yes
HGF-SDC1	1.3513	0.812201	0.312067	-1.04675	-0.74376	-0.70005	-0.57033	no
IGF2-IGF1R	-0.15064	-0.42156	0.719918	-0.16112	1.1553	0.450458	0.442799	yes
IGF2-IGF2R	0.643765	0.516196	1.51348	-0.55029	0.317315	-0.06184	0.043972	no
IGF2-INSR	0.171671	-0.11304	0.036049	-0.49739	1.38418	0.999947	1.17705	yes
IL11-IL11RA	0.191085	-0.28263	-1.01829	-0.36473	-0.38713	-0.37082	-0.20938	no
IL11-IL6ST	0.008465	-0.62216	-1.26296	-0.20052	-0.46007	-0.43127	-0.30667	no
IL6-IL6ST	0.052693	-0.21302	-1.01386	-0.0035	-0.66138	-0.61713	-0.43355	no
INHBA-ACVR1	-0.26774	0.379921	0.268205	0.267769	0.35934	0.266565	0.317432	no
INHBA-ACVR1B	0.146878	-0.09289	0.004031	-0.26873	0.809281	1.44368	2.12439	yes
INHBA-ACVR2A	0.026714	0.033205	-0.08722	-0.13161	0.810865	1.97957	2.30297	yes
INHBA-ACVR2B	-0.50393	-0.63852	0.27935	0.726229	4.31552	4.00979	5.35667	yes
INHBA-ENG	-0.1689	-0.3647	-0.39173	-0.99202	-0.39905	-0.26705	-0.24372	no
JAG1-NOTCH1	-0.06222	-0.02096	0.850058	0.690133	0.28689	0.377051	0.230836	no
JAG1-NOTCH2	-0.19409	0.5474	0.797595	0.537131	-0.385	-0.09535	-0.23657	no
JAG1-NOTCH3	-0.5461	-0.57382	-0.27631	0.425013	0.332386	0.230069	0.176968	no
KITLG-EPOR	0.24285	-0.05435	0.448374	-0.09404	-0.53647	-0.78765	-0.37807	no
KITLG-KIT	0.324597	0.953041	-0.09283	-0.30847	-0.69678	-0.58817	-0.2275	no
MDK-LRP1	-1.91953	-1.00054	-0.51411	-0.74161	-0.93425	-0.94536	-1.02108	no
MDK-SDC4	-0.99165	0.538256	0.135443	1.74437	0.085375	-0.61092	-1.20659	yes
NAMPT-INSR	0.03834	-0.14709	-0.69624	-0.36062	0.199147	0.010437	-0.11366	no
NRG1-ERBB2	0.091676	-0.65901	-0.46263	0.284707	-0.0957	-0.11489	0.040406	no
NRG1-ERBB3	-0.1601	-0.72089	0.019493	2.21258	0.449222	0.162812	0.177676	yes
PDGFC-KDR	-0.57559	-1.27317	-1.08399	1.32842	2.19317	3.4273	3.09238	yes
PDGFC-PDGFRA	0.459669	1.25116	0.511766	1.08524	-0.84454	-0.44775	-0.47264	no
PDGFD-PDGFRB	0.19914	0.37634	0.063392	-0.46323	-0.80128	-0.61619	-0.43668	no
PGF-FLT1	-0.62644	0.802504	1.43849	0.013794	-0.23621	-0.38349	-0.34991	no
PTN-PLXNB2	1.22323	1.03726	0.537554	-1.17445	-1.10463	-1.05714	-1.20726	no
SPP1-CD44	-3.24003	-1.35596	0.59307	-0.42219	-1.17111	-1.15775	-0.97423	no
SPP1-ITGA4	-1.28378	0.396139	2.27878	-0.70994	-1.56297	-1.27716	-1.04833	yes
SPP1-ITGA5	-1.93379	-1.56917	0.607773	0.086151	-0.81033	-0.90334	-0.8941	no
SPP1-ITGAV	-1.7907	-0.78412	1.83489	0.774538	-0.40593	-0.55291	-0.7782	no
SPP1-ITGB1	-2.97054	-2.03004	1.30037	3.07078	0.765227	-0.42394	-0.56471	yes
TDGF1-ACVR1B	-0.29005	-0.64892	-0.2073	0.091224	-0.35022	-0.24437	-0.17935	no
TDGF1-ACVR2A	-0.42937	-0.73708	-0.29621	0.417615	-0.39082	-0.06456	-0.13143	no
TGFB1-ACVRL1	-0.30922	-0.5111	-0.6753	-0.98621	-1.18407	-1.05574	-1.06988	no
TGFB1-ENG	0.315753	-0.30745	-0.4845	-1.31057	-1.16182	-1.09441	-0.95275	no
TGFB1-ITGAV	0.131109	0.84045	0.457384	-0.53248	-0.48592	-0.21308	-0.40298	no
TGFB1-ITGB8	0.283399	0.220055	0.05016	0.177695	-0.21754	-0.3637	-0.41757	no
TGFB1-TGFBR1	-0.12144	-0.14288	0.137289	0.229496	0.233397	0.240409	0.146172	no
TGFB1-TGFBR2	-0.1959	-0.02226	-0.81098	-0.84064	-0.91693	-0.73115	-0.62901	no
TGFB1-TGFBR3	0.34327	0.320103	-0.30842	-0.71299	-0.92783	-0.89949	-0.73656	no
TGFB2-TGFBR1	-0.07836	-0.61341	-0.35238	0.602729	1.17152	0.950206	0.689611	yes
TGFB2-TGFBR2	-0.13886	-0.62325	-0.86362	-0.36665	-0.22025	-0.06557	-0.01216	no
TGFB2-TGFBR3	-0.01504	-0.47422	-0.55553	-0.39739	-0.41179	-0.33934	-0.13598	no
TNFSF9-TRAF2	-0.06712	2.55262	4.90149	3.40681	-0.19246	-0.46586	-0.54631	yes
VEGFA-FLT1	-0.18436	-0.25106	-1.14869	-0.83311	-0.4281	-0.1187	-0.25697	no
VEGFA-KDR	-0.16788	-0.91074	-1.40295	-0.26549	0.829653	1.38095	0.60754	yes
VEGFA-NRP1	0.64825	0.415322	-1.04745	-0.93778	-1.24143	-0.83846	-0.64229	no
VEGFA-NRP2	1.27133	-0.10532	-1.15958	-0.98466	-0.4969	-0.25163	-0.27314	no
VEGFC-KDR	-0.48547	-1.17563	-1.11678	-0.08054	1.69462	1.03939	1.55171	yes
VEGFC-NRP2	2.54515	1.19518	0.507845	-1.00984	-0.1333	-0.41573	-0.0221	no
WNT5A-FZD1	0.794461	0.610731	-0.52472	-0.60798	-0.84265	-0.83731	-0.68574	no
WNT5A-FZD2	-0.30525	-0.26357	-0.01868	-0.82921	-0.78112	-0.86001	-0.71332	no
WNT5A-FZD4	0.590268	0.75272	-0.00056	-0.21883	-0.39403	-0.10916	-0.21712	no
WNT5A-FZD5	-0.80373	-0.93374	-1.24587	0.448516	2.66515	2.71914	1.31045	yes
WNT5A-FZD6	0.122978	0.944811	-0.11643	0.01918	-0.58728	0.124104	-0.45277	no
WNT5A-FZD7	-0.55148	-0.12002	-0.16743	-0.42244	0.938032	1.28826	0.774294	yes
WNT5A-FZD8	0.24198	-0.2669	-0.85726	-0.34741	-0.24792	0.32863	0.655628	no
WNT5A-LRP5	0.391214	0.753685	0.497858	-0.33673	0.267493	0.313602	-0.03817	no
WNT5A-ROR1	-0.61529	-0.95694	-1.33513	-0.5318	1.30727	2.14072	1.39374	yes
WNT5A-ROR2	-0.26619	-0.73551	-0.84994	-0.06334	0.753165	1.38112	0.742882	yes
WNT5A-RYK	0.162401	0.357758	-0.37555	-0.68236	0.147815	0.353984	-0.05328	no
