# Supplementary material for: Cellular population dynamics shape the route to human pluripotency
Source: Nat Commun. 2023 May 17;14:2829. doi: 10.1038/s41467-023-37270-w (PMC10192362; doi:10.1038/s41467-023-37270-w)
Supplement: Supplementary file 13 — Supplementary Data 10 [file 41467_2023_37270_MOESM13_ESM.xlsx]

## Sheet: Supplementary Data 10
Supplementary Data 10. Data from Approach 2 in Supplementary Figure 5C. Empirical p-value was evaluated by multiple permutations.
ligand	receptor	LR_pair	cluster_l	cluster_r	interaction	max	avg	var	span	max_span	D2	D2_pval	D2_D3	D2_D3_pval	D3	D3_pval	D3_D5	D3_D5_pval	D5	D5_pval	D5_D7	D5_D7_pval	D7	D7_pval	D7_D9	D7_D9_pval	D9	D9_pval	D9_D11	D9_D11_pval	D11	D11_pval	D11_D13	D11_D13_pval	D13	D13_pval	D13_D15	D13_D15_pval	D15	D15_pval	min_pval
ADM	RAMP2	ADM_RAMP2	Matrisome	IPS	Matrisome_IPS	1	0.58685	0.222682	1	1	2.5526e-39	1	3.3881e-74	1	9.2835e-75	1	8.6162e-25	1	3.1446e-24	1	0.98414	0.237906	0.98414	0.237906	1	2.9583e-08	1	2.9583e-08	0.999233	0.0115094	0.999233	0.0115094	1	8.3267e-15	0.418	1	0.418	1	1	0	0
DKK1	LRP6	DKK1_LRP6	Matrisome	IPS	Matrisome_IPS	1	0.421166	0.187789	1	1	4.3177e-19	1	0.144252	1	0.144252	1	0.189116	1	0.112936	1	0.176135	1	0.852328	1	0.852328	1	7.0299e-16	1	7.0299e-16	1	0.847091	1	0.999528	0.00708185	0.999528	0.00708185	1	0	9.9315e-08	1	0
FBN1	ITGAV	FBN1_ITGAV	Matrisome	IPS	Matrisome_IPS	1	0.528035	0.256774	1	1	0.00050767	1	0.943	0.855	0.943	0.855	1	0	1	0	1	0	1	0	1.1398e-08	1	1.1398e-08	1	0.011728	1	0.0233016	1	0.99949	0.00764642	0.99949	0.00764642	2.2301e-20	1	2.2301e-20	1	0
INHBA	ACVR2B	INHBA_ACVR2B	Matrisome	IPS	Matrisome_IPS	1	0.266798	0.209449	1	1	4.751e-99	1	4.751e-99	1	2.6305e-85	1	2.6305e-85	1	2.6074e-64	1	2.6074e-64	1	8.3525e-28	1	8.3525e-28	1	4.6674e-14	1	4.6674e-14	1	1	0	1	0	1	0	1	0	0.001966	1	0
MDK	SDC4	MDK_SDC4	Matrisome	IPS	Matrisome_IPS	1	0.461797	0.192071	1	1	0.46065	1	9.1006e-15	1	9.1006e-15	1	0.866042	1	0.866042	1	0.0807897	1	0.0807897	1	1	0	1	0	1	1.3755e-09	0.999	0.015	0.286675	1	0.286962	1	1.4048e-27	1	1.4048e-27	1	0
SPP1	CD44	SPP1_CD44	Matrisome	IPS	Matrisome_IPS	1	0.0666667	0.0666667	1	1	3.653e-214	1	3.653e-214	1	8.837e-176	1	8.837e-176	1	1.1895e-41	1	1.1895e-41	1	1	0	2.7801e-15	1	2.7801e-15	1	1.4066e-11	1	1.4066e-11	1	2.8396e-50	1	2.8396e-50	1	9.9802e-84	1	9.9802e-84	1	0
SPP1	ITGAV	SPP1_ITGAV	Matrisome	IPS	Matrisome_IPS	1	0.203039	0.170048	1	1	3.653e-214	1	3.445e-214	1	8.333e-176	1	8.837e-176	1	1.1895e-41	1	1.1895e-41	1	1	0	1.1398e-08	1	1.1398e-08	1	0.0233016	1	0.0233016	1	0.99949	0.00764642	0.99949	0.00764642	2.2301e-20	1	2.2301e-20	1	0
SPP1	ITGB1	SPP1_ITGB1	Matrisome	IPS	Matrisome_IPS	1	0.599933	0.257086	1	1	3.653e-214	1	3.653e-214	1	8.837e-176	1	8.837e-176	1	1.1895e-41	1	1.1884e-41	1	0.999	0.015	1	0	1	0	1	0	1	0	1	0	1	0	1	0	1	0	0
TGFB1	ITGAV	TGFB1_ITGAV	Matrisome	IPS	Matrisome_IPS	1	0.528806	0.255929	1	1	0.00050767	1	0.942999	0.855	0.943	0.855	1	7.77e-11	1	0	1	0	1	0	1.1398e-08	1	1.1398e-08	1	0.0233016	1	0.0233016	1	0.99949	0.00764642	0.99949	0.00764642	2.2301e-20	1	2.2256e-20	1	0
VEGFC	NRP2	VEGFC_NRP2	Matrisome	IPS	Matrisome_IPS	1	0.0694256	0.0662955	1	1	1.0092e-26	1	1	0	0.0112978	1	0.00881231	1	0.00932214	1	0.0119515	1	5.6348e-10	1	3.1668e-63	1	3.5923e-66	1	3.5923e-66	1	8.7749e-09	1	8.7573e-09	1	1.5757e-26	1	1.5662e-26	1	2.8233e-51	1	0
WNT5A	FZD5	WNT5A_FZD5	Matrisome	IPS	Matrisome_IPS	1	0.333209	0.237918	1	1	4.5334e-47	1	1.08e-77	1	1.08e-77	1	6.671e-47	1	6.671e-47	1	3.3823e-50	1	3.3823e-50	1	0.998132	0.0280186	1.2312e-11	1	1.2312e-11	1	1	0	1	0	1	1.0242e-11	1	1.0242e-11	7.832e-36	1	0
WNT5A	FZD7	WNT5A_FZD7	Matrisome	IPS	Matrisome_IPS	1	0.278337	0.194185	1	1	1.3732e-12	1	7.1335e-23	1	7.1335e-23	1	1.3103e-06	1	1.3103e-06	1	0.124075	1	0.124075	1	0.00502989	1	1.2312e-11	1	1.2312e-11	1	0.921875	1	1	0	1	1.0242e-11	1	1.0242e-11	7.832e-36	1	0
BMP4	BMPR1A	BMP4_BMPR1A	Matrisome	IPS	Matrisome_IPS	1	0.437263	0.227056	1	1	6.5157e-19	1	2.8765e-40	1	6.4278e-40	1	2.2483e-17	1	2.3842e-17	1	2.5893e-16	1	2.5893e-16	1	1	1.7338e-06	1	1.7338e-06	0.959785	0.603227	0.959785	0.603227	1	5.68e-10	1	5.68e-10	0.319689	1	0.319689	1	5.68e-10
HGF	MET	HGF_MET	Matrisome	IPS	Matrisome_IPS	1	0.0944111	0.0678539	1	1	4.1674e-15	1	0.00120663	1	1	2.5743e-09	0.204474	1	0.204474	1	0.00601108	1	4.1869e-10	1	7.0413e-81	1	4.56e-116	1	1.627e-138	1	5.384e-139	1	1.379e-151	1	4.168e-151	1	3.344e-130	1	3.344e-130	1	2.5743e-09
WNT5A	ROR1	WNT5A_ROR1	Matrisome	IPS	Matrisome_IPS	1	0.2	0.171428	1	1	1.425e-33	1	1.7691e-88	1	1.7691e-88	1	9.3442e-65	1	9.3442e-65	1	1.3172e-69	1	1.3172e-69	1	5.977e-76	1	3.8133e-76	1	1.2312e-11	1	6.5369e-11	1	0.999999	7.8085e-06	0.999999	7.8085e-06	1	5.091e-08	7.832e-36	1	5.091e-08
HGF	SDC1	HGF_SDC1	Matrisome	IPS	Matrisome_IPS	1	0.111211	0.0704514	1	1	0.00120663	1	0.00041991	1	0.348	1	0.159267	1	0.159267	1	1	6.2381e-08	4.1869e-10	1	7.3341e-27	1	4.56e-116	1	4.56e-116	1	2.5152e-43	1	2.5152e-43	1	5.5697e-38	1	5.5697e-38	1	4.9243e-66	1	6.2381e-08
PGF	FLT1	PGF_FLT1	Matrisome	IPS	Matrisome_IPS	1	0.206029	0.167799	1	1	6.6827e-24	1	8.254e-39	1	8.254e-39	1	0.0148683	1	0.0148683	1	0.02644	1	0.02644	1	1.8042e-22	1	1.8042e-22	1	0.00792869	1	0.00792869	1	1	4.7528e-07	0.996	0.06	0.995957	0.06	4.0769e-06	1	4.7528e-07
PDGFC	KDR	PDGFC_KDR	Matrisome	IPS	Matrisome_IPS	0.999999	0.199969	0.171376	0.999999	0.999999	4.4064e-47	1	9.098e-101	1	9.36e-101	1	8.6487e-83	1	8.6487e-83	1	2.5718e-84	1	2.5718e-84	1	6.3328e-62	1	6.3328e-62	1	1.7575e-13	1	1.7575e-13	1	0.999769	0.00346379	0.999769	0.00346379	0.999999	9.588e-06	1.3612e-22	1	9.588e-06
TGFB1	ENG	TGFB1_ENG	Matrisome	IPS	Matrisome_IPS	0.999999	0.139211	0.0927858	0.999999	0.999998	0.999999	1.9151e-05	0.542999	1	0.543	1	0.00024924	1	0.00024924	1	0.00083342	1	0.00083342	1	1.9761e-85	1	1.9761e-85	1	2.7513e-72	1	2.7513e-72	1	1.209e-114	1	1.209e-114	1	3.633e-146	1	3.626e-146	1	1.9151e-05
FGF2	FGFR1	FGF2_FGFR1	Matrisome	IPS	Matrisome_IPS	0.997838	0.29477	0.192109	0.997838	0.99676	0.984055	0.165	0.995	0.075	1.1569e-07	1	1.1569e-07	1	9.7032e-22	1	9.7032e-22	1	8.1689e-16	1	8.1689e-16	1	0.00098961	1	0.00056407	1	0.504363	1	0.884847	1	0.0269429	1	0.0269429	1	0.997838	0.0324246	0.0324246
FBN1	ITGB1	FBN1_ITGB1	Matrisome	IPS	Matrisome_IPS	1	0.863778	0.119944	0.988272	0.994136	1	0	1	0	1	0	1	0	1	0	0.999	0.015	0.999	0.015	1	0	0.011728	1	0.011728	1	1	0	1	0	1	0	1	0	0.935219	0.971713	0
MDK	LRP1	MDK_LRP1	Matrisome	IPS	Matrisome_IPS	1	0.988248	0.00092682	0.0867314	0.543366	1	0	0.999594	0.00608712	0.999594	0.00608712	1	1.7918e-09	1	1.7918e-09	1	3.4199e-06	1	3.4199e-06	0.913269	1	0.913269	1	1	0	0.999	0.015	0.999	0.015	1	0	1	0	1	0	0
