# Supplementary material for: Cellular population dynamics shape the route to human pluripotency
Source: Nat Commun. 2023 May 17;14:2829. doi: 10.1038/s41467-023-37270-w (PMC10192362; doi:10.1038/s41467-023-37270-w)
Supplement: Supplementary file 15 — Source data [file 41467_2023_37270_MOESM15_ESM.xlsx]

## Sheet: Fig. 1a
Figure 1a. Reprogramming efficiency in microfluidics and well.
Group	Value
Well	0.379562
Well	3.26605
Well	5.33877
Well	3.92634
Well	11.5302
Well	7.00386
Well	6.12412
Well	4.29971
µF	78.2748
µF	90.1553
µF	45.0092
µF	72.2286
µF	75.9866
µF	12.8526
µF	80.2992
µF	41.2202
µF	11.3634
µF	17.1891
µF	15.5643
µF	25.2238
µF	18.644
µF	27.559
µF	84.7729

## Sheet: Fig. 1c
Figure 1c. Gene expression distribution of gene markers.
D0									D5									D9									D13
LEFTY2	ALPPL2	POU5F1	SNAI2	FOXH1	DPPA3	NANOG	ANPEP		LEFTY2	ALPPL2	POU5F1	SNAI2	FOXH1	DPPA3	NANOG	ANPEP		LEFTY2	ALPPL2	POU5F1	SNAI2	FOXH1	DPPA3	NANOG	ANPEP		LEFTY2	ALPPL2	POU5F1	SNAI2	FOXH1	DPPA3	NANOG	ANPEP
0	0	0	4.01321	0	0	0	6.48141		0	0	0	5.56871	0	0	0	5.47378		5.00992	0	6.78968	1.90608	3.84617	0	3.71568	1.90608		3.37324	0	6.92287	0	4.0491	3.37324	3.37324	0
0	0	0	3.55125	0	0	0	5.60527		0	0	0	0	3.34687	0	0	3.74054		3.69959	0	5.06716	0	3.30641	0	3.30641	0		4.09895	0	5.18644	4.09895	4.09895	0	0	0
0	0	0	4.5772	0	0	0	6.17838		0	0	0	0	0	0	0	3.34199		0	0	5.44615	4.60458	0	0	4.20411	6.38797		2.69112	0	6.66523	0	5.19143	0	4.82618	0
0	0	0	0	0	0	0	6.51799		0	0	0	0	0	0	0	3.11587		4.19155	0	5.72004	0	4.19155	0	4.47545	0		5.07179	0	5.62872	0	3.70414	0	0	3.70414
0	0	0	4.36545	0	0	0	6.30041		0	0	0	3.44169	0	0	0	3.44169		6.39147	0	4.97963	0	0	0	3.61375	2.9472		4.25392	0	6.91475	0	3.97096	0	5.16165	0
0	0	0	4.81518	0	0	0	6.41811		0	0	3.51829	0	0	0	0	3.51829		3.6189	0	3.6189	0	0	0	0	0		0	0	6.98583	0	4.79597	0	4.29064	0
0	0	0	4.37963	0	0	3.69893	5.87391		0	0	0	4.6999	0	0	0	4.29898		0	0	3.2961	0	3.2961	0	5.05652	0		0	0	5.44982	3.85743	0	0	0	4.94186
0	0	0	0	0	0	0	5.45898		0	0	0	3.2206	0	0	0	5.26447		5.24669	0	4.55879	0	3.65809	0	0	2.9904		3.73496	0	6.70775	0	4.4161	0	3.73496	0
0	0	0	0	0	0	0	5.72066		0	0	0	0	0	0	3.29493	3.29493		4.06004	0	5.03003	0	2.99535	0	4.3434	0		3.40366	0	5.45358	0	5.16732	0	0	3.40366
0	0	0	4.72263	0	0	0	6.21977		0	0	4.63701	0	3.06558	0	3.45538	3.45538		4.42653	0	6.63502	0	4.60686	0	3.52801	0		0	0	4.68423	0	0	0	0	0
0	0	0	4.73856	0	0	0	6.34097		0	0	0	0	0	0	0	0		7.06935	0	4.86673	0	3.38924	0	4.97132	0		0	0	4.71148	4.71148	0	0	0	4.02729
0	0	0	4.23843	0	0	0	5.73122		0	0	0	2.70803	0	0	0	4.44263		3.18159	0	4.53625	0	0	0	3.85376	0		3.44718	0	6.50737	0	4.12428	0	4.12428	0
0	0	0	3.78112	0	0	0	0		0	0	0	0	0	0	0	0		4.08198	0	4.91959	0	3.01656	0	4.08198	3.01656		4.22042	2.49955	6.69177	0	4.04104	0	4.22042	0
0	0	0	4.46297	0	0	0	5.95804		0	0	0	0	0	0	0	2.96703		3.24889	4.60564	4.82678	0	0	0	0	0		5.7815	0	6.42665	0	4.99673	0	4.4904	0
0	0	0	4.34275	0	0	0	5.71924		0	0	0	2.99178	4.3397	0	2.99178	4.05635		0	0	6.31577	0	4.85544	0	0	0		3.46998	0	6.53087	0	4.83266	0	4.54763	0
0	0	0	0	0	0	0	5.77425		0	0	2.94208	5.72437	0	0	0	4.00489		0	0	3.81233	0	3.14104	0	0	3.14104		3.06595	0	6.54602	0	4.63739	0	4.133	0
0	0	0	4.84488	0	0	0	4.15957		0	0	0	4.74781	0	0	0	3.3872		5.7098	3.11291	6.8297	0	4.68612	0	5.01996	0		3.61318	0	6.56618	0	4.97904	0	3.8941	2.56709
0	0	0	4.3604	0	0	0	5.95957		0	0	0	4.97612	0	0	0	4.69073		0	0	4.93592	0	0	0	3.17945	0		0	0	4.57477	0	5.08147	0	3.49657	0
0	0	0	4.37062	0	0	0	6.09475		0	0	0	3.02258	4.0882	0	0	0		4.04197	0	4.8208	3.15168	2.50043	2.50043	0	0		3.91249	0	7.0712	0	4.81671	3.23913	4.31127	0
0	0	0	4.03353	0	0	0	5.96415		0	0	0	5.4804	0	0	0	3.12334		6.63905	2.84734	6.04806	0	4.8747	0	5.19107	0		3.57365	0	6.94735	0	4.25267	0	4.25267	0
0	0	0	0	0	0	0	5.72215		0	0	0	4.99472	0	0	0	5.68447		0	0	4.9834	3.07777	3.07777	0	3.07777	0		5.05434	0	6.93164	0	4.72042	0	4.4995	0
0	0	0	0	0	0	0	5.59023		0	0	2.93199	0	0	0	0	0		6.54042	3.11847	5.02574	0	4.87268	3.11847	4.87268	0		0	0	6.85316	0	4.46577	0	4.46577	0
0	0	0	4.31228	0	0	0	6.8256		0	0	0	5.73192	0	0	0	4.13536		3.67854	0	4.91309	0	3.01034	0	4.76017	0		3.47004	0	6.65859	0	5.05427	0	3.47004	0
0	0	0	3.84894	0	0	0	4.93325		0	0	0	0	0	0	0	0		4.5543	3.19908	4.27012	4.77534	0	0	3.87162	0		5.43726	0	5.43726	0	6.12823	0	3.84508	0
0	0	0	0	0	0	0	6.66575		0	0	2.25718	2.25718	0	2.25718	0	2.25718		6.06778	0	6.7905	0	4.00442	0	3.32935	0		3.85248	0	6.8525	0	4.53495	0	4.25084	0
0	0	0	0	0	0	0	5.26027		0	0	2.9822	0	0	0	0	0		5.87621	0	5.03265	0	3.55114	0	3.55114	0		4.53029	0	7.51573	0	0	4.53029	4.53029	0
0	0	0	3.12988	0	0	0	5.39232		0	0	0	0	0	0	0	0		4.52856	0	6.31129	0	0	0	0	0		4.57717	0	6.49363	0	3.74349	0	4.42473	0
0	0	0	4.69271	0	0	0	5.60349		0	0	0	6.29119	0	0	0	5.52015		3.63213	0	5.5551	4.31196	0	0	0	5.22017		5.30226	0	6.68481	0	5.01624	0	4.61408	0
0	0	0	4.01161	0	0	0	5.60646		0	0	0	0	2.5901	0	0	3.24502		7.10403	0	4.64197	3.95842	0	0	0	0		0	0	5.22816	0	3.46286	0	0	0
0	0	0	4.69068	0	0	0	6.07007		0	0	0	0	0	0	0	3.76346		5.55189	3.67651	7.10696	0	4.86261	3.28362	5.19687	0		0	0	6.73005	0	3.70913	0	4.79128	0
0	0	0	4.52201	0	0	0	5.61336		0	0	0	4.42944	0	0	0	5.80675		5.0602	0	5.52782	0	0	0	3.47582	0		0	0	6.9365	0	4.89534	2.86694	4.89534	0
0	0	0	0	0	0	0	0		0	0	0	3.12569	0	0	0	4.19459		6.2525	0	5.2199	2.87467	4.61826	0	3.5392	0		0	0	5.88692	0	3.82672	0	3.82672	0
0	0	0	4.84705	0	0	0	5.94041		0	0	0	4.06857	0	0	0	4.06857		7.29273	3.68	6.87437	0	5.45052	3.01177	4.36046	0		4.16158	0	6.09404	0	3.76387	0	4.16158	0
0	0	0	0	0	0	0	5.84865		0	0	0	0	0	0	0	4.03027		5.0625	2.76952	6.96839	2.13718	4.58681	3.15386	4.96308	2.13718		0	0	4.71374	3.63292	0	0	3.63292	0
0	0	0	4.22569	0	0	0	5.31451		0	0	0	2.76045	0	0	0	0		4.16901	0	6.52202	2.45175	2.45175	0	3.10087	0		4.35346	2.62403	6.73959	0	4.50577	2.62403	4.35346	0
0	0	0	0	0	0	0	5.25023		0	0	3.55504	0	0	0	0	3.55504		3.81724	2.76167	7.13984	0	4.09941	3.42271	3.42271	0		0	0	6.64669	0	3.34894	0	4.92988	0
0	0	0	4.74719	0	0	0	5.43599		0	0	2.53936	2.53936	3.58393	0	0	3.19225		0	2.74919	4.77102	0	2.74919	3.40982	2.74919	0		0	0	6.71032	0	4.59895	3.52026	3.52026	0
0	0	0	0	0	0	0	3.92938		0	0	2.42151	2.42151	0	0	0	2.42151		2.70115	0	4.83685	0	0	0	2.70115	0		4.50426	0	5.9997	4.50426	0	0	0	0
0	0	0	3.91525	0	0	0	6.38172		0	0	0	3.98711	0	0	0	3.98711		3.7131	4.39398	6.73411	0	5.77096	0	5.08093	0		3.05189	0	6.50147	0	4.11848	3.05189	3.72111	0
0	0	0	4.88551	0	0	0	6.05893		0	0	0	0	0	0	0	0		7.17557	0	4.91778	2.88828	0	2.88828	4.91778	0		0	0	5.44186	4.75304	0	0	0	0
0	0	0	0	0	0	0	6.15148		0	0	2.7499	2.7499	3.41056	0	0	4.08706		3.14892	0	4.90428	0	3.14892	0	0	0		5.93705	0	6.81098	0	4.33811	3.65794	4.33811	0
0	0	0	5.10804	0	0	0	5.9156		0	0	0	4.52589	0	0	0	5.43567		0	0	6.0938	3.67488	3.00677	0	0	0		4.18207	0	6.87577	0	5.08916	0	4.18207	0
0	0	0	4.3048	0	0	0	5.90337		0	0	2.3953	2.3953	0	0	0	3.43122		4.80633	0	4.80633	0	0	0	2.78255	3.44427		3.16972	0	6.7389	0	4.524	0	4.524	0
0	0	0	3.30364	0	0	0	5.97679		0	0	5.99241	0	0	0	0	4.49704		3.35135	0	4.93236	5.11348	4.02683	0	0	4.93236		0	0	6.71183	0	3.56137	0	5.32918	0
0	0	0	3.632	0	0	0	5.40146		0	0	0	6.04219	0	0	0	0		3.41514	0	3.80959	0	0	0	4.09172	0		4.54927	0	6.48607	0	4.54927	0	4.54927	0
0	0	0	3.65094	0	0	0	6.57047		0	0	2.94387	4.51026	0	0	0	5.09315		6.25381	0	6.56003	0	3.71168	3.71168	4.79386	0		3.41671	0	6.52031	0	4.4932	0	0	0
0	0	0	3.339	0	0	0	6.01338		0	0	0	4.65192	0	0	0	3.29385		5.09912	0	4.66067	0	5.02548	2.5364	4.25993	0		0	0	6.8585	0	4.62657	0	4.12225	0
0	0	0	3.59811	0	0	0	5.1854		0	0	0	0	0	0	0	3.06065		4.81401	0	7.09093	0	4.21462	0	4.4986	0		0	0	6.7329	0	5.12821	3.36566	4.04138	0
0	0	0	3.74556	0	0	0	5.92156		0	0	0	6.13692	0	0	0	0		2.8279	0	5.07579	0	3.49103	0	2.8279	0		3.07375	0	7.03461	0	4.64549	0	4.97921	0
0	0	0	4.97427	0	0	0	6.26852		0	0	0	4.08601	0	0	0	4.77072		6.43499	0	4.53988	0	3.98824	0	3.31345	0		5.97108	0	7.06799	0	4.72468	0	4.72468	0
0	0	0	4.09751	0	0	0	5.92925		0	0	3.16811	0	0	0	0	4.23826		3.24979	0	5.1619	0	0	0	0	0		0	0	6.84967	0	4.15634	0	4.4401	0
0	0	0	0	0	0	0	5.23661		0	0	0	0	0	0	0	0		0	0	5.03019	3.54874	0	0	0	3.94457		2.69853	0	6.84942	0	4.03303	0	4.71728	0
0	0	0	0	0	0	0	6.69402		0	0	6.03533	0	0	0	0	0		0	0	4.27723	0	0	0	4.27723	0		0	0	6.71976	0	4.60831	0	3.52944	0
0	0	0	4.64804	0	0	0	6.51171		0	0	0	4.7299	0	0	0	4.7299		3.75971	0	4.84268	0	2.44096	0	3.08959	0		0	0	0	0	0	0	0	0
0	0	0	4.42764	0	0	0	6.02748		0	0	0	4.53189	0	0	0	4.53189		7.30733	2.69449	6.49724	0	4.58074	0	4.71299	0		3.78738	0	6.76136	0	5.07005	0	4.2891	0
0	0	0	3.38402	0	0	0	6.24185		0	0	0	4.45685	0	0	0	0		3.70861	0	5.55945	0	4.38943	0	4.10587	0		4.95624	0	6.94823	0	4.27011	0	4.49045	0
0	0	0	5.39163	0	0	0	5.7268		0	0	0	3.6023	0	0	0	4.28172		0	0	4.57294	2.83153	0	0	3.49477	0		4.37178	0	6.95029	0	3.9726	0	4.6563	0
0	0	0	0	0	0	0	5.0363		0	0	0	0	0	0	0	6.57893		4.44938	0	4.16558	3.09754	3.76785	0	0	0		5.07744	0	6.2968	0	3.49264	3.49264	3.49264	0
0	0	0	4.0114	0	0	0	5.94167		0	0	0	0	0	0	0	4.28847		6.04416	0	5.51175	0	4.07787	0	4.07787	0		4.68821	0	6.9486	0	5.19534	0	4.68821	0
0	0	0	5.1544	0	0	0	5.71153		0	0	0	5.0196	0	0	0	5.98058		3.2963	0	3.2963	0	3.2963	0	0	0		0	0	4.65441	4.3699	3.29628	0	0	4.3699
0	0	0	3.79065	0	0	0	5.38186		0	0	3.27	0	0	0	0	5.02958		7.40565	0	5.82238	0	3.70427	0	3.03544	0		3.15055	0	6.69154	0	3.15055	0	5.50873	0
0	0	0	3.82321	0	0	0	6.00081		0	0	2.75307	3.41383	0	0	0	2.75307		4.54855	2.54057	7.26319	0	4.86411	0	4.54855	0		6.79049	0	5.15294	0	5.15294	3.38968	0	0
0	0	0	4.66134	0	0	0	5.83343		0	0	2.75244	2.75244	0	0	0	2.75244		5.28831	0	5.28831	2.93969	4.83921	0	3.60604	0		4.05221	0	7.00599	0	0	0	4.45186	0
0	0	0	0	0	0	0	5.4295		0	0	2.92757	4.6737	0	0	0	0		5.33988	2.76131	6.70457	0	4.31886	0	4.49895	0		0	0	5.20111	0	4.79839	0	4.11345	0
0	0	0	0	0	0	0	6.05942		0	0	0	0	0	0	0	6.78255		0	0	6.36883	0	3.24967	0	3.24967	0		4.62814	0	5.31639	3.7264	0	0	0	3.05705
0	0	0	3.53715	0	0	0	6.87595		0	0	0	4.20735	0	0	0	5.85345		4.89682	0	7.13387	0	4.45913	2.35045	4.34279	0		4.14841	0	6.71393	0	3.92921	0	4.3281	0
0	0	0	3.50875	0	0	0	6.08333		0	0	3.76449	0	3.09426	0	0	4.1622		2.8935	0	5.88384	0	2.8935	0	0	0		6.25169	0	7.055	0	3.44885	0	4.12598	0
0	0	0	4.78404	0	0	0	5.62655		0	0	4.16529	0	0	0	0	0		5.22284	2.52802	6.9002	0	4.75606	3.57196	3.85259	0		0	0	4.58426	4.58426	4.18389	0	3.50586	3.50586
0	0	0	0	0	0	0	5.9086		0	0	0	0	0	0	0	4.76652		3.30995	2.28183	7.10943	0	5.01402	0	4.48803	0		4.68897	0	6.82089	0	4.84181	2.94217	4.84181	2.94217
0	0	0	4.53415	0	0	0	5.62558		0	0	0	3.01998	0	0	0	3.68842		0	0	4.53341	5.03993	0	0	4.53341	0		0	0	6.92442	0	3.48872	0	3.48872	0
0	0	0	4.37373	0	0	0	4.37373		0	0	0	3.90868	0	0	0	5.9704		7.49867	0	6.9564	0	4.13831	0	4.69107	0		4.00231	0	5.24193	4.00231	4.00231	0	0	0
0	0	0	0	0	0	0	5.56327		0	0	3.90841	3.23514	0	0	0	4.99355		3.25275	0	5.51992	0	3.92638	0	3.25275	0		0	0	5.0179	0	0	0	0	0
0	0	0	3.58031	0	0	0	6.47136		0	0	0	4.29068	0	0	0	6.11169		3.76647	0	4.66878	3.76647	3.09619	0	0	3.09619		3.39957	0	6.00713	0	3.39957	0	4.07588	0
0	0	0	3.79807	0	0	0	5.38941		0	0	0	3.61193	0	0	0	4.29148		3.70674	2.65608	7.19913	0	5.07445	0	5.07445	0		3.45223	0	5.036	0	0	0	0	0
0	0	0	4.43535	0	0	0	6.29708		0	0	0	0	0	0	0	3.26539		6.46304	0	5.83869	0	4.32306	0	3.42646	2.7653		0	4.21881	5.8164	5.594	0	0	0	0
0	0	0	3.98007	0	0	0	6.04303		0	0	0	2.46229	0	0	2.46229	2.46229		0	0	5.1034	0	0	0	0	0		3.37294	0	4.95457	4.73318	3.37294	0	3.37294	0
0	0	0	4.68892	0	0	0	4.68892		0	0	2.57606	0	2.57606	0	0	3.23043		3.35443	0	5.46319	2.69562	3.35443	2.69562	4.58193	2.69562		6.13394	0	6.89189	0	4.65968	0	3.7575	0
0	0	0	3.85492	0	0	0	5.97612		0	0	0	4.35299	0	0	0	6.42111		5.04086	0	7.13231	3.13303	4.88779	0	5.04086	0		0	0	5.12492	4.83922	3.75631	0	0	0
0	0	0	3.5906	0	0	0	6.65496		0	0	0	0	0	0	0	3.41795		4.25587	0	3.85747	5.63148	0	0	0	4.25587		3.51088	2.47029	6.67367	2.47029	5.02758	2.47029	4.34096	0
0	0	0	0	0	0	0	6.43925		0	0	0	3.76793	0	0	0	6.45419		5.20188	0	4.84756	0	2.94766	2.94766	4.69472	0		5.91714	0	6.48652	0	4.45974	0	3.384	0
0	0	0	3.89367	0	0	0	5.89076		0	0	0	5.30909	0	0	0	4.62088		4.68745	0	4.35466	2.79533	4.13472	0	4.35466	0		4.08517	0	6.79935	0	5.17251	0	0	0
0	0	0	0	0	0	0	6.00843		0	0	0	3.12434	0	0	0	3.12434		0	3.15181	5.19311	0	3.82334	0	0	0		4.27474	0	6.61345	0	4.27474	0	4.96091	0
0	0	0	3.77041	0	0	0	5.13928		0	0	2.98236	0	0	0	0	0		5.07386	0	4.47293	2.73667	3.79113	0	3.79113	0		6.27798	0	6.97018	0	4.98369	3.89868	4.58164	0
0	0	0	4.26325	0	0	0	6.33029		0	0	0	3.20772	0	0	0	5.73461		4.34447	0	0	0	0	0	0	5.03111		0	0	6.96748	0	4.52074	3.44366	3.44366	0
0	0	0	0	0	0	0	5.64435		0	0	3.66555	3.66555	0	0	0	5.25431		0	3.80801	6.5903	0	4.49	3.13681	4.49	3.13681		0	0	5.98998	0	0	0	0	4.21066
0	0	0	0	0	0	0	6.35565		0	0	3.87127	0	0	0	0	0		5.89792	0	5.69375	0	4.68802	0	4.55581	0		3.61938	0	6.74327	0	4.69996	2.57298	3.90034	0
0	0	0	3.95776	0	0	0	3.95776		0	0	0	3.87776	0	0	0	4.78156		3.80737	0	4.71025	0	2.48557	0	2.48557	2.48557		3.88499	0	7.00064	0	4.56782	0	0	0
0	0	0	4.15554	0	0	0	6.62597		0	0	0	5.57201	0	0	0	3.58153		5.34262	0	7.35728	2.58316	3.2378	0	4.3099	0		3.92889	0	6.47552	0	3.92889	0	4.61215	0
0	0	0	4.62597	0	0	0	6.40954		0	0	0	3.18993	2.53713	0	0	3.18993		4.79843	0	5.83454	0	0	0	3.04706	0		3.84046	0	6.1722	0	4.92464	0	4.23873	0
0	0	0	4.86733	0	0	0	4.86733		0	0	0	3.18157	0	0	0	5.44607		6.592	0	3.80967	0	3.80967	3.13843	5.49612	0		4.03476	0	6.93565	0	4.71902	0	4.43431	0
0	0	0	0	0	0	0	6.04551		0	0	0	4.37683	0	0	0	5.62058		3.51162	0	5.09689	5.27819	0	0	0	4.87527		3.11043	0	6.77954	0	3.78104	3.11043	4.17887	0
0	0	0	3.54686	0	0	0	5.91821		0	0	0	0	0	0	0	3.51547		3.75764	0	6.80319	0	0	0	3.08756	0		0	0	6.34455	0	4.56153	3.4836	3.4836	0
0	0	0	4.10119	0	0	0	5.6973		0	0	0	0	0	0	0	6.15987		4.11744	0	6.88353	0	3.56997	2.90459	4.36513	0		3.85806	0	6.23658	0	3.85806	0	4.5406	0
0	0	0	0	0	0	0	5.6447		0	0	0	5.02056	0	0	0	5.30659		5.11033	0	5.51378	0	0	0	4.42319	0		4.3677	3.01874	7.14382	0	4.76893	0	5.05448	0
0	0	0	4.09807	0	0	0	5.69414		0	0	3.30034	2.6434	0	0	0	0		2.81307	0	4.3733	0	0	0	4.3733	2.81307		3.83654	0	6.70633	0	3.83654	0	4.23479	0
0	0	0	4.14012	0	0	0	5.68562		0	0	0	3.79613	0	0	0	5.569		3.28212	0	6.29023	0	4.86106	4.35538	4.75656	0		0	0	6.85064	0	4.50927	0	4.91106	0
0	0	0	0	0	0	0	5.60982		0	0	0	2.69214	0	0	0	4.4258		4.34661	2.6176	5.63643	0	4.49891	2.6176	4.63105	2.6176		3.7629	0	5.53513	3.7629	3.7629	0	3.7629	3.7629
0	0	0	5.06622	0	0	0	5.2881		0	0	0	4.18207	0	0	0	5.96103		3.19087	0	4.26167	3.86323	0	3.19087	0	3.86323		0	0	4.67996	0	4.27912	0	0	0
0	0	0	5.21983	0	0	0	5.50616		0	0	0	3.91887	0	0	0	6.53932		3.46986	0	4.14733	5.38873	0	0	0	0		0	0	6.79696	0	4.32427	3.64427	4.32427	0
0	0	0	3.67065	0	0	0	6.21182		0	0	0	0	0	0	0	3.33789		5.0661	2.9181	6.95784	2.9181	4.81659	0	4.66378	0		3.89745	0	5.49052	0	0	0	0	4.5804
0	0	0	3.85689	0	0	0	6.47612		0	0	0	3.57123	0	0	0	4.93621		5.66277	0	5.07775	0	4.17077	0	4.17077	0		3.73736	0	5.66264	0	0	0	0	0
0	0	0	4.88937	0	0	0	6.33052		0	0	4.13472	5.82629	0	0	0	3.45746		0	3.03957	3.70849	0	3.03957	0	0	0		5.25761	0	6.86287	0	0	3.88682	0	0
0	0	0	4.57397	0	0	0	6.17512		0	0	0	0	0	0	0	4.05585		4.25025	0	3.85189	0	3.17976	0	0	3.17976		3.3411	0	6.39777	0	3.3411	0	3.3411	0
0	0	0	4.4777	0	0	0	6.07801		0	0	4.10614	3.42933	3.42933	0	0	0		0	0	6.82165	0	3.89664	0	0	0		3.05786	0	6.59462	0	5.09532	3.05786	3.05786	0
0	0	0	0	0	0	0	5.95543		0	0	0	3.22574	0	0	0	6.183		3.14044	0	4.36182	0	0	0	0	0		3.26091	0	6.68879	0	4.33362	0	4.33362	0
0	0	0	0	0	0	0	5.79257		0	0	2.94643	0	4.00939	0	0	2.94643		3.73604	0	5.85484	4.41719	3.06646	0	4.13352	0		4.72505	0	6.45232	0	4.72505	4.72505	4.32401	0
0	0	0	3.92338	0	0	0	5.51687		0	0	0	0	2.525	0	0	3.1773		2.5127	4.05511	6.64899	2.5127	3.16448	0	3.16448	0		0	0	5.3778	0	0	0	0	2.7324
0	0	0	0	0	0	0	6.23733		0	0	0	4.81321	0	0	0	3.45099		0	0	4.37841	3.9792	0	0	0	0		3.94237	0	5.71783	0	5.02797	0	0	0
0	0	0	4.29853	0	0	0	6.02188		0	0	0	3.77326	0	0	0	3.77326		3.86231	0	7.08058	0	4.26074	0	4.66149	0		3.89245	0	6.58128	0	4.57535	0	3.89245	0
0	0	0	0	0	0	0	5.888		0	0	0	3.3137	0	0	0	3.98849		5.2971	0	4.7896	0	4.10474	0	4.94256	0		0	0	6.62706	0	5.02291	0	3.65618	0
0	0	0	3.92348	0	0	0	6.30324		0	0	0	0	0	0	0	2.62886		0	0	5.73039	4.35379	0	0	3.67342	0		0	0	6.65276	0	3.83999	3.16811	0	0
0	0	0	3.55633	0	0	0	4.2351		0	0	0	3.26243	0	0	0	4.61959		2.90681	0	4.47154	3.57225	2.90681	0	3.57225	2.90681		0	0	6.54967	0	4.51158	0	3.1577	0
0	0	0	4.04769	0	0	0	6.22927		0	0	4.32397	0	0	0	0	5.41371		3.65308	0	5.24158	0	0	0	0	0		0	0	4.57749	0	0	0	3.89457	0
0	0	0	4.13011	0	0	0	5.21794		0	0	0	3.8339	0	0	0	3.8339		3.6515	2.98397	4.33158	0	2.98397	0	3.37243	0		0	0	5.05064	0	0	0	0	0
0	0	0	4.05853	0	0	0	5.65405		0	0	2.65963	0	3.31716	3.71047	0	3.31716		4.45497	3.37933	4.85655	2.71969	0	0	0	0		3.45028	0	6.7514	0	4.52751	0	3.45028	0
0	0	0	5.01414	0	0	0	6.23321		0	0	0	4.39984	2.66766	0	0	2.66766		3.09524	0	4.447	0	0	0	3.7655	0		0	0	6.61472	0	3.99294	3.99294	4.67682	0
0	0	0	4.7647	0	0	0	5.57088		0	0	0	4.73553	0	0	0	5.29138		0	0	3.80483	0	0	0	0	0		5.19482	0	6.87206	0	4.22319	0	4.5072	0
0	0	0	0	0	0	0	6.41095		0	0	0	3.47879	0	0	0	3.87392		3.14568	0	6.81636	0	3.14568	0	4.49917	0		4.90209	0	6.6595	0	4.50033	0	4.21635	0
0	0	0	0	0	0	0	5.98054		0	0	0	5.63104	0	0	0	0		3.82327	3.15175	5.0603	0	4.90721	4.22143	4.72636	0		3.40871	0	5.45877	3.40871	4.08517	0	3.40871	3.40871
0	0	0	4.78361	0	0	0	5.29108		0	0	0	0	0	0	0	3.59205		4.49392	0	6.87401	0	4.7788	0	4.7788	2.12497		0	0	6.80579	0	4.18103	0	4.8665	0
0	0	0	0	0	0	0	6.41525		0	0	0	5.14885	0	0	0	3.9105		0	0	4.85405	0	3.94939	0	3.27532	3.27532		2.98394	0	6.80434	0	4.88552	0	3.65147	0
0	0	0	4.56288	0	0	0	6.3459		0	0	6.03101	0	0	0	0	0		3.05156	0	6.74197	0	5.08875	3.05156	5.08875	0		5.0095	0	6.65701	2.86429	4.60736	2.86429	4.20687	2.86429
0	0	0	4.41566	0	0	0	6.545		0	0	0	4.7201	0	0	0	5.40878		4.10814	0	0	5.48203	4.10814	0	0	5.19574		5.87731	0	4.96521	0	4.27902	4.27902	0	0
0	0	0	3.35279	0	0	0	6.36343		0	0	0	0	0	0	0	0		7.6325	2.43539	6.85566	0	2.43539	0	3.08377	0		3.4575	0	6.518	0	4.35471	0	3.85241	0
0	0	0	3.23312	0	0	0	5.27745		0	0	0	0	0	0	0	4.00226		4.31022	0	4.31022	0	4.027	0	4.71119	2.96342		3.65938	0	5.42945	0	5.02617	0	3.65938	0
0	0	0	0	0	0	0	5.34628		0	0	3.15538	2.13857	0	0	0	4.66176		3.4896	0	5.33524	2.82651	0	2.82651	0	2.82651		3.89854	0	6.07758	0	3.89854	0	0	0
0	0	0	3.65541	0	0	0	5.57891		0	0	0	0	0	0	0	5.3888		0	0	3.4802	4.84313	0	0	0	5.24596		4.73486	0	6.11455	0	0	0	4.05046	0
0	0	0	3.71486	0	0	0	6.09036		0	0	0	4.6801	0	0	0	3.77763		4.55959	0	6.34259	0	0	0	5.24749	0		3.99574	0	6.84045	0	4.67965	0	3.99574	0
0	0	0	4.2639	0	0	0	6.44855		0	0	0	0	0	0	0	4.16529		3.36307	0	6.85524	0	4.72305	0	4.43832	0		3.64749	0	6.45587	0	4.14783	0	4.72857	0
0	0	0	3.37752	0	0	0	6.389		0	0	3.98681	0	0	0	0	3.98681		0	0	0	0	0	0	0	0		4.6242	0	6.75557	0	4.33978	0	4.84538	0
0	0	0	0	0	0	0	6.61073		0	0	0	7.0905	0	0	0	4.46221		0	0	4.00984	0	2.94686	0	3.6134	0		4.08992	0	6.75977	0	4.3734	0	3.02424	3.02424
0	0	0	5.82972	0	0	0	4.98633		0	0	3.91286	4.132	0	0	0	4.31164		2.78099	0	3.83741	0	0	0	2.78099	3.83741		4.22811	2.67536	6.79476	2.67536	4.8094	0	4.408	0
0	0	0	0	0	0	0	4.8913		0	0	0	6.01442	0	0	0	0		3.69938	0	5.38368	0	3.69938	0	4.78136	0		4.22019	0	6.28669	0	0	0	0	0
0	0	0	4.05039	0	0	0	6.07201		0	0	3.13129	4.48429	3.13129	0	0	3.13129		4.34984	0	6.6549	0	4.79712	0	4.79712	0		5.44783	0	6.54357	0	4.47415	0	4.07437	0
0	0	0	3.97145	0	0	0	5.05742		0	0	0	0	0	0	0	5.39035		4.79449	0	4.50957	0	0	0	0	0		3.56162	0	5.4091	2.89647	3.56162	2.89647	2.89647	0
0	0	0	0	0	0	0	6.77099		0	0	0	3.22555	0	0	0	0		3.05456	0	4.62555	3.05456	3.72385	0	0	0		2.85527	0	6.89138	0	4.75061	0	3.51923	0
0	0	0	4.57218	0	0	0	5.41355		0	0	0	3.95024	0	0	0	3.27616		4.25489	0	5.85291	5.344	0	0	0	0		0	0	6.7288	0	0	0	0	0
0	0	0	0	0	0	0	6.52617		0	0	0	5.033	0	0	0	4.52651		0	0	4.79941	3.71713	0	0	0	0		0	0	5.34177	4.83413	0	0	0	0
0	0	0	0	0	0	0	4.54056		0	0	0	2.88081	0	0	0	3.54552		3.59042	0	6.30511	0	2.92448	2.92448	4.82328	0		0	0	6.71575	0	0	0	0	0
0	0	0	3.61586	0	0	0	5.20355		0	0	0	0	0	0	0	0		3.93394	0	7.34881	0	5.01942	3.93394	3.26017	0		5.3198	0	5.09788	0	3.72975	0	4.81223	0
0	0	0	4.01835	0	0	0	5.39106		0	0	0	0	0	0	0	0		4.4369	0	5.59189	0	4.21671	0	3.53821	2.87371		4.06102	0	6.81733	0	3.38496	3.38496	4.46073	0
0	0	0	3.98142	0	0	0	5.06751		0	0	0	4.9562	0	0	0	4.67087		0	3.83785	7.34308	0	3.16602	3.16602	3.83785	0		3.48983	0	5.25584	4.16761	0	0	3.48983	0
0	0	0	5.52024	0	0	0	6.21138		0	0	0	4.05496	0	0	0	4.05496		3.25925	0	5.17168	5.93079	0	0	0	0		4.56598	0	5.65763	0	3.48795	0	0	4.1657
0	0	0	5.02542	0	0	0	5.02542		0	0	0	2.63592	0	0	0	4.65062		4.48546	0	6.23395	0	2.92012	0	4.26513	0		0	0	4.28408	4.28408	4.28408	0	0	0
0	0	0	3.79038	0	0	0	6.25436		0	0	2.91588	0	0	0	0	3.58158		3.39792	0	6.56399	0	3.79217	0	4.47398	2.73766		3.21352	0	7.04454	0	4.97119	0	4.28495	0
0	0	0	4.02976	0	0	0	6.80614		0	0	0	0	0	0	0	3.39193		3.75418	0	6.13055	0	3.36036	0	4.588	0		3.13252	0	5.39507	4.88727	3.13252	0	0	0
0	0	0	3.56587	0	0	0	6.17832		0	0	0	0	0	0	0	3.84031		4.83904	2.60526	6.80628	0	5.4233	2.60526	3.26077	0		3.78907	0	6.81182	0	4.47084	0	4.47084	0
0	0	0	3.66522	0	0	0	6.12638		0	0	0	3.2497	0	0	0	0		2.67021	3.32813	7.12106	0	5.43604	2.67021	4.90846	0		4.37779	0	6.63515	3.30397	4.37779	0	3.30397	0
0	0	0	3.67121	0	0	0	6.21239		0	0	0	0	0	0	0	0		3.88071	0	4.56349	0	0	0	0	0		3.58088	4.66075	6.32701	0	4.94607	5.16779	3.58088	0
0	0	0	3.78435	0	0	0	5.71059		0	0	2.1666	0	0	0	0	3.67991		3.36614	0	4.7262	0	0	0	4.44147	0		0	0	6.2402	0	4.13413	0	0	0
0	0	0	0	0	0	0	6.28791		0	0	2.82052	2.82052	0	0	0	0		5.04396	0	4.53743	0	2.79779	2.79779	4.82243	0		0	0	6.7334	0	4.46144	0	3.56232	0
0	0	0	0	0	0	0	6.41864		0	0	3.41534	0	0	0	0	0		3.406	0	6.3185	0	4.08242	0	4.48224	0		3.91668	3.24324	6.67042	3.24324	3.24324	3.24324	4.82095	0
0	0	0	3.4588	0	0	0	5.99427		0	0	4.50581	0	0	0	0	0		3.74528	0	6.89207	2.22616	4.60687	3.52803	3.74528	0		2.89715	0	6.6259	0	5.24358	2.89715	4.79461	2.89715
0	0	0	3.8878	0	0	0	6.26689		0	0	0	0	0	0	0	0		0	0	4.17737	0	3.77955	0	0	0		0	0	6.54314	0	5.29397	0	4.60583	0
0	0	0	3.70084	0	0	0	6.07602		0	0	0	0	0	0	0	4.1827		4.34909	0	3.27598	0	0	0	0	4.34909		0	0	4.91128	0	4.50949	0	0	0
0	0	0	3.98589	0	0	0	6.27162		0	0	0	4.52906	0	0	0	3.84665		3.81904	0	7.27877	0	4.21716	3.1476	3.81904	0		0	0	5.5442	0	0	0	0	0
0	0	0	0	0	0	0	6.50974		0	0	0	5.34168	0	0	0	3.2952		3.64933	2.98186	6.8821	0	4.88334	3.64933	4.04609	0		4.70341	0	6.61257	0	4.48253	3.12959	4.19861	0
0	0	0	0	0	0	0	6.62982		0	0	3.10961	4.17803	0	0	0	4.17803		3.57458	4.07413	5.22552	0	4.53774	3.18303	4.53774	0		3.54909	0	6.51713	0	4.62835	0	4.22775	0
0	0	0	4.50016	0	0	0	6.10067		0	0	0	0	0	0	0	3.61775		5.74989	0	6.32831	0	5.5096	3.15138	4.22105	0		3.3083	0	6.70625	0	4.88804	0	3.3083	0
0	0	0	3.99085	0	0	0	5.9208		0	0	0	0	0	0	0	4.36281		0	0	4.55369	0	0	0	0	0		0	0	5.3239	0	4.48308	0	3.40681	4.08325
0	0	0	0	0	0	0	6.00708		0	2.43471	2.43471	0	3.75303	0	3.47314	3.47314		4.20885	3.13953	6.3551	0	5.40237	0	4.71371	3.13953		3.26278	0	6.48338	0	5.02212	2.6072	4.33554	0
0	0	0	4.32633	0	0	0	4.32633		0	0	3.70814	0	0	0	0	0		4.01599	0	4.51958	0	2.95279	0	0	0		3.38932	0	6.24732	0	4.06546	0	4.74999	0
0	0	0	4.33091	0	0	0	6.39877		0	0	0	0	0	0	0	3.23261		3.99763	0	3.99763	0	3.32267	0	0	0		0	0	6.83373	0	0	0	5.08963	0
0	0	0	4.6883	0	0	0	6.11635		0	0	0	5.55379	0	0	0	5.55379		4.04711	0	3.37129	4.04711	4.04711	0	0	0		4.18444	0	7.11434	0	4.4683	0	4.4683	0
0	0	0	3.66972	0	0	0	6.53573		0	0	0	4.02267	0	0	0	5.39545		0	0	4.35876	0	3.28542	0	0	0		0	0	6.35946	0	3.10763	0	5.26431	0
0	0	0	4.13038	0	0	0	5.98848		0	0	0	6.60715	0	0	0	5.2249		6.22088	0	6.37965	0	3.96928	0	3.96928	0		0	0	6.34188	0	4.306	0	2.95937	0
0	0	0	0	0	0	0	6.40802		0	0	3.9621	4.64569	0	0	0	5.73788		3.48236	0	7.06291	0	4.38003	2.81948	4.56027	0		0	0	5.00863	0	4.10231	3.42556	0	0
0	0	0	0	0	0	0	5.05628		0	0	0	3.28921	0	0	0	3.28921		5.15828	3.11831	5.15828	0	0	0	4.47086	0		3.63613	0	6.65524	0	4.71702	0	3.91721	0
0	0	0	4.11761	0	0	0	5.49161		0	0	0	2.41756	0	0	0	2.41756		4.20551	0	4.89117	6.13855	0	0	0	4.20551		4.30978	0	6.52235	0	2.963	0	4.30978	0
0	0	0	0	0	0	0	5.26746		0	0	2.97006	0	3.63723	0	0	0		4.0123	0	4.91768	3.33709	0	0	0	0		2.8989	0	6.7946	0	4.243	3.9601	4.92894	0
0	0	0	0	0	0	0	5.32199		0	0	3.24913	4.32153	0	0	0	6.82155		0	0	5.24819	3.65956	3.65956	0	3.65956	5.42964		0	0	6.26222	0	5.01422	4.32769	3.64766	0
0	0	0	0	0	0	0	6.14416		0	0	2.94089	2.94089	0	0	0	0		3.10441	0	4.17267	4.17267	0	0	0	0		4.37644	0	6.44482	0	0	0	5.06329	0
0	0	0	3.55852	0	0	0	6.42162		0	0	0	3.2569	0	0	0	0		3.95499	0	6.645	0	5.04075	0	5.04075	0		3.02165	0	6.73409	3.02165	0	0	4.08724	0
0	0	0	4.91596	0	0	0	5.72281		0	0	0	3.74636	0	0	0	3.74636		4.09114	0	4.49101	0	3.41457	0	0	4.77589		0	0	5.61057	0	3.68637	0	0	0
0	0	0	4.70517	0	0	0	5.39378		0	0	0	3.54961	0	0	0	3.54961		3.11835	0	6.11983	3.11835	4.47091	0	4.69176	0		6.07405	0	6.63268	0	4.47377	0	5.02849	0
0	0	0	4.53261	0	0	0	5.62402		0	0	0	0	0	0	0	3.30947		5.42905	0	5.88697	0	4.05583	3.65899	4.05583	0		4.01457	0	6.83065	0	5.10108	0	4.01457	0
0	0	0	3.9563	0	0	0	6.29021		0	0	0	4.96695	2.72516	0	0	2.72516		3.21455	0	3.21455	3.8874	3.21455	0	0	3.21455		3.18823	0	6.88481	0	5.09815	0	4.25896	0
0	0	0	0	0	0	0	5.01255		0	0	2.80774	0	0	0	0	3.47025		4.51292	0	5.31774	0	0	0	0	0		3.612	0	5.88998	0	3.612	0	0	0
0	0	0	4.4682	0	0	0	5.15559		0	0	0	0	2.92553	0	0	0		4.13815	3.07094	3.07094	0	4.13815	0	4.82329	0		0	0	6.77663	0	5.077	0	4.39007	0
0	0	0	4.10081	0	0	0	5.76125		0	0	0	0	0	0	0	5.90638		4.6426	0	6.5315	0	4.92787	3.56307	5.33092	0		5.22334	0	6.64635	0	4.82057	0	3.85308	0
0	0	0	3.5626	0	0	0	5.83933		0	0	0	5.76709	0	0	0	6.78674		3.46706	2.429	6.88106	3.07708	3.46706	0	3.46706	0		2.91625	0	6.71195	0	3.9781	2.91625	3.58195	0
0	0	0	3.25077	0	0	0	6.04684		0	0	2.28401	0	2.28401	0	0	0		4.48733	0	5.07011	3.58778	3.58778	0	2.92192	0		4.99907	0	6.9947	0	0	0	3.41625	0
0	0	0	4.15573	0	0	0	5.75254		0	0	3.3758	0	0	0	0	4.05171		7.00715	2.65992	6.5961	0	4.89748	4.39162	4.39162	0		3.55954	0	6.24068	0	0	0	0	0
0	0	0	0	0	0	0	6.06156		0	0	0	0	0	0	0	3.42349		7.14555	0	6.348	0	3.88217	2.82394	4.71762	2.82394		5.01357	0	7.00929	0	0	3.43038	4.1072	0
0	0	0	4.27133	0	0	0	6.51004		0	0	2.72496	0	0	0	0	3.38478		6.62349	0	5.30538	3.53814	4.21665	0	3.53814	0		6.2397	0	5.41553	0	3.49595	0	3.49595	0
0	0	0	4.01113	0	0	0	6.19213		0	0	2.72569	4.28131	0	0	0	2.72569		3.06189	0	3.73136	4.1288	3.06189	0	3.06189	0		4.70674	0	6.67993	0	4.70674	0	5.10919	0
0	0	0	4.13119	0	0	0	6.6812		0	0	0	3.40814	0	0	0	6.63389		3.21312	0	5.25672	0	0	0	3.60508	0		4.4853	0	6.67246	0	3.80337	0	4.4853	0
0	0	0	0	0	0	0	6.6373		0	0	0	3.71371	0	0	0	3.89196		5.70297	0	7.36527	0	4.45851	0	4.17468	0		0	0	6.83019	0	4.6982	3.33887	4.41355	0
0	0	0	0	0	0	0	6.11702		0	0	0	4.61621	0	0	0	5.3044		4.81777	0	6.97008	0	6.11116	0	5.10343	0		6.03229	0	7.1487	0	4.30883	0	4.59314	0
0	0	0	4.91889	0	0	0	5.9438		0	0	0	4.5593	0	0	0	2.99088		6.80903	0	5.14606	0	2.89455	0	4.23846	2.89455		3.22581	0	6.68303	0	5.38708	0	4.58186	0
0	0	0	4.6763	0	0	0	5.07865		0	0	0	3.05066	0	0	0	0		5.14116	0	6.26565	2.80012	3.46239	3.46239	4.94178	0		3.04127	0	6.65717	0	4.7924	0	4.39108	0
0	0	0	4.97963	0	0	0	6.42127		0	0	0	3.65859	0	0	0	2.99088		4.08414	0	6.84082	2.53988	3.19279	0	2.53988	0		0	0	6.70578	0	5.0371	0	0	0
0	0	0	0	0	0	0	6.28472		0	0	0	0	0	0	0	4.26054		4.0306	0	7.44724	0	5.27059	0	4.0306	0		4.11343	0	5.70969	4.11343	0	0	0	0
0	0	0	5.13692	0	0	0	6.74164		0	0	0	2.4656	0	0	0	4.18393		0	0	6.89502	0	5.15785	2.10408	4.07068	0		4.06823	0	5.66389	3.67129	4.57219	0	3.00326	0
0	0	0	3.74109	0	0	0	5.10943		0	0	0	0	0	0	0	6.53956		5.31628	4.40733	6.88101	0	4.12371	0	4.12371	0		3.86093	3.18861	6.58188	0	4.94541	0	4.5435	0
0	0	0	3.35048	0	0	0	6.36103		0	0	0	2.55489	0	0	0	3.20841		4.3951	0	7.04032	0	4.61577	3.04515	4.61577	0		0	0	6.74025	0	4.42385	0	4.14015	0
0	0	0	4.63467	0	0	0	5.32295		0	0	0	3.3078	0	0	0	5.06858		4.82476	2.9259	6.87916	0	4.27115	2.9259	5.17903	0		0	0	6.68075	0	4.95199	0	3.86742	0
0	0	0	0	0	0	0	5.36769		0	0	2.24595	0	0	0	0	5.63418		7.59784	4.37525	7.09778	0	4.55547	0	5.52971	2.81493		0	0	6.97652	0	3.29961	0	4.37332	0
0	0	0	4.10912	0	0	0	5.80033		0	0	0	4.75605	0	0	0	4.42301		5.94568	3.09883	6.19023	0	4.67152	0	4.67152	0		0	0	5.75813	0	3.83099	0	3.83099	0
0	0	0	0	0	0	0	5.33034		0	0	0	2.89237	0	0	0	6.44784		4.27557	0	6.88363	0	4.96174	3.99251	3.59623	0		4.07505	0	5.6708	0	4.75967	0	0	4.75967
0	0	0	3.86898	0	0	0	6.33456		0	0	0	0	0	0	0	4.53978		0	0	4.82696	3.07448	3.74425	0	3.74425	0		0	0	5.73905	4.14241	0	0	0	0
0	0	0	3.28073	0	0	0	6.37959		0	0	0	0	3.07135	0	0	3.74105		4.48485	0	4.8181	2.91954	0	0	0	0		3.13827	0	6.39145	0	5.17903	0	3.8095	0
0	0	0	4.19547	0	0	0	5.57041		0	0	1.94759	1.94759	1.94759	0	1.94759	2.56676		3.83215	0	4.51441	0	4.1144	0	0	0		0	0	5.16079	4.87502	3.79156	0	0	0
0	0	0	5.60289	0	0	0	6.64196		0	0	0	4.46703	0	0	0	0		3.05448	0	4.80616	0	3.72377	0	3.72377	0		3.43223	0	5.7053	5.35005	4.10909	0	0	0
0	0	0	0	0	0	0	6.50302		0	0	0	0	0	0	0	0		3.52041	0	6.43642	0	2.85642	0	4.5991	0		5.326	0	6.98028	0	5.03994	0	5.54817	0
0	0	0	3.7664	0	0	0	6.14304		0	0	2.65107	2.65107	0	0	0	3.70149		2.88059	2.88059	6.3799	0	4.44411	0	4.44411	0		3.96727	3.96727	5.56146	0	0	0	0	0
0	0	0	3.5356	0	0	0	5.86026		0	0	3.06539	2.41782	0	0	0	4.9705		2.49584	0	4.21643	0	2.49584	0	2.49584	3.1469		4.31924	0	6.6585	0	3.63932	0	3.63932	0
0	0	0	3.90178	0	0	0	6.08089		0	0	2.6892	0	0	0	0	2.6892		6.21471	0	4.96694	0	4.06104	0	4.06104	2.72514		4.55754	0	5.64914	0	0	0	0	0
0	0	0	0	0	0	0	4.75025		0	0	3.14034	0	3.14034	0	0	4.20968		3.96883	0	3.2944	5.34085	0	0	3.2944	0		0	0	5.31891	4.40994	0	0	0	0
0	0	0	4.35322	0	0	0	5.95231		0	0	0	2.18329	0	0	0	2.81845		0	0	3.77953	0	0	0	3.77953	0		4.04692	0	5.42002	0	0	0	0	0
0	0	0	0	0	0	0	5.57191		0	0	0	2.41106	0	0	0	3.7277		3.63306	0	7.04113	0	2.966	0	4.53336	0		4.29478	0	6.26395	0	4.84853	2.94859	3.61518	0
0	0	0	3.83696	0	0	0	6.76077		0	0	0	4.29815	0	0	0	4.4782		0	0	3.97781	0	0	0	4.66155	5.75384		0	0	6.89155	0	3.6218	0	4.98783	0
0	0	0	3.6259	0	0	2.95903	5.68177		0	0	0	0	0	0	0	5.5636		3.26476	2.6091	6.42609	0	4.15785	0	4.62198	0		4.21778	0	6.45581	0	4.90354	0	4.21778	0
0	0	0	5.32449	0	0	0	5.83337		0	0	0	4.70497	0	0	0	4.70497		3.27395	3.94799	7.10738	0	5.87723	5.54187	3.94799	0		0	0	6.71073	0	0	0	4.80084	0
0	0	0	3.83231	0	0	0	5.89262		0	0	0	3.67114	0	0	0	6.04563		6.04576	3.30807	6.26843	0	3.30807	3.30807	5.35498	0		5.09236	0	6.26675	3.72432	3.72432	0	0	3.72432
0	0	0	5.40386	0	0	0	5.40386		0	0	3.28707	0	0	0	0	4.76165		4.41974	0	6.64253	0	3.34492	0	0	0		4.74449	0	6.93396	0	4.23945	0	4.23945	0
0	0	0	0	0	0	0	6.04609		0	0	0	5.08024	0	0	0	4.67788		4.62154	0	5.94926	0	4.11725	0	4.62154	3.0507		2.95467	0	5.20923	0	2.95467	0	3.62142	3.62142
0	0	0	0	0	0	0	5.1891		0	0	0	3.54232	0	0	0	3.93809		3.27935	0	4.35254	3.95349	3.27935	0	3.27935	5.95162		0	0	5.85979	0	4.76687	0	4.76687	0
0	0	0	4.75306	0	0	0	6.5376		0	0	0	2.16637	0	0	0	4.14015		3.7621	0	5.13082	0	3.7621	0	4.66436	0		4.8537	0	5.54294	4.16833	4.56862	0	0	0
0	0	0	5.02076	0	0	0	6.55601		0	0	0	3.83823	0	0	0	4.23649		0	0	7.16927	0	0	0	4.10928	0		3.24355	0	6.2502	0	3.24355	0	0	0
0	0	0	0	0	0	0	4.77156		0	0	0	3.00317	0	0	0	5.26006		5.54429	0	6.82931	0	5.25791	0	4.16966	0		6.61579	0	6.75538	0	5.01169	3.64518	5.01169	0
0	0	0	4.95115	0	0	0	6.15016		0	0	2.35769	0	0	0	0	3.39113		3.87604	0	7.03402	2.55009	4.27457	0	3.87604	0		3.30339	3.30339	6.63455	0	3.97799	0	3.97799	0
0	0	0	4.45814	0	0	0	6.52739		0	0	0	0	0	0	0	3.91588		4.00023	0	4.68418	0	0	0	0	0		3.0116	0	6.45921	0	4.07686	0	4.07686	0
0	0	0	4.45432	0	0	0	6.10309		0	0	0	4.1778	0	0	0	4.86325		4.09084	0	4.37433	3.02513	0	0	3.6937	0		4.27469	0	6.43134	0	4.96086	0	4.67551	0
0	0	0	0	0	0	0	5.33776		0	0	0	0	0	0	3.63332	3.85116		4.05363	0	4.05363	4.95945	0	0	0	4.05363		3.65879	0	6.3425	0	4.74008	0	4.33897	0
0	0	0	4.9287	0	0	0	6.53233		0	0	0	4.72985	0	0	0	4.0455		5.09943	2.94985	7.07132	0	4.98241	2.94985	4.01294	0		0	0	6.89872	0	6.11148	0	0	0
0	0	0	0	0	0	0	6.43926		0	0	0	4.59333	0	0	0	4.99542		0	0	5.65946	0	0	0	0	0		3.57166	0	6.48911	0	4.25066	0	4.25066	0
0	0	0	2.9222	0	0	0	5.50999		0	0	0	0	0	0	0	4.16854		4.68984	0	4.18512	0	3.11649	0	4.18512	0		4.01348	0	6.63561	0	4.69755	0	4.69755	0
0	0	0	0	0	0	0	6.66198		0	0	0	2.88352	0	0	0	5.77351		2.5496	3.2029	6.44015	0	3.2029	3.2029	3.59473	0		0	0	4.44064	0	5.53136	0	0	0
0	0	0	5.21867	0	0	0	6.88824		0	0	2.44393	0	0	0	0	3.0927		6.87539	2.51594	6.76359	0	4.39009	3.16786	4.52207	0		0	0	6.84915	0	0	0	4.90959	0
0	0	0	4.52119	0	0	0	5.71752		0	0	0	0	0	0	0	6.08649		4.06184	0	7.10556	0	4.56575	0	4.89925	0		0	0	6.33107	0	0	0	4.87065	0
0	0	0	0	0	0	0	6.18745		0	0	0	0	0	0	0	2.36864		4.87926	0	6.81864	0	4.04205	0	5.12889	0		5.71579	0	7.00617	0	4.18735	0	4.87287	0
0	0	0	4.09724	0	0	0	5.28951		0	0	0	2.44077	0	0	0	3.08939		6.25439	0	5.72023	0	4.16399	2.61488	4.34372	0		5.42918	0	6.52487	0	3.83714	0	5.20714	0
0	0	0	3.18736	0	0	0	5.92048		0	0	0	3.76352	0	0	0	6.09368		3.33185	3.72534	6.9208	0	4.69099	2.67381	4.69099	0		3.54927	0	6.61249	0	3.54927	0	4.78128	0
0	0	0	4.38435	0	0	0	5.62816		0	0	0	0	0	0	0	3.767		2.78469	0	5.7686	0	4.34347	0	3.84127	0		3.89165	0	4.57454	0	0	0	0	0
0	0	0	4.87313	0	0	0	6.33357		0	0	0	2.70917	0	0	0	3.76237		5.29622	0	5.53631	0	2.94721	2.94721	4.84709	0		4.60854	0	6.3349	3.52967	4.20805	0	0	0
0	0	0	4.37484	0	0	0	5.92299		0	0	0	3.4543	0	0	0	6.32813		4.11787	0	5.86216	0	3.61784	0	0	0		0	0	5.84148	0	0	0	0	0
0	0	0	0	0	0	0	0		0	0	0	0	0	0	0	3.99514		4.71343	2.96557	6.3484	0	5.40208	0	4.53291	0		0	0	5.6773	0	3.31306	0	3.31306	0
0	0	0	3.99091	0	0	0	6.05404		0	0	0	0	0	0	0	4.10462		6.3487	0	4.88818	0	3.80453	0	4.88818	0		4.44035	0	6.56996	0	3.08882	0	4.44035	0
0	0	0	3.88034	0	0	0	5.47312		0	0	0	2.46128	0	0	0	4.00002		3.08431	3.08431	7.28665	0	4.83719	4.99021	4.83719	0		6.14598	0	5.55991	0	3.96575	0	0	0
0	0	0	5.17169	0	0	0	5.68025		0	0	0	0	0	0	0	3.4749		0	0	4.68721	4.40259	0	0	0	0		0	0	6.90372	3.49941	4.97971	0	4.97971	0
0	0	0	3.36825	0	0	0	6.70172		0	0	0	3.0236	0	0	0	3.0236		2.43717	5.48535	6.44164	2.43717	4.3052	2.43717	2.43717	0		2.93044	0	6.34308	2.28929	4.49624	0	3.31795	0
0	0	0	3.46319	0	0	0	5.38188		0	0	0	3.35093	0	0	0	6.61243		0	0	5.07688	3.31584	0	0	0	0		3.68539	0	6.55178	3.68539	5.45602	0	4.36591	0
0	0	0	4.75385	0	0	0	6.21354		0	0	0	3.27407	0	0	0	4.63157		3.56007	0	4.63955	0	3.56007	0	0	6.17237		0	0	7.10717	0	3.90777	0	3.90777	0
0	0	0	3.41189	0	0	0	5.90681		0	0	0	5.17678	0	0	0	4.77413		4.52373	0	6.3064	0	4.80869	4.34357	5.21143	2.78479		5.59209	0	6.95619	0	4.82325	0	5.10891	0
0	0	0	0	0	0	0	5.65519		0	0	0	4.09549	0	0	0	6.02702		5.63869	0	6.38711	0	4.20326	0	3.52495	0		3.22822	0	6.92644	0	4.80545	0	3.22822	0
0	0	0	4.55787	0	0	0	6.254		0	0	0	0	0	0	0	4.06656		3.99039	0	6.835	0	5.22985	2.65808	4.67424	0		0	0	6.55997	0	0	0	4.55423	0
0	0	0	0	0	0	0	6.48547		0	0	0	0	0	0	0	3.54521		3.30536	0	5.35218	3.30536	0	0	3.30536	0		3.63317	0	5.55616	0	0	0	3.63317	0
0	0	0	3.00764	0	0	0	5.79324		0	0	0	5.30092	0	0	0	3.14282		4.12014	3.72277	6.1428	0	3.0535	3.0535	4.80514	0		4.45779	0	6.80809	0	4.79095	0	4.45779	2.89366
0	0	0	4.30469	0	0	0	4.99106		0	0	0	3.24668	0	0	0	6.84565		2.78805	2.78805	6.80318	0	3.84477	0	4.52716	0		0	0	6.89109	0	4.81874	0	4.13363	0
0	0	0	0	0	0	0	6.58437		0	0	2.39235	0	0	0	0	3.70762		5.53111	0	4.53934	0	2.65555	0	2.65555	0		0	0	5.07662	3.83934	4.52168	0	0	0
0	0	0	5.32354	0	0	0	5.83242		0	0	0	3.75472	0	0	0	3.75472		0	0	4.84182	0	0	0	0	0		0	0	5.48013	0	0	0	0	0
0	0	0	0	0	0	0	6.19538		0	0	0	0	0	0	0	3.73154		2.75324	0	4.49043	0	4.49043	0	4.09056	0		0	0	6.62838	0	4.97576	0	5.19752	0
0	0	0	0	0	0	0	5.98918		0	0	2.74148	4.29796	0	0	0	4.07822		4.10977	0	6.97336	0	5.32189	4.44154	4.44154	0		5.22435	0	6.6066	0	4.71711	0	4.3161	0
0	0	0	0	0	0	0	6.68994		0	0	0	0	0	0	0	3.66551		3.67117	0	0	3.67117	0	0	3.67117	0		0	0	6.30182	0	3.83688	0	3.83688	0
0	0	0	0	0	0	0	0		0	0	0	2.78095	0	0	0	4.51968		7.18117	0	6.04495	0	4.44494	0	4.91053	0		3.27046	0	6.72944	0	5.03005	0	4.62785	0
0	0	0	5.92462	0	0	0	6.07838		0	0	0	2.60851	0	0	0	2.60851		6.39945	0	6.69278	0	4.88899	0	4.63983	0		4.54991	0	6.84294	0	4.54991	0	4.54991	0
0	0	0	5.30983	0	0	0	6.40514		0	0	0	0	0	0	0	5.93869		0	4.81863	5.91184	0	0	0	4.81863	0		3.29355	0	6.34851	0	3.96796	0	0	0
0	0	0	4.78718	0	0	0	5.47615		0	0	0	0	0	0	0	4.67796		2.84038	0	4.18188	0	0	0	2.84038	0		4.20038	0	6.78909	0	5.28895	3.52211	4.886	0
0	0	0	0	0	0	0	5.23196		0	0	0	0	0	0	0	3.53394		3.24334	0	4.59992	5.28803	0	0	3.24334	0		4.43775	0	7.01075	0	4.65852	0	4.154	0
0	0	0	3.38783	0	0	0	5.15104		0	0	0	3.79439	0	0	0	3.79439		4.13698	0	4.53711	0	2.79748	0	0	0		0	0	6.78686	0	3.91549	0	3.91549	0
0	0	0	0	0	0	0	6.71552		0	0	2.88985	2.88985	0	0	0	3.9507		5.61264	0	6.25	2.73186	4.0681	0	3.7861	0		5.44814	0	6.48145	0	3.09239	0	4.16027	0
0	0	0	0	0	0	0	6.47447		0	0	0	4.4723	0	2.90753	0	5.68798		0	3.44509	6.35884	0	5.36328	0	5.20991	0		4.09912	0	6.16394	0	3.42243	3.42243	4.09912	0
0	0	0	0	0	0	0	6.21433		0	0	0	5.52028	0	0	0	5.94378		4.12115	0	6.81394	0	2.78238	2.78238	4.12115	0		0	0	6.44225	0	4.618	0	0	0
0	0	0	3.30886	0	0	0	5.91338		0	0	0	0	0	0	0	5.575		5.98772	0	6.99376	0	4.80385	0	4.47065	0		4.69414	0	6.76554	0	4.01009	0	4.91545	0
0	0	0	3.78504	0	0	0	5.5577		0	0	0	0	3.92545	0	0	3.92545		5.16107	0	5.93116	0	5.16107	0	4.47364	3.39758		3.36404	0	5.72998	0	3.36404	0	0	0
0	0	0	0	0	0	0	6.76358		0	0	0	2.80156	0	0	0	2.80156		4.75304	0	5.99962	0	5.44186	0	4.75304	0		3.34021	0	6.94269	0	5.102	0	0	0
0	0	0	3.40083	0	0	0	6.97876		0	0	0	4.5432	0	0	0	6.61329		0	0	3.89984	0	4.58281	0	4.58281	0		3.81025	0	5.40182	0	4.49227	0	0	0
0	0	0	5.26104	0	0	0	5.26104		0	0	0	1.94666	0	0	0	3.43483		3.8181	0	6.6875	0	3.8181	0	4.5002	3.8181		3.62527	0	6.54415	0	4.99139	0	3.62527	0
0	0	0	4.24914	0	0	0	6.35676		0	0	0	2.96441	0	0	0	6.60168		3.87633	0	3.2037	3.2037	0	0	0	3.2037		3.22129	0	6.76524	0	4.97923	0	0	0
0	0	0	4.01663	0	0	0	5.61155		0	0	0	0	0	0	0	5.26914		0	0	3.97796	0	0	0	0	0		3.6546	0	6.72063	0	3.6546	0	4.33473	0
0	0	0	3.77786	0	0	0	6.52877		0	0	0	0	0	0	0	6.50611		3.81094	4.49296	5.40252	3.13968	3.81094	3.13968	3.81094	0		4.50192	0	5.59311	0	0	0	0	4.50192
0	0	0	3.34307	0	0	0	6.44419		0	0	0	3.76632	0	0	0	6.04786		0	0	5.03275	0	3.94709	0	3.27307	0		7.7612	0	4.99498	0	0	0	0	3.90982
0	0	0	4.65839	0	0	0	6.59614		0	0	0	3.99564	0	0	0	5.59025		6.19331	2.32398	5.88731	0	4.43018	0	4.53435	2.32398		4.93417	0	6.78438	0	4.71282	0	4.93417	0
0	0	0	0	0	0	0	5.32091		0	0	0	0	0	0	0	4.77247		3.11429	0	4.46671	0	0	3.11429	3.11429	0		4.08308	0	6.63234	0	5.24999	0	4.30284	0
0	0	0	0	0	0	0	5.72009		0	0	3.13518	0	0	0	0	3.95731		6.61721	0	5.7163	0	4.40356	0	4.62425	0		0	0	6.50596	0	5.67499	3.40282	4.07919	0
0	0	0	4.25743	0	0	0	5.50003		0	0	0	4.42699	0	0	0	5.43095		5.78202	0	7.098	0	4.85719	0	3.77401	0		0	0	6.49107	0	3.27019	0	4.34315	0
0	0	0	4.46747	0	0	0	5.47175		0	0	0	3.88754	0	0	0	6.26662		4.08866	0	4.08866	2.75142	2.75142	0	4.08866	0		0	0	5.08156	0	3.9953	0	3.32038	0
0	0	0	4.21453	0	0	0	5.81207		0	0	0	3.43345	0	0	0	5.65543		0	0	4.34683	0	0	0	0	3.27378		0	0	4.84185	0	0	0	0	0
0	0	0	4.93664	0	0	0	6.35257		0	0	2.98369	0	0	0	0	2.98369		4.74497	0	6.84144	0	5.07895	0	5.32888	3.16972		2.77384	0	6.85357	0	4.51218	0	3.82994	0
0	0	0	0	0	0	0	4.79637		0	0	2.85869	0	0	0	0	3.52275		4.95115	0	5.56691	0	0	3.04681	3.04681	0		0	0	4.84534	3.76233	3.76233	0	0	0
0	0	0	3.88001	0	0	0	6.25896		0	0	0	0	0	0	0	5.98796		4.9134	0	4.5116	0	0	0	0	0		3.6617	0	6.68146	0	4.74304	3.6617	4.34192	0
0	0	0	0	0	0	0	6.33212		0	0	0	0	2.42726	0	0	3.07526		3.64518	0	5.01169	0	0	0	0	0		0	0	6.58844	4.51858	0	0	0	0
0	0	0	0	0	0	0	7.02289		0	0	0	0	0	0	0	5.82334		0	0	5.81064	0	4.16506	0	4.16506	0		4.8837	0	6.55151	0	4.48201	4.8837	3.80011	0
0	0	0	4.42688	0	0	0	6.40893		0	0	0	0	2.61441	0	0	3.27027		3.06408	0	3.73361	4.96915	3.06408	0	0	5.10181		5.26759	0	6.79502	0	5.13479	0	3.89664	0
0	0	0	4.37854	0	0	0	6.07297		0	0	0	4.47185	0	0	0	5.02656		0	0	4.62148	4.06921	0	0	2.73292	3.39301		5.85319	0	6.66252	0	3.79364	0	4.87713	0
0	0	0	4.66488	0	0	0	6.73604		0	0	0	2.89566	0	0	0	5.73243		5.59976	0	6.42435	0	4.57677	0	4.07278	0		3.43035	0	7.15941	0	4.10717	0	4.50714	0
0	0	0	3.80612	0	0	0	5.98338		0	0	0	2.91397	0	0	0	3.57961		2.76311	0	4.32076	2.76311	2.76311	0	0	0		4.18336	0	6.63317	0	4.40345	4.40345	3.90075	0
0	0	0	4.47607	0	0	0	5.97126		0	0	0	4.92963	0	0	0	4.02413		4.90034	0	4.06292	0	0	0	0	2.99813		4.43149	0	5.52214	0	0	0	0	0
0	0	0	0	0	0	0	6.77153		0	0	0	4.13299	0	0	0	6.53419		4.32962	0	4.14993	0	3.25702	0	3.64956	0		3.71367	0	6.78116	0	4.61522	0	4.79589	0
0	0	0	4.25887	0	0	0	5.85694		0	0	0	2.53203	0	0	0	0		5.76278	0	4.30687	2.84888	0	0	3.23485	0		3.90359	0	7.1292	0	3.90359	0	4.18621	0
0	0	0	4.65791	0	0	0	5.49977		0	0	0	0	0	0	0	5.49926		0	0	7.17577	0	3.158	0	4.73284	0		3.27687	0	5.43996	0	3.27687	0	3.95096	0
0	0	0	5.23054	0	0	0	6.01608		0	0	0	3.78347	0	0	0	5.46943		0	0	4.70459	0	0	0	2.9571	0		3.96784	0	6.75327	0	3.96784	0	3.96784	0
0	0	0	0	0	0	0	6.37935		0	0	0	2.9047	0	0	0	0		0	0	4.98896	3.90388	0	0	0	3.23069		3.9245	0	5.00986	3.9245	3.9245	0	3.9245	0
0	0	0	0	0	0	0	5.29781		0	0	0	2.70607	0	0	0	3.75913		3.46262	0	7.10367	0	5.22791	3.46262	3.74243	2.42482		3.96382	0	6.58509	0	5.55795	3.96382	0	0
0	0	0	0	0	0	0	5.30123		0	0	2.19803	3.49738	0	0	0	2.19803		6.38397	0	7.40325	0	0	0	4.06423	0		4.25878	0	6.40568	0	3.86036	3.18805	4.25878	0
0	0	0	4.03157	0	0	0	5.40447		0	0	0	3.85455	0	0	0	4.93893		3.85711	0	4.94154	0	0	0	3.85711	3.85711		0	2.8713	6.78443	0	4.76746	0	4.2142	0
0	0	0	4.99022	0	0	0	5.99749		0	0	2.64976	2.64976	0	0	0	3.70011		5.40177	0	6.00586	0	4.71312	0	3.63231	0		5.24746	0	6.54291	0	4.66388	0	3.76163	0
0	0	0	4.08465	0	0	0	5.17199		0	0	3.60105	2.93483	0	0	0	4.28045		3.25971	0	4.33239	0	3.25971	0	4.33239	0		6.35743	0	5.77103	0	4.5743	0	0	3.4961
0	0	0	0	0	0	0	6.93519		0	0	0	0	0	0	0	3.63497		7.23353	0	5.15913	0	2.90697	0	3.57242	0		2.89072	0	6.82365	0	4.45471	0	4.63509	0
0	0	0	5.06547	0	0	0	5.75546		0	0	0	0	0	0	0	3.69234		2.562	0	6.92535	0	2.562	0	3.60781	0		4.65771	0	6.66436	0	0	0	0	0
0	0	0	4.41982	0	0	0	6.48868		0	0	2.90946	0	0	0	0	4.47432		2.30806	0	5.25308	2.30806	2.30806	2.9502	3.33807	0		3.80101	0	3.80101	0	4.48292	0	4.48292	0
0	0	0	0	0	0	0	5.74848		0	0	0	4.22414	0	0	0	3.82597		3.81567	4.89949	6.68502	0	6.09823	3.81567	5.1853	0		0	0	5.11422	0	4.42707	0	0	0
0	0	0	0	0	0	0	5.75724		0	0	0	0	0	0	0	4.1074		0	0	3.64138	3.64138	0	0	0	6.25579		3.69847	0	6.6704	0	3.69847	0	3.69847	0
0	0	0	3.86417	0	0	0	6.2428		0	0	0	4.60202	0	0	0	3.70066		4.12488	0	7.08495	0	4.99088	0	4.12488	0		6.33821	0	6.71495	0	4.77629	0	4.95721	0
0	0	0	0	0	0	0	6.26489		0	0	0	0	0	0	0	4.94299		3.3412	0	3.3412	0	0	0	0	0		0	0	5.05146	3.4673	3.4673	0	3.4673	0
0	0	0	4.18673	0	0	0	5.96575		0	0	0	0	0	0	0	4.12416		4.03678	0	5.72698	0	0	0	3.36113	0		3.07491	0	6.94061	0	5.11309	0	0	0
0	0	0	3.5824	0	0	0	6.09543		0	0	0	0	0	0	0	6.7436		6.98692	0	6.37589	0	4.3083	0	3.62852	0		0	0	6.57545	0	5.41536	3.82356	4.50572	0
0	0	0	4.0695	0	0	0	6.25142		0	0	0	0	0	0	0	3.27995		3.30173	0	6.66668	0	5.21557	0	4.66002	0		0	0	5.13536	0	0	0	0	3.76657
0	0	0	3.99587	0	0	0	4.67978		0	0	0	0	0	0	3.98291	3.30823		7.30692	0	5.07447	0	0	0	0	0		4.66313	0	6.76502	0	4.88439	0	3.97938	0
0	0	0	0	0	0	0	5.92011		0	0	2.50359	4.04536	0	0	0	2.50359		6.35638	5.38982	6.67749	0	5.19016	0	5.38982	0		4.28454	0	6.71422	0	4.28454	0	4.28454	0
0	0	0	0	0	0	0	6.44387		0	0	0	2.78119	0	0	0	4.33979		3.02752	0	4.09331	0	3.02752	0	0	3.69615		4.3773	0	5.4675	4.3773	0	0	0	0
0	0	0	3.20963	0	0	0	5.4752		0	0	0	0	0	0	0	3.83948		5.45105	0	6.17098	0	3.34267	0	3.34267	0		0	0	6.84221	0	3.83053	0	4.62934	0
0	0	0	3.81823	0	0	0	4.90209		0	0	0	0	0	0	2.61748	3.27345		3.15313	0	4.8223	0	2.50181	0	3.54425	2.50181		3.98998	0	6.89548	0	4.56951	0	3.49141	0
0	0	0	4.06302	0	0	0	6.35		0	0	0	0	0	0	0	3.01876		5.21365	0	7.20137	0	3.05904	0	4.12586	0		2.88	0	6.73545	0	4.22329	0	3.94048	0
0	0	0	0	0	0	0	6.06709		0	0	0	0	0	0	0	3.65464		2.85896	0	5.74755	3.52302	0	0	4.2013	0		3.36647	0	5.73248	3.36647	0	0	3.36647	5.12904
0	0	0	4.31785	0	0	0	5.56105		0	0	0	0	0	0	0	3.31674		5.26975	0	4.80283	3.22569	3.22569	0	0	0		6.31396	0	6.43155	0	5.33615	0	0	4.24712
0	0	0	0	0	0	0	6.9992		0	0	0	5.52153	0	0	0	4.71559		6.61635	0	6.32054	0	3.00239	0	4.35072	0		0	0	6.94854	0	0	0	0	0
0	0	0	0	0	0	0	5.30183		0	0	0	0	0	0	0	0		3.56443	3.56443	4.24332	0	0	0	0	3.56443		0	0	5.13155	3.76282	0	0	0	0
0	0	0	3.62762	0	0	0	6.00106		0	0	0	3.92176	0	0	3.24822	6.84725		3.9564	0	4.23929	0	3.56046	0	2.89534	0		0	0	5.09268	4.40565	0	0	0	4.40565
0	0	0	0	0	0	0	6.72979		0	0	0	0	0	0	0	3.77605		3.29513	0	4.36872	3.29513	0	3.29513	0	0		0	0	4.8998	0	4.8998	0	0	4.21407
0	0	0	4.31782	0	0	0	6.0116		0	0	0	4.48115	0	0	0	5.28577		5.13157	0	6.78501	0	5.82176	0	4.44431	0		3.56427	0	6.24553	0	3.56427	0	0	0
0	0	0	3.83665	0	0	0	5.76391		0	0	0	3.47543	0	0	0	6.87901		3.50136	0	4.39939	0	0	0	0	0		2.8846	0	6.79851	2.8846	4.62868	0	4.44831	0
0	0	0	3.92723	0	0	0	4.61048		0	0	0	0	2.31361	0	0	3.84062		4.45099	0	4.6718	4.45099	3.0991	0	0	3.76944		0	0	7.04789	0	0	0	0	0
0	0	0	0	0	0	0	5.11315		0	0	2.19293	0	0	0	0	3.21424		3.78831	0	4.69093	0	3.11754	0	5.02477	0		5.19502	0	5.88539	4.10744	0	0	0	0
0	0	0	3.83099	0	0	0	5.60451		0	0	6.18408	3.72161	0	0	0	3.72161		3.15895	0	6.96664	0	4.51287	0	3.83063	0		3.72352	0	6.56269	0	4.8059	3.05423	4.1209	0
0	0	0	5.2065	0	0	0	5.54141		0	0	0	0	0	0	0	3.73849		4.88633	0	4.42085	0	0	0	3.52243	0		3.83196	0	6.73798	0	4.51421	0	3.43727	0
0	0	0	5.28282	0	0	0	6.50301		0	0	0	0	0	0	0	4.64804		4.28401	0	0	0	0	0	0	0		5.50189	0	6.94569	0	4.81282	0	4.52784	0
0	0	0	4.07722	0	0	0	5.673		0	0	0	0	0	0	0	5.23039		4.04101	0	7.06865	0	4.5044	2.49953	3.54184	0		3.46862	0	6.43431	0	3.46862	3.46862	4.14607	0
0	0	0	4.81923	0	0	0	6.19946		0	0	0	4.43834	0	0	0	6.28462		0	0	4.17401	5.77106	0	0	0	4.17401		6.88336	0	6.52712	0	3.90691	0	4.30565	0
0	0	0	0	0	0	0	5.42327		0	0	0	0	0	0	0	3.71491		4.34352	0	5.72003	0	4.84914	0	3.94453	3.27056		3.10066	0	7.02577	0	4.67341	3.10066	4.1688	0
0	0	0	3.89296	0	0	0	5.66759		0	0	0	2.74565	0	0	0	2.74565		5.47939	0	6.70022	0	4.2851	2.55994	4.2851	0		0	0	6.81898	3.38656	4.46237	4.06265	4.74716	0
0	0	0	3.86944	0	0	0	5.64365		0	0	0	2.96763	0	0	0	4.53506		3.1757	0	4.53017	0	0	0	0	0		3.78565	0	5.84504	0	3.78565	0	0	0
0	0	0	3.68335	0	0	0	6.05812		0	0	0	3.68319	0	0	0	6.26233		5.76001	0	7.02067	0	4.99639	0	4.63166	2.50946		2.97906	0	6.10716	0	2.97906	0	3.64646	0
0	0	0	3.8332	0	0	0	5.07038		0	0	0	4.36949	0	0	0	4.36949		3.9554	2.41977	6.77042	0	4.53463	0	4.73335	0		0	0	5.90627	0	4.52811	0	0	0
0	0	0	3.73404	0	0	0	6.27669		0	0	0	0	0	0	0	4.15729		4.49629	0	6.5449	0	4.89803	2.75879	4.89803	0		4.66634	0	6.33264	0	0	0	4.66634	3.58636
0	0	0	3.3883	0	0	0	5.84177		0	0	0	0	0	0	0	3.61191		3.87081	0	7.3469	0	3.19829	0	3.19829	0		4.28338	0	6.9446	0	4.28338	3.60393	0	0
0	0	0	3.78797	0	0	0	5.96486		0	0	2.79596	0	3.4581	0	0	4.13538		4.86636	3.35376	6.49774	0	4.42879	0	4.62729	0		0	0	5.63652	0	4.26087	0	0	0
0	0	0	0	0	0	0	5.38767		0	0	0	3.89394	0	0	0	3.89394		4.22244	0	4.22244	0	0	0	0	0		0	0	4.98662	0	3.90157	0	0	0
0	0	0	0	0	0	0	4.81639		0	0	2.89841	3.56362	0	0	0	2.89841		5.90585	0	6.625	0	4.12762	0	4.63198	0		5.59483	0	6.83187	0	3.23343	0	4.81082	0
0	0	0	4.78412	0	0	0	5.69538		0	0	0	2.48425	0	0	0	3.13481		0	0	5.96007	0	0	0	4.3609	0		3.62217	0	5.84926	0	0	0	2.9554	0
0	0	0	3.78559	0	0	0	5.638		0	0	0	0	2.29662	0	0	2.29662		6.58156	0	6.36364	0	4.45183	0	4.95798	0		5.68064	0	6.76409	0	4.82508	3.15582	4.6262	0
0	0	0	5.71928	0	0	0	5.71928		0	0	0	3.78227	0	0	0	4.86559		3.68833	0	4.77013	0	3.01989	0	0	0		3.93839	0	6.66084	3.26454	4.33734	0	3.93839	0
0	0	0	4.93741	0	0	0	5.44536		0	0	0	0	0	0	0	4.47299		4.85495	0	5.3041	0	0	0	2.95472	0		0	0	6.84187	0	4.4546	3.10258	4.17078	0
0	0	0	0	0	0	0	4.85652		0	0	0	2.99029	0	0	0	6.46663		4.83109	2.64541	5.85181	2.02083	2.02083	0	2.64541	3.02693		3.62339	0	6.40136	0	4.3031	3.62339	4.01992	0
0	0	0	2.96742	0	0	0	5.62627		0	0	0	3.66991	0	0	0	6.13118		3.96792	0	4.5194	0	0	0	0	0		4.0963	0	5.18376	3.41965	3.41965	0	3.41965	0
0	0	0	0	0	0	0	6.01685		0	0	0	0	0	0	0	4.79649		0	0	6.471	0	2.61371	0	3.26954	0		0	3.58524	5.9576	0	0	0	4.66519	0
0	0	0	4.39821	0	0	0	5.89267		0	0	0	0	0	0	0	4.41435		0	0	4.23678	4.92268	0	0	0	0		3.15848	0	6.55047	0	4.73333	0	3.83015	3.15848
0	0	0	4.94971	0	0	0	6.24383		0	0	2.06962	2.06962	0	0	0	3.08033		0	0	5.44747	0	0	0	0	0		4.17581	0	6.35928	0	4.17581	0	4.17581	0
0	0	0	0	0	0	0	5.70299		0	0	0	4.37126	0	0	0	4.7725		3.43737	0	4.11431	0	0	0	3.43737	3.43737		0	2.95004	7.07152	0	4.69721	0	4.85005	0
0	0	0	4.00323	0	0	0	5.93337		0	0	0	0	0	0	0	4.13076		5.2431	0	4.24071	0	0	0	2.8967	2.8967		0	0	6.92148	0	4.69608	4.01202	0	0
0	0	0	0	0	0	0	5.84598		0	0	0	0	0	0	0	5.87471		3.51902	2.85507	6.76724	0	4.41738	0	3.91456	0		5.21393	0	6.50925	0	3.44901	0	0	0
0	0	0	3.74368	0	0	0	4.9794		0	0	0	2.75137	0	0	0	5.68454		4.14268	0	5.45272	4.36264	3.86028	0	2.80293	0		5.5953	0	6.54852	0	5.00049	0	4.00061	0
0	0	0	0	0	0	0	5.1314		0	0	0	0	0	0	0	6.54014		4.21045	0	4.76368	0	0	0	0	0		6.90707	0	5.35267	0	0	3.98049	3.98049	0
0	0	0	4.71045	0	0	0	5.39908		0	0	0	0	0	0	0	4.35389		6.89934	2.77318	6.37394	0	4.33135	0	3.82925	0		0	0	6.86825	0	5.35214	3.43426	3.43426	0
0	0	0	3.2429	0	0	0	5.84502		0	0	0	2.60789	0	0	0	3.93733		6.09863	0	6.56779	0	4.63027	0	4.74697	0		0	0	6.99348	0	4.23457	0	4.23457	0
0	0	0	4.63533	0	0	0	6.57289		0	0	0	4.77834	0	0	0	4.9998		3.78137	0	7.40524	0	4.96926	4.74785	4.86467	0		3.1863	0	6.9063	0	4.54111	3.1863	5.09614	0
0	0	0	4.02707	0	0	0	5.80387		0	0	0	3.61103	0	1.94601	0	3.61103		3.36148	0	4.94278	4.72142	4.03714	0	0	0		3.79118	0	7.00794	0	5.02769	0	4.47298	0
0	0	0	0	0	0	0	5.97007		0	0	0	3.19157	0	0	0	3.58324		5.59489	0	4.28331	0	2.93757	0	3.60386	2.93757		0	0	5.48531	4.79631	4.39496	0	3.71408	0
0	0	0	4.13924	0	0	0	6.20464		0	0	0	2.58776	0	0	0	3.24259		4.50272	0	7.05739	0	4.28234	0	3.60291	0		0	0	6.81125	0	3.32059	0	4.90069	0
0	0	0	3.47573	0	0	0	6.01171		0	0	0	5.05474	0	0	0	4.58855		7.21949	0	6.3043	0	4.52164	0	4.52164	0		0	0	5.15548	4.2478	0	0	3.56885	0
0	0	0	3.72231	0	0	0	6.26469		0	0	0	2.74248	0	0	0	4.47907		5.54453	2.9218	6.21836	0	4.26688	0	5.0132	0		4.67757	0	6.77351	0	4.17293	0	3.99368	0
0	0	0	5.61313	0	0	0	5.10473		0	0	0	3.3708	0	0	0	3.3708		4.62888	3.27146	4.62888	0	0	0	0	0		3.72306	0	5.09107	4.40406	3.72306	0	0	6.00366
0	0	0	0	0	0	0	5.51252		0	0	5.13793	0	0	0	0	0		3.66311	0	7.05571	0	5.25181	0	5.02998	0		3.3679	0	7.07135	0	4.44327	0	4.04366	3.3679
0	0	0	0	0	0	0	5.8736		0	0	3.21299	3.21299	0	0	0	4.56864		4.51975	0	6.72557	0	3.44269	2.78102	5.20744	0		6.51257	0	6.91753	0	4.44346	0	5.13071	0
0	0	0	2.63462	0	0	0	5.45482		0	0	0	2.84414	0	0	0	6.18745		0	0	5.49707	0	2.98014	0	3.64757	0		5.47421	0	6.2704	0	5.35695	0	3.9847	0
0	0	0	3.65504	0	0	0	6.19583		0	0	0	2.81705	0	0	0	3.47985		3.09805	0	5.13719	0	3.09805	3.09805	3.09805	0		0	0	6.8845	0	4.25867	0	3.57956	0
0	0	0	3.99138	0	0	0	6.27719		0	0	0	2.89615	0	0	0	3.56129		3.90412	0	6.47557	4.40685	0	0	4.58714	0		0	0	6.80302	0	4.04695	0	4.44657	0
0	0	0	3.73325	0	0	0	5.90899		0	0	0	0	0	0	0	4.54221		6.64466	0	6.17543	0	4.57428	0	4.07031	0		3.55119	0	6.51929	0	4.63049	4.22989	0	0
0	0	0	4.47332	0	0	0	6.07359		0	0	3.83136	3.15966	0	0	0	5.4233		6.35442	0	6.45189	0	3.41567	0	4.99847	0		0	0	6.89594	0	4.73469	0	4.73469	0
0	0	0	0	0	0	0	6.18429		0	0	0	4.59234	0	0	0	4.37172		3.59212	2.54713	6.92092	0	4.27141	0	5.76457	0		0	0	6.25969	0	4.19354	0	5.56845	0
0	0	0	4.28087	0	0	0	6.16616		0	0	0	0	0	0	0	6.80086		3.95368	0	7.17375	0	5.03942	3.27953	4.95299	0		3.64475	0	5.23306	0	0	0	0	0
0	0	0	4.56857	0	0	0	4.97057		0	0	0	3.67009	0	0	0	5.72699		5.65473	0	7.19242	0	2.82217	0	3.88032	0		0	0	5.56918	0	4.6586	0	0	4.6586
0	0	0	4.42805	0	0	0	6.55753		0	0	0	4.07474	0	0	0	4.75935		3.75643	2.7035	5.27835	0	4.25787	2.7035	3.75643	0		4.17049	0	5.41216	3.49267	0	0	3.49267	0
0	0	0	4.73654	0	0	0	6.11624		0	0	2.10424	0	0	0	0	2.73448		3.49446	2.83123	4.39237	0	4.7253	0	4.39237	0		0	0	0	0	0	0	0	0
0	0	0	4.20622	0	0	4.20622	5.29485		0	0	0	2.65354	0	0	0	3.31086		4.85418	0	5.59728	0	2.71745	2.71745	2.71745	0		0	0	6.26451	0	3.58275	0	5.1697	0
0	0	0	4.58547	0	0	0	5.67726		0	0	0	4.56316	0	0	0	6.37892		5.95181	0	5.41467	0	0	3.49511	4.57329	0		3.76733	0	6.18835	3.09704	4.44886	0	4.16506	0
0	0	0	4.24139	0	0	0	5.69659		0	0	0	3.23606	0	0	0	4.46034		3.5705	0	7.1715	2.52664	4.65017	0	5.44341	0		4.00149	0	6.71428	0	4.28459	2.9388	3.60513	0
0	0	0	3.85286	0	0	0	6.03104		0	0	0	4.37807	0	0	0	3.30425		4.32916	0	4.61354	0	0	0	3.25656	0		3.77436	0	5.5468	4.45596	0	0	0	0
0	0	0	0	0	0	0	5.6491		0	0	0	0	0	0	0	3.89822		5.80756	0	6.52386	0	3.92733	0	3.53166	0		4.90172	0	6.76721	0	4.21597	0	4.21597	0
0	0	0	5.61929	0	0	0	6.31062		0	0	0	3.821	0	0	0	6.10367		6.17844	0	4.07327	0	3.67628	0	3.00814	0		0	0	6.83455	0	4.68328	0	0	0
0	0	0	5.0125	0	0	0	6.04964		0	0	0	3.01252	0	0	0	6.29615		6.34427	3.92021	5.91777	0	4.60338	3.2467	4.60338	0		3.46226	0	6.79881	0	4.1396	0	4.94165	0
0	0	0	4.6039	0	0	0	5.84948		0	0	0	4.26183	0	0	0	5.75488		0	0	4.40347	4.40347	3.32904	0	0	6.33884		3.6081	0	6.25669	0	4.00448	0	4.2876	0
0	0	0	3.03174	0	0	0	5.47142		0	0	0	4.38872	0	0	0	0		3.41674	3.41674	6.68046	0	3.41674	0	4.64578	0		3.09058	0	6.60075	0	4.44217	3.09058	4.84371	0
0	0	0	3.62542	0	0	0	6.23943		0	0	0	5.24134	0	0	0	0		5.59496	0	5.45243	0	4.28338	2.93764	4.28338	0		3.49818	0	5.26441	0	3.49818	0	3.49818	4.17609
0	0	0	0	0	0	0	5.72475		0	0	0	0	0	0	0	0		3.52831	0	5.58173	0	4.60715	3.52831	4.35869	2.48674		4.39121	0	6.95992	0	5.07815	0	5.54581	2.83013
0	0	0	0	0	0	0	6.10843		0	0	0	3.85545	0	0	0	5.78305		4.03796	0	4.72225	0	0	0	0	0		3.27088	0	6.63468	0	4.34385	0	4.34385	0
0	0	0	0	0	0	0	5.81513		0	0	0	3.46932	0	0	0	5.38818		6.81008	4.82461	6.60966	0	3.74193	4.82461	5.33222	0		5.2822	0	7.08623	0	4.9277	0	4.77475	0
0	0	0	0	0	0	0	5.82109		0	0	0	2.83303	0	0	0	3.89163		4.94329	2.21812	6.60409	0	4.41764	2.21812	4.51186	2.21812		4.92793	0	6.53155	0	4.92793	0	4.52607	0
0	0	0	3.94386	0	0	0	6.32399		0	0	0	0	0	0	0	3.90441		3.87804	0	3.20537	0	0	0	0	0		5.29725	0	5.01124	0	4.6091	0	3.92586	3.92586
0	0	0	0	0	0	0	6.02235		0	0	0	0	0	0	0	4.42193		0	2.84915	6.25717	0	3.9084	0	4.59147	0		5.66566	0	6.41105	0	3.49576	0	0	0
0	0	0	4.86115	0	0	0	5.95458		0	0	0	2.72838	0	0	0	4.3782		3.87233	0	6.52692	3.19978	3.19978	0	4.27084	0		3.30344	0	6.31233	0	5.06409	0	3.97804	0
0	0	0	3.48286	0	0	0	5.9392		0	0	0	0	0	0	0	5.1047		0	0	4.53077	3.45348	0	0	0	5.50485		0	0	6.4564	0	4.7291	0	5.01457	0
0	0	0	0	0	0	0	6.59329		0	0	0	2.87429	0	0	0	0		0	3.45291	4.13011	4.5302	0	0	0	5.82161		0	0	6.77177	3.15083	4.72541	0	4.72541	0
0	0	0	3.55296	0	0	0	6.52111		0	0	3.63918	2.76154	2.12968	0	0	3.63918		5.26417	0	6.62979	0	3.28234	3.28234	4.17585	0		0	0	5.68367	5.68367	0	0	0	4.59183
0	0	0	4.59598	0	0	0	5.60114		0	0	0	5.22896	0	0	0	2.88326		6.258	0	3.67897	0	3.67897	0	0	0		3.74679	0	7.05598	0	4.64882	0	4.42807	0
0	0	0	4.93163	0	0	0	5.43956		0	0	0	3.61591	0	0	0	5.2036		3.8916	0	4.57449	5.48457	0	0	3.8916	0		3.07277	0	6.83311	0	4.42372	3.07277	3.74249	0
0	0	0	3.07257	0	0	0	6.52314		0	0	0	0	0	0	0	4.05037		4.52374	2.57698	6.63441	0	2.95678	1.95708	2.95678	1.95708		2.82649	0	6.86084	0	4.38739	2.82649	4.38739	0
0	0	0	0	0	0	0	5.89139		0	0	0	4.38805	0	0	0	6.45656		3.78454	0	4.1824	0	0	0	3.78454	0		3.55746	0	6.70781	0	4.23625	0	3.55746	0
0	0	0	4.47405	0	0	0	5.96922		0	0	0	2.44682	0	0	0	4.76274		5.0211	3.34561	7.02419	0	4.24053	0	4.57288	0		0	0	6.65201	0	5.35617	3.58773	4.26695	0
0	0	0	0	0	0	0	6.2918		0	0	0	4.2919	0	0	0	6.17732		2.88263	0	4.97203	3.26925	3.26925	0	3.54738	0		4.0974	0	6.97196	0	5.00368	0	4.0974	0
0	0	0	6.06893	0	0	0	5.78202		0	0	0	3.51838	0	0	0	4.19659		2.67936	0	7.11995	0	4.91821	3.55361	4.1286	0		0	0	5.36535	4.45605	4.85764	0	3.77444	0
0	0	0	4.29145	0	0	0	6.07174		0	0	0	3.09247	0	0	0	5.68846		3.78663	0	4.33648	0	0	0	3.50648	0		4.05057	0	6.97838	0	4.73497	0	4.05057	0
0	0	0	4.07006	0	0	0	6.76205		0	0	0	0	0	0	0	0		6.13672	0	7.13388	0	4.53589	2.65231	4.53589	0		0	0	6.24841	0	3.19717	0	3.19717	0
0	0	0	3.84177	0	0	0	5.90226		0	0	0	2.99836	0	0	0	3.66626		5.34242	0	4.55969	0	3.65897	0	2.99126	0		3.32162	0	6.72005	0	4.90175	0	3.99655	0
0	0	0	4.97159	0	0	0	6.47026		0	0	0	4.24353	0	0	0	5.33252		5.33827	0	6.86982	0	4.31726	3.42078	4.49736	0		5.381	0	6.84379	0	4.29155	0	4.97783	0
0	0	0	0	0	0	0	6.3893		0	0	0	3.98377	0	0	0	6.93636		4.79576	2.89825	6.88563	0	4.24233	0	2.89825	0		5.82046	0	6.95552	0	4.60378	3.03362	4.09961	3.03362
0	0	0	3.52902	0	0	0	4.60789		0	0	0	3.50421	0	0	0	4.00294		4.73287	0	4.39992	0	3.50188	0	3.50188	0		0	0	6.58867	3.5713	4.93627	0	4.25028	0
0	0	0	0	0	0	0	5.68781		0	0	0	0	0	0	2.77937	2.77937		4.01839	0	4.01839	2.47841	2.47841	2.47841	0	0		0	0	6.51778	0	4.49069	0	3.41426	0
0	0	0	3.90435	0	0	0	6.23733		0	0	0	4.51149	0	0	0	4.51149		5.01473	0	6.88089	3.25562	3.25562	0	4.3282	0		3.96229	0	6.83453	0	5.48768	3.56629	3.96229	0
0	0	0	0	0	0	0	6.4738		0	0	2.46724	2.46724	0	0	0	3.7878		6.74611	0	4.48756	0	3.8056	0	4.48756	0		0	0	6.91329	0	4.61962	0	0	0
0	0	0	4.36488	0	0	0	5.45498		0	0	0	0	0	0	0	4.11574		4.7714	0	5.05696	0	3.68958	0	5.05696	0		2.73652	0	6.76503	0	4.29273	0	4.75759	0
0	0	0	3.96311	0	0	0	6.02579		0	0	2.59064	0	0	0	0	6.89575		5.95682	0	6.03667	0	5.41967	0	5.26626	0		0	0	6.62624	0	4.7366	0	4.33551	0
0	0	0	0	0	0	0	5.4085		0	0	0	0	0	0	0	2.44082		3.66335	0	5.43351	0	4.06023	0	3.66335	0		3.80023	0	6.70557	0	4.76698	0	4.63466	0
0	0	0	0	0	0	0	6.3552		0	0	0	4.35566	0	0	0	3.45844		0	0	5.59475	2.87642	2.87642	0	3.541	0		3.85259	0	5.22284	4.53507	0	0	3.85259	5.22284
0	0	0	4.98373	0	0	0	5.49182		0	0	0	0	0	0	0	6.54352		0	0	5.04252	3.45859	3.45859	0	0	3.45859		0	0	6.85971	0	3.45671	0	4.13397	0
0	0	0	0	0	0	0	6.27958		0	0	0	0	0	0	0	2.99475		4.05705	0	7.01602	0	4.05705	2.51452	4.74151	0		4.48513	0	6.87272	0	4.99144	0	3.40882	0
0	0	0	0	0	0	0	6.1628		0	0	0	2.43942	0	3.08798	0	4.15573		0	0	4.13766	5.04433	0	0	0	4.13766		0	0	5.08611	0	3.71819	3.71819	3.71819	0
0	0	0	0	0	0	0	6.05615		0	0	0	4.6145	0	0	0	5.78627		0	0	4.64503	0	0	0	0	3.28715		0	0	6.60496	0	3.49881	3.49881	4.17672	0
0	0	0	3.51617	0	0	0	5.88668		0	0	0	0	0	0	0	2.78988		5.81691	0	6.43457	2.56201	3.8887	2.56201	4.43951	0		4.29874	0	6.75714	0	3.90004	3.22693	3.22693	0
0	0	0	4.17401	0	0	0	5.95286		0	0	0	4.5327	0	0	0	5.77775		3.7122	2.19597	5.99256	2.19597	4.28907	3.21753	3.89044	3.21753		4.78931	0	6.86144	0	4.78931	2.8921	4.45616	0
0	0	0	0	0	0	0	5.57254		0	0	0	4.27761	0	0	0	6.24658		0	0	3.78494	5.15405	3.78494	0	0	4.86829		3.4554	0	6.95064	0	5.03926	0	5.03926	0
0	0	0	3.71931	0	0	0	5.71297		0	0	2.53563	4.54324	0	0	0	4.2591		4.09637	0	4.60052	0	3.03048	0	0	0		6.56546	0	6.71941	0	5.0663	0	4.37943	0
0	0	0	4.71384	0	0	0	5.40249		0	0	0	0	0	0	0	0		5.8318	0	4.30205	0	0	0	3.90333	0		0	0	6.78526	0	4.59704	0	3.51839	0
0	0	0	4.21247	0	0	0	5.99181		0	0	0	0	0	0	0	0		0	0	4.7223	0	0	0	0	0		5.75606	0	6.93763	0	0	0	4.1592	0
0	0	0	4.10409	0	0	0	4.10409		0	0	0	2.97422	0	0	0	5.63341		2.83401	0	5.26353	0	2.83401	0	0	0		0	0	5.84766	0	0	0	4.75481	0
0	0	0	0	0	0	0	6.72586		0	0	0	4.57377	0	0	0	4.90729		3.12158	0	7.26684	0	3.12158	0	4.8759	0		4.6426	0	7.11864	0	4.6426	0	4.92787	0
0	0	0	0	0	0	0	5.78814		0	0	0	3.67809	0	0	0	5.90651		3.80648	0	7.35418	0	5.29312	5.04324	5.29312	3.13532		0	0	6.10949	0	0	0	0	0
0	0	0	3.1678	0	0	0	6.0176		0	0	5.28442	0	0	0	0	3.69506		4.97304	0	6.26727	0	3.4929	2.82971	2.82971	2.82971		4.62712	0	6.66626	3.26976	4.3427	0	5.18254	0
0	0	0	0	0	0	0	5.58518		0	0	0	0	0	0	0	5.79296		3.71443	0	6.60888	0	4.11174	3.04536	4.39532	0		3.03003	0	6.93273	0	4.93365	0	4.60005	0
0	0	0	3.59624	0	0	0	6.4033		0	0	3.1796	0	0	0	0	5.22196		4.97926	0	7.19565	0	4.71896	0	4.49805	0		5.36347	0	7.13264	3.20304	5.11349	0	3.87566	0
0	0	0	5.6009	0	0	0	4.91144		0	0	0	0	0	0	0	4.44931		2.95284	3.61955	6.88924	2.95284	5.20732	0	3.61955	0		4.0979	0	6.72142	0	5.18538	4.0979	3.42122	0
0	0	0	0	0	0	0	6.20164		0	0	0	5.27624	0	0	0	3.23196		0	0	4.75633	4.75633	3.67476	0	0	0		5.27514	0	6.75924	0	4.03509	3.35947	4.03509	0
0	0	0	0	0	0	0	5.89225		0	0	0	3.03794	0	0	0	4.38762		3.93293	2.60373	5.36476	0	3.65176	3.25918	5.0184	0		3.62966	0	6.97101	0	0	0	3.62966	0
0	0	0	0	0	0	0	0		0	0	2.93566	2.93566	0	0	0	4.59599		3.80347	0	6.67256	0	5.1729	2.74848	3.80347	0		0	0	5.45868	3.86613	0	0	0	0
0	0	0	4.64121	0	0	0	6.30732		0	0	0	2.4848	0	0	0	4.02523		0	0	5.06914	0	4.16224	0	4.5625	0		4.52909	0	6.64777	0	5.21683	0	4.86247	0
0	0	0	4.57256	0	0	0	5.41394		0	0	0	0	0	0	0	3.56477		3.17274	0	4.92897	0	0	0	3.84472	3.17274		3.73712	0	5.32731	3.73712	4.41828	0	0	0
0	0	0	0	0	0	0	6.40187		0	0	0	2.65243	0	0	0	5.80124		4.23528	0	4.23528	0	4.01575	2.68213	4.69984	0		0	0	6.71434	0	4.05644	0	4.05644	0
0	0	0	4.17215	0	0	0	5.76918		0	0	0	3.19432	0	0	0	6.28981		2.79756	0	7.17808	0	3.45975	0	4.13705	0		0	0	6.56137	0	4.95757	0	4.95757	0
0	0	0	3.907	0	0	0	6.28646		0	0	0	3.19922	0	0	0	6.59293		3.49694	0	5.17659	0	0	0	0	0		0	0	6.63581	0	4.75606	3.18044	3.85259	0
0	0	0	3.53457	0	0	0	6.33994		0	0	0	0	0	0	0	5.43497		5.06363	0	4.46275	2.72704	4.46275	0	4.06303	0		0	0	7.00594	0	4.63983	3.28211	5.32814	0
0	0	0	3.93153	0	0	0	5.30301		0	0	0	0	0	0	0	6.88084		5.08032	0	6.72045	0	4.47935	0	3.79748	0		3.08028	0	6.53121	0	4.14778	0	4.43151	0
0	0	0	4.20074	0	0	0	5.97993		0	0	0	3.23326	0	0	0	3.23326		0	0	5.24288	4.555	2.98676	0	0	0		0	0	4.38173	0	0	0	0	0
0	0	0	4.69749	0	0	0	5.67261		0	0	0	3.83905	0	0	0	3.83905		0	0	4.79721	0	0	0	3.3216	0		5.09054	0	7.09267	0	3.60778	0	4.68815	0
0	0	0	4.15511	0	0	0	6.97345		0	0	0	0	0	0	0	3.07243		7.10807	0	6.32995	0	3.39197	0	3.78616	0		5.23677	0	6.81298	0	0	0	5.23677	0
0	0	0	0	0	0	0	5.44329		0	0	0	5.71295	0	0	0	3.78666		4.40731	0	3.18456	2.53198	2.53198	0	3.57613	0		4.66181	0	6.95585	3.97807	3.97807	0	0	0
0	0	0	3.65401	0	0	0	5.33735		0	0	0	5.6327	0	0	0	4.25709		4.86013	0	5.21448	0	0	0	0	2.95967		0	0	4.10644	0	4.10644	0	0	0
0	0	0	4.75416	0	0	0	5.72959		0	0	0	3.46373	0	0	0	4.14109		3.5585	0	4.79071	0	0	2.89344	0	2.89344		3.32296	0	6.54578	0	3.99792	0	4.39724	0
0	0	0	0	0	0	0	4.8107		0	0	0	4.17697	0	0	0	3.49905		7.029	0	4.22937	4.22937	0	0	3.15947	0		7.08729	0	5.45313	0	5.11837	3.5326	0	0
0	0	0	4.42694	0	0	0	5.67113		0	0	0	0	0	0	0	3.32059		3.34442	4.41923	6.25486	0	4.41923	5.25962	5.25962	0		5.29581	0	6.65305	0	4.10347	0	3.03735	0
0	0	0	3.92481	0	0	0	5.58261		0	0	0	0	0	0	0	4.2241		5.03938	0	5.03938	0	0	0	3.80268	0		3.74052	0	6.60822	0	3.74052	0	4.82318	0
0	0	0	3.05496	0	0	0	5.64928		0	0	0	0	0	0	0	4.977		2.50048	2.50048	6.65027	2.50048	4.72635	0	3.54284	0		6.2858	0	6.83358	0	3.74296	0	3.07322	0
0	0	0	0	0	0	0	6.07471		0	0	0	4.3585	0	0	0	4.75969		3.98269	0	7.27268	0	4.48603	0	4.48603	0		5.41576	0	6.84745	0	3.82395	0	4.50612	0
0	0	0	4.74346	0	0	0	7.30033		0	0	0	2.97311	0	0	0	5.17757		7.02657	0	4.89314	0	0	0	3.13818	3.13818		0	3.04319	6.70913	0	5.4834	3.04319	3.71221	0
0	0	0	0	0	0	0	5.85921		0	0	0	0	3.34703	0	0	3.34703		0	0	4.30887	4.30887	3.62909	0	0	0		3.28914	0	6.65363	0	3.96347	0	3.28914	0
0	0	0	4.91584	0	0	0	4.7629		0	0	0	0	0	0	0	0		0	0	5.95491	0	0	3.22048	3.22048	0		3.6312	0	6.82432	0	0	0	0	0
0	0	0	0	0	0	0	6.25697		0	0	0	0	0	0	2.99236	3.6601		5.18974	0	3.99869	0	2.9361	0	0	0		4.80009	0	6.87231	0	4.11514	0	4.51515	0
0	0	0	3.62527	0	0	0	6.6441		0	0	0	0	0	0	0	4.83033		3.64301	0	5.00948	0	0	0	0	2.9757		0	0	6.58983	0	0	0	0	0
0	0	0	5.6762	0	0	0	5.27245		0	0	0	2.9743	0	0	0	2.9743		3.746	0	5.99329	2.69353	2.69353	0	4.57971	0		0	0	5.428	4.73923	4.05479	0	0	0
0	0	0	4.49301	0	0	0	6.73424		0	0	0	2.83973	0	0	0	2.83973		6.10548	0	6.78226	2.67792	0	0	4.23082	0		4.95211	0	6.73796	0	4.266	0	4.7712	0
0	0	0	5.33572	0	0	0	6.34425		0	0	0	0	2.94535	0	0	2.94535		6.42668	3.13723	6.75758	0	3.80844	0	3.13723	0		0	0	6.97915	0	4.75328	0	3.67177	0
0	0	0	3.7987	0	0	0	4.48059		0	0	0	4.86191	0	0	0	0		4.50753	0	6.85835	0	4.68801	0	4.84085	0		3.36977	0	6.59423	0	5.41865	0	3.36977	0
0	0	0	3.47552	0	0	0	6.08542		0	0	0	6.22151	0	0	0	3.93664		2.22294	2.22294	7.17799	0	4.5172	3.52453	5.29143	2.22294		3.49143	0	5.76622	0	0	0	4.16923	0
0	0	0	5.26317	0	0	0	5.59817		0	0	2.31605	2.95861	0	0	0	4.70617		7.06045	0	6.6285	0	4.14176	0	4.92151	0		5.11843	0	6.88112	0	4.78435	0	3.88052	0
0	0	0	4.39192	0	0	0	5.88633		0	0	0	0	0	0	0	0		3.23013	0	4.30202	0	3.90331	0	3.23013	0		4.3556	0	6.88268	3.28233	3.28233	0	5.19553	0
0	0	0	4.50404	0	0	0	5.59525		0	0	0	0	0	0	0	3.41939		6.87417	0	7.29763	0	4.00123	0	5.08757	0		3.01855	0	5.05429	0	0	0	0	0
0	0	0	4.36067	0	0	0	6.54648		0	0	0	0	0	0	0	3.51319		3.59624	4.96175	6.90164	0	4.96175	3.59624	4.6764	0		0	0	6.95769	0	4.15907	0	4.44284	0
0	0	0	4.77318	0	0	0	6.37584		0	0	4.87395	0	0	0	0	4.87395		5.63957	0	6.37531	0	4.85536	0	4.85536	0		3.37382	0	6.96424	0	5.2162	0	2.71435	2.71435
0	0	0	4.47714	0	0	0	6.41326		0	0	0	3.64011	0	0	0	3.64011		4.37872	0	0	3.30488	0	0	0	0		3.52364	0	6.87347	0	4.20193	0	3.80393	0
0	0	0	4.1045	0	0	0	6.21014		0	0	0	0	0	0	0	4.56156		6.77682	0	6.45879	0	3.31614	2.65864	2.65864	0		0	0	5.49215	0	0	0	0	0
0	0	0	0	0	0	0	5.47985		0	0	0	0	0	0	0	5.13763		6.09258	0	4.49214	0	3.13888	0	4.20818	0		0	0	5.75896	0	0	0	3.70136	0
0	0	0	4.78515	0	0	0	5.11924		0	0	0	2.7904	0	0	0	2.7904		3.66465	0	4.3449	3.66465	0	0	2.99679	2.99679		4.14106	0	5.22902	4.14106	0	0	0	0
0	0	0	0	0	0	0	6.28612		0	0	0	5.58119	0	0	0	3.80809		5.18362	0	6.66735	0	3.94478	0	3.94478	3.2708		4.26633	0	6.65138	0	4.6671	4.26633	3.58711	0
0	0	0	0	0	0	0	5.99371		0	0	0	2.77523	0	0	0	0		7.28192	0	6.03929	0	4.60009	0	4.60009	0		3.8974	0	6.96888	0	4.58035	0	3.8974	0
0	0	0	4.11464	0	0	0	5.89269		0	0	0	0	0	0	0	4.37396		3.34364	0	4.81987	0	2.68519	0	0	0		0	0	4.73391	3.37365	3.37365	0	4.04952	3.37365
0	0	0	0	0	0	0	0		0	0	0	0	0	0	0	0		0	0	6.18756	0	2.78358	0	3.84011	0		6.39108	0	6.96842	0	4.87104	0	4.64981	3.2918
0	0	0	5.53439	0	0	0	5.93854		0	0	0	0	0	0	0	3.61669		2.60298	0	3.2584	3.65096	0	0	0	2.60298		4.78514	0	6.97491	0	4.78514	0	5.07073	0
0	0	0	4.48245	0	0	0	6.0828		0	0	3.26062	0	0	0	0	0		4.13942	0	4.53956	0	3.46208	0	4.13942	0		0	0	6.81388	0	0	0	0	0
0	0	0	3.94558	0	0	0	5.94358		0	0	0	4.33014	0	0	0	4.61453		6.76604	0	6.00522	0	3.00883	0	3.677	0		0	0	6.38489	0	4.28684	0	4.00373	0
0	0	0	4.55824	0	0	0	6.68902		0	0	0	0	0	0	0	3.64239		3.26243	0	3.93625	0	3.93625	0	3.26243	0		4.11876	0	4.80375	3.44175	4.11876	0	0	0
0	0	0	4.16789	0	0	0	6.40523		0	0	0	4.15895	0	0	0	3.4813		4.31475	0	4.71575	0	0	0	0	0		0	0	4.2854	3.8868	3.21395	0	0	0
0	0	0	0	0	0	0	4.32344		0	0	0	4.93672	0	0	0	3.85236		3.8792	0	6.91567	0	4.78301	2.55306	3.59838	0		0	0	4.76659	3.68486	3.68486	0	0	0
0	0	0	4.67894	0	0	0	5.77133		0	0	0	4.5996	0	0	0	3.91646		3.21497	0	4.64994	0	3.49257	2.19361	2.19361	2.82939		3.53649	0	6.68624	0	4.21497	0	4.43516	0
0	0	0	0	0	0	0	5.49862		0	0	0	3.24173	0	0	0	3.24173		6.60206	0	5.33985	0	0	0	2.9888	0		0	0	7.03165	0	5.09103	3.72302	3.72302	0
0	0	0	4.29319	0	0	0	6.29618		0	0	0	4.56381	0	0	0	4.9658		4.15538	3.08764	6.84868	0	5.12636	3.75772	4.99367	0		3.59466	0	7.01769	0	4.49433	0	4.8276	0
0	0	0	5.448	0	0	0	6.87184		0	0	0	3.75179	0	0	0	6.50213		6.27931	0	6.24164	0	0	0	3.03106	0		3.57419	0	5.49577	0	3.57419	0	0	0
0	0	0	0	0	0	0	5.58571		0	0	0	0	0	0	0	3.72255		3.56903	3.96506	6.90874	0	4.80146	4.46827	5.4167	0		4.25541	0	6.91626	0	5.05842	0	4.47571	0
0	0	0	3.48887	0	0	0	6.23242		0	0	0	4.69529	0	0	0	0		3.623	3.623	4.30271	0	3.623	0	4.30271	4.30271		2.94249	0	5.19645	0	4.50882	0	0	0
0	0	0	3.46145	0	0	0	5.73539		0	0	0	4.34997	0	0	0	3.66965		3.18846	0	7.13613	0	5.34834	0	4.54333	0		5.1803	0	4.77764	0	0	0	0	0
0	0	0	5.23362	0	0	0	6.32867		0	3.03964	3.03964	0	3.03964	0	0	4.10583		5.11406	0	6.64977	0	4.93294	0	4.24697	0		3.62235	0	6.54114	0	5.21017	2.95557	4.30204	0
0	0	0	4.14052	0	0	0	5.91892		0	0	0	0	0	0	2.64816	3.69843		0	0	0	0	0	0	3.34008	0		5.29515	3.45056	6.59774	0	4.34763	0	4.52779	0
0	0	0	5.45611	0	0	0	6.68984		0	0	0	0	0	0	0	5.69394		5.86696	0	6.73032	0	5.04392	0	4.71002	0		5.78593	0	6.7705	0	5.00115	0	4.0949	0
0	0	0	4.42503	0	0	0	4.42503		0	0	0	0	0	0	0	4.08773		3.89644	0	6.8892	0	3.89644	0	0	0		4.00339	0	5.77982	4.00339	0	0	4.00339	0
0	0	0	0	0	0	0	6.49314		0	0	0	0	0	0	0	0		4.84105	0	7.31869	0	4.43952	3.08802	3.75811	0		0	0	5.43398	5.03069	3.66381	0	0	3.66381
0	0	0	6.09758	0	0	0	5.89741		0	0	0	0	0	0	0	0		3.28147	0	4.63917	0	0	0	0	0		0	0	6.70658	0	4.51909	0	3.83679	0
0	0	0	3.79743	0	0	0	5.57032		0	0	0	0	0	0	0	4.31882		6.32046	0	7.13039	0	3.03569	0	5.29408	0		4.23988	0	5.32884	0	4.23988	0	0	0
0	0	0	3.43385	0	0	0	6.44717		0	0	0	0	0	0	0	4.13749		5.11353	2.9633	6.24442	0	4.53054	3.63028	3.63028	0		6.25675	0	5.69858	0	0	0	0	0
0	0	0	4.47221	0	0	0	6.49039		0	0	3.2563	3.92999	0	0	0	4.32888		2.52582	0	6.94322	0	5.01406	2.52582	4.4007	0		6.6044	0	6.77326	0	4.58515	0	4.58515	0
0	0	0	5.13492	0	0	0	5.46971		0	0	0	0	0	0	0	5.68357		5.39886	0	6.94588	0	4.55757	0	5.06419	0		4.35481	0	6.38046	0	4.35481	0	4.35481	0
0	0	0	4.68652	0	0	0	5.85877		0	0	0	4.81147	0	0	0	5.31903		6.98924	0	4.06126	2.99652	4.34462	0	4.06126	0		3.31089	0	5.67506	3.31089	3.98563	0	0	0
0	0	0	4.57141	0	0	0	6.26766		0	0	0	3.04	0	0	0	0		6.69101	0	6.88316	0	3.23347	0	3.23347	0		4.79015	0	6.79783	0	4.10528	0	4.38884	0
0	0	0	5.13746	0	0	0	5.67401		0	0	0	4.50221	0	0	0	5.47609		2.68128	4.01485	7.03007	0	5.32329	0	4.01485	0		0	0	6.66199	0	4.68894	0	0	0
0	0	0	5.681	0	0	0	5.96782		0	0	0	0	0	0	0	4.19715		0	0	4.06546	0	3.38932	0	0	0		5.11544	0	6.82816	0	4.56032	0	3.87758	0
0	0	0	3.91155	0	0	0	6.09083		0	0	0	0	0	0	0	0		2.78934	0	5.50258	0	0	0	0	2.78934		3.94869	0	5.03436	0	0	0	0	0
0	0	0	5.38841	0	0	0	5.8567		0	0	2.96156	0	0	0	0	2.96156		4.57373	0	7.08189	0	4.06976	3.00474	4.90725	0		0	0	6.26053	0	4.53481	0	4.13469	0
0	0	0	0	0	0	0	5.32938		0	0	0	2.84368	0	0	0	2.84368		6.5613	0	6.13461	0	0	3.45644	4.5338	0		3.27107	0	6.66763	0	3.27107	0	4.62848	0
0	0	0	3.84454	0	0	0	5.77194		0	0	2.84811	2.84811	0	0	0	0		3.17729	3.17729	4.53181	0	0	0	3.17729	3.17729		3.10559	0	6.93194	0	3.77609	0	4.67853	0
3.98457	0	0	0	0	0	0	6.5322		0	0	0	0	0	0	0	5.27738		3.6542	0	7.35029	0	5.24271	2.60605	3.26159	0		0	0	5.55678	0	0	0	0	0
0	0	0	0	0	0	0	6.3777		0	0	0	3.60867	0	0	0	0		7.88798	4.01401	5.79061	0	3.33876	3.33876	3.33876	0		3.38682	0	6.2987	0	4.86425	0	3.78095	0
0	0	0	0	0	0	0	5.52425		0	0	0	0	0	0	0	3.05335		3.99539	0	4.67929	2.45697	2.45697	0	0	2.45697		0	0	3.81107	0	3.81107	0	0	0
0	0	0	4.68121	0	0	0	5.59192		0	0	0	3.23352	0	0	0	0		5.14042	0	6.78194	0	3.4915	0	3.10115	0		4.77705	0	6.76218	0	4.77705	0	3.69514	0
0	0	0	4.74991	0	0	0	5.43872		0	0	2.49506	3.14609	0	0	0	3.53711		3.82705	0	6.75065	0	4.91104	2.77107	0	0		0	0	6.93723	3.95978	5.0456	0	4.64334	0
0	0	0	4.30808	0	0	0	5.39768		0	0	0	3.77037	0	0	0	0		5.71605	2.88015	5.02619	0	3.54483	0	3.94062	2.88015		4.75881	0	5.73426	3.6772	0	0	0	0
0	0	0	5.06929	0	0	0	5.75929		0	0	0	0	0	0	0	3.73616		4.15175	0	6.62212	0	3.8693	0	5.31945	0		3.76022	0	6.65572	0	4.66244	0	4.44166	0
0	0	0	0	0	0	0	6.90809		0	0	0	6.55762	0	0	0	4.17382		0	0	4.37075	4.37075	3.2971	0	0	3.97158		7.02121	0	5.84457	0	4.06718	3.39101	0	0
0	0	0	3.58718	0	0	0	6.12625		0	0	0	5.26844	0	0	0	4.58043		6.51468	0	5.52679	0	4.67199	0	4.35704	0		2.81078	0	6.89288	0	4.1509	2.81078	4.70374	0
0	0	0	0	0	0	0	5.86588		0	0	0	0	0	0	0	3.77844		5.7256	2.51115	6.77145	2.51115	4.05345	0	3.83464	0		3.70065	0	5.62515	4.38136	0	0	3.70065	0
0	0	0	0	0	0	0	5.15186		0	0	0	4.83585	0	0	0	0		4.00134	0	5.08768	4.68529	0	0	4.00134	0		0	0	4.81123	0	0	0	3.23383	0
0	0	0	4.82017	0	0	0	6.48757		0	0	0	0	2.8736	0	0	2.8736		7.36444	3.25223	6.72551	0	4.32471	3.25223	4.32471	2.59704		0	0	4.8693	0	3.29011	0	3.29011	0
0	0	0	5.33773	0	0	0	6.43313		0	0	0	0	0	0	0	3.29695		5.55957	0	6.13324	0	0	0	2.7326	0		3.75049	0	5.9266	4.43182	0	0	0	4.43182
0	0	0	4.56744	0	0	0	6.11735		0	0	0	5.07061	0	0	0	6.24491		0	0	5.06129	5.24255	0	0	0	0		3.70022	0	6.83327	0	4.38093	3.03149	4.78222	0
0	0	0	0	0	0	0	6.65203		0	0	0	0	0	0	0	0		0	0	6.34704	0	3.51334	0	0	0		3.57621	0	6.68458	0	3.57621	0	3.57621	0
0	0	0	4.44496	0	0	0	4.44496		0	0	0	0	0	0	0	5.78517		0	0	0	0	4.43965	3.08814	4.43965	0		0	0	5.79458	0	3.51902	0	0	0
0	0	0	3.97319	0	0	0	6.35384		0	0	2.58969	0	0	0	0	2.58969		3.60932	0	4.50923	2.94288	2.94288	0	3.60932	2.94288		4.71667	0	6.67838	0	5.11915	3.63579	4.03243	0
0	0	0	4.3847	0	0	0	5.98412		0	0	0	4.79949	0	0	0	3.71721		0	0	6.20258	0	3.66163	3.66163	4.74297	0		4.54529	0	6.83828	0	3.46769	0	5.05186	0
0	0	0	4.32304	0	0	0	6.15764		0	0	0	0	0	0	0	3.13164		2.92318	0	3.98529	0	2.2824	2.92318	3.58908	0		5.26617	0	6.89614	0	4.57818	0	4.29391	0
0	0	0	3.28805	0	0	0	5.33428		0	0	0	3.95892	0	0	0	6.42618		3.46787	2.80543	4.54548	0	3.46787	0	0	0		3.25034	0	6.6461	0	4.32277	0	3.92392	0
0	0	0	0	0	0	0	6.44847		0	0	0	0	0	0	0	3.75342		2.98839	0	5.02276	3.65603	0	0	0	0		5.35981	0	6.65567	0	4.67136	0	3.59129	3.59129
0	0	0	4.7093	0	0	0	6.31151		0	0	0	0	0	0	0	5.99891		4.23524	0	3.55646	4.23524	0	0	0	5.83303		3.91805	0	5.51146	0	3.91805	0	3.91805	0
0	0	0	4.0854	0	0	0	5.6813		0	0	0	0	3.40763	0	0	3.40763		3.97557	0	5.19433	3.82454	0	2.13637	2.13637	0		5.97689	0	4.88333	0	4.19773	0	0	0
0	0	0	0	0	0	0	6.17627		0	0	0	0	0	0	0	5.86282		0	0	4.2782	0	0	0	3.20694	3.20694		3.52176	0	6.73164	2.85773	4.42016	0	3.52176	0
0	0	0	4.199	0	0	0	6.0321		0	0	0	3.80831	0	0	0	6.09073		6.46156	0	6.72356	0	2.83183	0	3.89038	0		0	0	6.92316	0	4.90149	3.32136	4.6802	0
0	0	0	4.39904	0	0	0	4.8004		0	0	0	4.44067	0	0	0	4.04108		6.38227	2.93847	4.6851	0	3.60478	0	2.93847	0		3.13456	0	6.70221	0	3.80571	0	3.13456	0
0	0	0	3.82861	0	0	0	4.91262		0	0	0	3.17918	0	0	0	3.17918		6.33555	2.9233	4.66923	0	2.9233	0	2.9233	0		5.63555	0	6.61414	0	4.94596	0	4.94596	0
0	0	0	4.28007	0	0	0	4.96627		0	0	0	0	3.07459	0	0	0		4.05522	0	4.73966	4.5187	0	0	0	0		6.01697	0	6.73484	0	4.46792	0	3.78618	0
0	0	0	0	0	0	0	6.11031		0	0	3.55264	2.50974	0	0	0	2.50974		0	3.44468	4.52179	4.52179	3.44468	0	0	0		3.50064	0	6.76699	0	0	0	4.86404	0
0	0	0	0	0	0	0	6.67746		0	0	0	3.21468	0	0	0	2.56092		6.96719	0	5.06305	0	0	0	4.37621	0		5.79012	0	6.79977	0	4.41295	0	3.33829	0
0	0	0	0	0	0	0	5.6089		0	0	0	2.9257	0	0	0	2.9257		7.65238	0	5.2064	0	0	0	0	3.61865		0	0	5.10544	0	5.3916	0	0	0
0	0	0	0	0	0	0	6.52223		0	0	0	3.85092	0	0	0	4.93526		4.26477	0	5.64046	0	2.91977	2.91977	4.4851	0		0	0	5.8759	0	3.42139	0	3.42139	0
0	0	0	3.04112	0	0	0	6.885		0	0	0	3.81862	0	0	0	4.90249		4.67735	0	4.39276	3.31859	4.39276	0	3.31859	0		0	0	5.71076	3.78452	0	0	4.46624	0
0	0	0	3.655	0	0	0	6.02911		0	0	0	0	0	0	0	3.34415		3.0822	0	6.12848	0	3.75215	0	3.97059	0		4.89409	0	6.85124	2.86576	4.42857	0	3.92567	0
0	0	0	3.57871	0	0	0	6.0377		0	0	0	0	0	0	0	3.44821		3.76374	0	6.9601	0	4.44522	0	4.04561	0		3.11021	0	6.7793	0	4.46248	0	3.11021	0
0	0	0	0	0	0	0	5.7809		0	0	0	0	0	0	0	3.49165		7.04213	0	6.50595	0	3.58805	0	4.26728	0		3.36571	0	5.7317	0	4.04144	0	3.36571	4.04144
0	0	0	3.87494	0	0	0	6.20736		0	0	0	3.92324	0	0	0	0		0	0	0	0	0	0	0	0		3.17507	0	6.68897	0	4.93138	3.17507	3.17507	0
0	0	0	0	0	0	0	6.54239		0	0	0	3.51098	0	0	0	5.78632		3.94396	3.27	7.10328	0	5.02958	0	5.02958	0		5.06079	0	7.07018	0	5.21404	0	4.37396	0
0	0	0	4.74622	0	0	0	6.44384		0	0	0	3.46332	0	0	0	0		3.80913	0	4.89285	0	0	0	0	0		4.62427	0	6.75564	0	0	0	5.02646	0
0	0	0	3.70441	0	0	0	5.98459		0	0	0	0	0	0	0	3.19143		5.30324	0	5.23904	0	3.93176	0	4.33067	2.60263		0	0	6.79408	0	0	0	4.88363	0
0	0	0	0	0	0	0	6.80827		0	0	0	0	0	0	0	3.23054		3.73259	0	4.63442	4.4137	3.06309	0	0	3.73259		0	0	4.88402	4.59885	3.52017	0	0	0
0	0	0	4.22317	0	0	0	5.46541		0	0	0	0	0	0	0	3.04243		7.29217	0	6.95069	0	5.36334	0	4.07648	0		4.12719	0	6.97407	0	4.52727	4.12719	4.12719	0
0	0	0	0	0	0	0	5.84726		0	0	0	0	0	0	0	0		4.13119	0	7.04972	0	4.31083	0	3.91206	0		3.83658	0	6.77775	0	3.44184	0	5.02534	0
0	0	0	3.8215	0	0	0	5.41327		0	0	0	0	0	0	0	4.72652		6.08582	0	6.96256	0	4.57408	4.02217	4.02217	0		0	0	6.07984	0	5.03426	0	4.47951	0
0	0	0	5.36697	0	0	0	5.87592		0	0	0	4.43301	0	0	0	4.43301		0	0	0	4.41328	0	0	0	3.73217		3.38615	0	6.298	0	4.06223	0	4.06223	0
0	0	0	3.85634	0	0	0	6.03459		0	0	0	5.53751	0	0	0	3.48525		3.54612	0	7.02929	0	3.54612	0	0	0		0	0	6.92825	0	4.42699	0	4.71168	0
0	0	0	4.0558	0	0	0	5.14279		0	0	0	0	0	0	0	0		4.76152	2.63048	6.96338	2.63048	3.28694	0	4.36033	0		0	0	5.02915	0	5.02915	0	0	0
0	0	0	4.57973	0	0	0	6.24533		0	0	0	0	0	0	0	2.83958		4.97604	0	5.57903	0	3.89113	0	5.1292	0		3.51196	0	6.63998	2.84822	3.90743	0	4.99256	0
0	0	0	0	0	0	0	5.83816		0	0	0	3.1009	0	0	0	3.77128		4.9043	0	5.92914	0	2.66632	0	4.9043	2.66632		0	0	6.95691	0	0	0	4.08259	0
0	0	0	4.39137	0	0	0	5.4817		0	0	0	3.26541	0	0	0	0		6.48219	0	4.19329	0	0	0	2.85129	3.51512		3.03127	0	6.85407	0	4.3807	0	3.69999	0
0	0	0	3.79284	0	0	0	6.17004		0	0	0	4.22277	0	0	0	0		0	0	4.72858	0	2.83434	0	0	0		3.93357	0	6.68764	0	0	0	3.25981	0
0	0	0	4.03228	0	0	0	6.41392		0	0	0	2.76639	0	0	0	2.76639		3.86109	3.18877	7.04951	0	5.50213	4.76467	5.02507	0		5.9012	0	5.21078	0	4.12303	0	0	0
0	0	0	0	0	0	0	6.83439		0	0	0	0	0	0	0	3.85563		5.43221	0	6.43274	3.07712	4.42823	3.07712	3.74695	0		3.31199	0	6.60842	0	3.98675	0	4.89184	0
0	0	0	4.56862	0	0	0	6.86182		0	0	0	0	0	0	0	0		0	0	4.46598	3.78427	3.78427	0	0	0		3.84683	0	5.21698	3.84683	0	0	0	3.84683
0	0	0	3.57756	0	0	0	5.63225		0	0	0	3.65601	4.05283	0	0	2.98837		4.38807	0	7.20952	0	4.67264	0	4.89391	0		0	0	6.42528	0	4.89075	0	3.80706	0
0	0	0	0	0	0	0	5.9015		0	0	0	5.1308	0	0	0	4.04394		4.14644	0	6.83961	0	4.54662	0	4.36641	0		3.906	0	5.83451	0	0	0	0	0
0	0	0	0	0	0	0	4.40962		0	0	0	0	0	0	0	0		4.60347	0	5.47307	0	4.38283	0	4.38283	0		4.71649	0	6.65471	0	4.03225	0	4.83328	0
0	0	0	3.97171	0	0	0	4.65539		0	0	0	5.32212	0	0	0	6.52267		4.31047	0	5.68664	0	4.13083	0	4.13083	0		4.4052	0	6.79193	0	4.91113	3.33072	4.91113	0
0	0	0	5.67549	0	0	0	6.01098		0	0	0	3.15947	0	0	0	0		3.96168	0	5.41327	0	4.46486	0	4.24459	0		0	0	5.41129	0	3.05708	0	3.05708	3.05708
0	0	0	4.63711	0	0	0	5.72925		0	0	0	0	0	0	0	4.5486		2.60534	3.26085	6.0573	0	3.65345	0	0	0		5.06516	0	6.734	0	2.91721	0	3.9791	2.91721
0	0	0	4.27349	0	0	0	5.87172		0	0	0	5.73148	0	0	0	3.9558		7.15876	3.68685	6.37124	0	3.01844	0	4.76862	0		5.22616	0	6.89576	0	4.13824	0	5.22616	0
0	0	0	4.04966	0	0	0	5.74004		0	0	0	0	0	0	0	0		4.2216	0	4.90739	3.82345	3.82345	0	0	3.15192		0	0	6.50746	0	4.43841	0	0	0
0	0	0	0	0	0	0	6.66687		0	0	0	4.00998	0	0	0	4.00998		6.29665	2.58871	6.81578	0	4.31582	0	4.13617	2.58871		4.03616	0	6.69373	0	4.58818	0	4.25577	0
0	0	0	3.69537	0	0	0	6.66722		0	0	0	0	0	0	0	4.44117		6.12392	0	5.38871	0	0	0	3.03548	0		0	0	6.94907	0	4.47466	0	3.9714	0
0	0	0	4.4401	0	0	0	5.34929		0	0	0	3.08878	0	0	0	4.66109		6.40986	2.57537	6.6795	0	5.06746	0	4.70253	0		0	0	5.2123	0	4.12452	0	0	4.12452
0	0	0	3.03063	0	0	0	6.07449		0	0	0	0	0	0	0	2.84267		0	0	4.62105	0	3.54193	0	0	3.54193		4.49972	0	6.56939	0	0	0	0	0
0	0	0	0	0	0	0	5.80057		0	0	0	0	0	0	0	4.50125		3.20949	0	4.7861	0	3.20949	0	0	0		7.14912	0	5.01492	0	4.72945	0	0	0
0	0	0	0	0	0	0	5.87437		0	0	0	0	0	0	0	4.43572		4.09221	0	4.09221	0	0	0	0	5.33297		3.81923	0	5.87929	0	3.81923	0	3.81923	0
0	0	0	3.11583	0	0	0	5.90642		0	0	0	3.4931	0	0	0	0		5.60056	0	6.60981	0	0	0	4.22529	0		7.0858	0	7.17274	0	4.69624	0	4.69624	0
0	0	0	3.27334	0	0	0	6.12728		0	0	0	0	0	0	0	4.29604		6.29889	0	6.63868	0	4.08932	2.75205	4.08932	0		5.09789	0	5.68295	0	0	0	0	0
0	0	0	0	0	0	0	6.32264		0	0	4.09594	0	0	0	0	0		3.77247	2.71882	6.99532	0	5.14137	3.37844	3.37844	0		0	0	5.33107	0	0	0	0	0
0	0	0	3.06344	0	0	0	5.85168		0	0	0	0	0	0	0	0		4.94563	0	4.94563	3.36425	3.36425	0	4.03996	0		3.05292	3.05292	6.69467	0	4.11955	3.72218	4.95752	0
0	0	0	0	0	0	0	5.9489		0	0	0	0	0	0	0	5.50732		3.00283	3.00283	6.56424	0	3.67084	0	3.67084	0		3.23137	2.57697	6.32835	2.57697	3.90457	3.62358	3.62358	2.57697
0	0	0	4.19841	0	0	0	6.05742		0	0	0	0	0	0	0	4.28641		0	0	4.3117	0	3.63188	0	3.63188	0		0	0	5.9701	0	2.9754	0	0	0
0	0	0	5.05942	0	0	0	6.33576		0	0	0	4.75841	0	0	0	5.16101		7.0338	0	6.94208	0	0	0	4.10511	0		4.48779	0	6.76002	0	3.58822	0	3.98443	2.92235
0	0	0	3.53385	0	0	0	5.70479		0	0	0	4.50298	0	0	0	0		4.21431	3.14483	7.24465	0	4.49829	0	4.90004	3.14483		0	0	6.95927	0	5.14885	0	4.59358	0
0	0	0	0	0	0	0	5.70862		0	0	0	4.6253	0	0	0	4.6253		4.26671	0	6.04671	0	4.95281	3.58749	4.95281	0		0	0	6.98556	0	5.8888	0	4.51078	0
0	0	0	0	0	0	0	6.44666		0	0	0	3.55362	0	0	0	4.63297		4.56764	0	6.12338	0	3.09926	2.45021	3.76961	0		4.32338	0	6.87602	0	5.16308	0	3.25094	0
0	0	0	0	0	0	3.16863	6.45943		0	0	0	3.98681	0	0	0	2.6547		4.10475	0	5.53898	0	0	2.76675	3.82255	0		3.40111	0	5.45094	0	0	0	0	0
0	0	0	3.86728	0	0	0	6.62007		0	0	0	3.74956	0	0	0	4.43087		4.4634	0	7.04295	0	4.6159	0	4.9696	2.72765		0	0	6.85355	2.99196	3.65969	4.8939	4.05654	0
0	0	0	3.35367	0	0	0	6.09294		0	0	0	5.44356	0	0	0	3.67319		4.42906	0	5.51969	0	0	0	0	0		3.7597	0	5.12838	4.44114	0	0	0	4.44114
0	0	0	4.00434	0	0	0	6.14756		0	0	0	2.9182	0	0	0	0		2.9107	0	5.74828	2.9107	3.97234	0	0	2.9107		0	0	6.07439	0	3.69924	0	3.69924	0
0	0	0	4.13572	0	0	0	4.82084		0	0	0	3.10792	0	0	0	5.89815		0	0	4.08757	4.08757	3.02197	0	0	0		0	0	5.80225	0	3.62891	0	0	0
0	0	0	3.43912	0	0	3.43912	6.11676		0	0	0	5.35067	0	0	0	0		6.99876	0	5.64043	0	4.72945	3.36931	3.36931	0		3.95844	0	6.24369	0	4.35752	0	3.95844	0
0	0	0	4.69671	0	0	0	6.56076		0	0	0	3.87063	0	0	0	0		0	0	3.79207	0	0	0	0	0		5.2587	0	6.78854	0	4.65689	2.91152	3.97319	0
0	0	0	0	0	0	0	6.1673		0	0	0	4.3021	0	0	0	3.90338		4.24814	0	6.9862	3.17771	4.24814	3.17771	4.93412	0		0	0	4.27063	0	4.27063	0	0	0
0	0	0	0	0	0	0	6.38318		0	0	0	4.69906	0	0	0	4.69906		0	0	4.83512	0	0	0	0	0		0	0	5.74901	0	4.77347	0	0	0
0	0	0	0	0	0	0	5.31478		0	0	3.3558	0	0	0	0	4.03136		6.56883	2.78125	5.12117	2.78125	4.67258	0	4.51999	0		3.49977	0	6.68922	0	4.1777	0	3.49977	0
0	0	0	0	0	0	0	6.91188		0	0	0	6.02866	0	0	0	0		0	0	3.26708	0	0	0	3.26708	0		3.5335	0	5.1193	0	3.5335	0	0	0
0	0	0	0	0	0	0	6.2097		0	0	0	0	0	0	0	3.79439		4.52217	0	7.13912	0	4.34201	2.78331	4.12212	0		0	0	4.42535	4.02585	0	0	0	4.02585
0	0	0	5.56111	0	0	0	6.00157		0	0	0	0	0	0	0	5.26631		3.25505	0	4.61198	0	0	0	0	0		3.80048	0	6.52018	0	4.48238	0	4.19846	0
0	0	0	3.77511	0	0	0	5.83428		0	0	0	0	0	0	0	3.96501		7.03271	0	7.08823	0	4.18497	0	4.18497	0		3.45445	0	5.21952	0	5.3729	0	0	0
0	0	0	4.32316	0	0	0	6.45146		0	0	0	3.82562	0	0	0	0		4.64892	0	7.35747	0	5.18392	0	3.81431	0		3.18585	0	6.78235	0	4.94255	0	4.54065	0
0	0	0	4.01655	0	0	0	6.52557		0	0	0	3.28317	0	0	0	5.95558		2.68797	0	4.24146	0	3.74018	0	2.68797	0		4.01575	0	5.61066	4.01575	0	0	4.01575	3.34047
0	0	0	4.69416	0	0	0	5.69992		0	0	0	0	0	0	0	5.34688		3.63701	0	4.53738	0	0	0	0	2.96985		3.70789	0	5.63255	4.3887	3.70789	0	3.70789	0
0	0	0	3.71764	0	0	0	5.99812		0	0	0	0	0	0	0	2.84144		0	0	4.08013	0	0	0	0	0		3.96362	0	6.0263	0	3.96362	0	4.86845	0
0	0	0	4.78056	0	0	0	5.81657		0	0	0	4.22433	0	0	0	4.22433		3.68196	3.289	5.04919	0	2.63247	2.63247	0	0		4.54437	0	0	3.86179	3.86179	0	0	0
0	0	2.88419	3.94482	0	0	0	6.29425		0	0	0	4.51341	0	0	0	6.20915		3.36284	0	4.03852	0	3.36284	0	0	0		5.54412	0	6.77001	0	4.67411	3.10132	3.77172	0
0	0	0	4.67725	0	0	0	5.58794		0	0	0	0	0	0	0	0		3.54323	0	0	0	0	0	0	0		0	0	5.88445	3.8243	0	0	0	0
0	0	0	3.95842	0	0	0	5.88783		0	0	0	0	0	0	0	4.94642		5.50538	2.18645	5.50538	0	5.01839	2.18645	4.90794	0		0	0	5.7686	3.40147	0	0	0	3.40147
0	0	0	0	0	0	0	5.98786		0	0	0	5.69743	0	0	0	0		0	0	0	0	3.35993	0	0	4.94118		3.96311	0	5.73891	0	3.96311	0	0	0
0	0	0	0	0	0	0	5.82777		0	0	3.59223	2.92624	2.92624	0	0	2.92624		3.16064	0	4.73557	3.16064	3.16064	0	0	0		3.35757	0	6.65562	0	4.03315	0	5.11988	0
0	0	0	4.37986	0	0	0	5.47009		0	0	0	0	2.33565	0	0	3.64662		4.1703	0	4.5706	0	3.49248	0	0	6.29664		0	0	0	0	0	0	0	0
0	0	0	4.11328	0	0	0	6.04507		0	0	3.08441	0	0	0	0	4.15205		3.85743	0	4.53996	0	3.18519	0	3.18519	0		3.5649	0	6.48216	0	3.5649	0	4.92974	0
0	0	0	0	0	0	0	6.12286		0	0	0	5.57445	0	0	0	0		5.22953	0	6.35729	0	4.03797	0	3.64129	0		0	0	5.5204	0	0	0	5.11694	4.42977
0	0	0	4.38349	0	0	0	6.24467		0	0	0	0	0	0	0	3.13789		0	0	5.21371	0	0	0	0	3.8436		0	0	6.54045	0	3.95565	0	4.35471	0
0	0	0	0	0	0	0	6.52053		0	0	4.78624	0	0	0	0	0		4.99582	0	6.42912	2.44106	4.7565	3.75983	4.1575	0		3.72729	0	6.41263	0	5.31729	5.09538	5.09538	0
0	0	0	4.85392	0	0	0	6.4571		0	0	0	0	0	0	0	0		3.71969	3.05049	6.66684	0	4.40064	3.05049	4.71574	2.4036		0	0	6.6369	0	3.94704	3.27302	3.94704	0
0	0	0	0	0	0	0	5.24193		0	0	0	3.7435	0	0	0	4.82621		6.59608	0	6.59608	0	4.30571	0	4.02252	0		6.09377	0	6.61893	0	4.92018	0	4.2343	0
0	0	0	4.92756	0	0	0	4.24163		0	0	0	0	2.91287	0	2.91287	3.97459		4.46705	0	4.18319	0	0	0	0	0		3.63379	0	6.9402	0	4.86751	0	4.31365	0
0	0	0	4.41324	0	0	0	5.50374		0	0	0	5.1294	0	0	0	4.44215		5.5326	0	4.93799	3.265	4.4901	0	3.93886	0		3.09098	0	6.75919	0	4.44259	4.44259	5.24696	0
0	0	0	4.84258	0	0	0	5.81847		0	0	0	3.21306	0	0	0	3.21306		4.28276	0	3.60332	0	0	0	3.99967	0		3.38023	0	6.56589	0	5.29653	3.38023	4.74067	0
0	0	0	0	0	0	0	6.66524		0	0	2.7523	0	0	0	0	3.80746		8.10388	0	7.43634	0	3.77019	0	4.67255	0		3.47406	0	5.52601	3.47406	0	0	3.47406	0
0	0	0	0	0	0	0	6.78796		0	0	0	4.36918	0	0	0	4.36918		4.92191	0	6.68891	0	4.52008	3.83776	3.83776	0		4.5026	0	6.97729	0	5.19019	0	4.5026	0
0	0	0	0	0	0	0	5.05494		0	0	0	3.90013	0	0	0	4.58311		3.46541	0	5.23077	3.46541	0	0	0	0		3.45573	0	6.36981	0	5.03959	0	4.13297	0
0	0	0	4.84847	0	0	0	5.13419		0	0	0	0	0	0	0	5.12902		3.15451	0	3.8261	0	0	0	0	3.8261		0	0	5.20664	0	0	0	0	0
0	0	0	0	0	0	0	5.98954		0	0	2.9878	0	0	0	0	0		2.95174	0	5.89656	4.0149	2.95174	2.95174	0	0		4.30116	0	6.83413	0	3.62148	0	4.98751	0
0	0	0	0	0	0	0	6.78569		0	0	0	0	0	0	0	3.70721		3.81198	0	4.49401	0	3.1407	0	4.49401	0		6.33477	3.52954	6.86812	0	3.52954	0	4.8936	0
0	0	0	0	0	0	0	6.0307		0	0	0	3.53563	0	0	0	6.76531		3.06791	0	4.63942	0	3.73752	0	0	0		3.96203	0	5.04787	4.64562	4.36113	0	4.36113	4.36113
0	0	0	4.82924	0	0	0	5.92251		0	0	0	4.41758	0	0	0	3.73642		4.42606	0	5.11321	3.35109	0	0	0	0		4.28681	0	6.67213	0	4.79212	0	0	0
0	0	0	4.5574	0	0	0	5.24529		0	0	0	0	0	0	0	0		3.14939	0	7.01849	0	4.219	0	4.503	0		4.4413	0	7.01435	0	4.84284	3.08974	3.08974	0
0	0	0	5.09292	0	0	0	6.34129		0	0	0	2.84094	0	0	0	3.50447		4.96918	4.1669	5.6019	0	4.85227	3.88437	4.85227	0		0	0	5.06282	4.37598	3.69533	0	3.69533	3.69533
0	0	0	0	0	0	0	5.26123		0	0	0	3.63935	0	0	0	4.31928		0	0	4.54631	5.52048	0	0	0	3.46869		4.73873	0	5.29459	0	4.45396	0	3.37834	0
0	0	0	4.1128	0	0	0	5.70906		0	0	2.93618	2.93618	0	0	0	0		4.10339	0	4.50333	3.92436	0	2.39098	2.39098	2.39098		4.44318	0	6.93376	2.8797	3.94016	0	3.54437	0
0	0	0	3.67551	0	0	0	5.95503		0	0	0	4.12845	0	0	0	5.21627		3.73522	0	4.41636	0	0	0	0	3.06566		0	0	6.21208	0	4.91813	0	4.23227	0
0	0	0	3.76574	0	0	0	6.2292		0	0	0	0	0	0	0	5.42193		3.04907	0	4.61984	0	3.04907	0	3.04907	0		3.81283	0	5.49934	3.81283	3.14152	0	0	0
0	0	0	0	0	0	0	6.58277		0	0	0	0	0	0	0	4.31534		3.85953	0	6.59114	0	3.46455	0	4.36189	0		3.58946	0	6.74069	0	4.2687	0	4.95482	0
0	0	0	0	0	0	0	5.18942		0	0	0	3.87344	0	0	0	4.9581		3.58272	3.58272	5.69795	0	4.94794	0	4.26187	2.91699		0	0	5.2326	3.31823	4.3924	3.31823	3.31823	0
0	0	0	3.58177	0	0	0	6.2635		0	0	0	0	3.5807	0	0	3.97683		5.31559	0	3.63272	2.96567	0	0	4.02933	0		3.63636	0	5.69248	3.63636	3.63636	0	3.63636	3.63636
0	0	0	4.45895	0	0	0	6.05909		0	0	0	0	0	0	0	4.14584		3.60569	0	3.60569	0	2.93935	0	2.93935	0		4.44111	0	6.76579	0	4.44111	0	3.36579	0
0	0	0	3.12182	0	0	0	5.91267		0	0	0	0	0	0	0	3.5202		4.94717	0	5.35026	0	3.86266	0	3.19031	3.86266		3.48774	0	6.84215	0	5.07241	4.85084	4.71842	0
0	0	0	5.4263	0	0	0	6.01213		0	0	0	3.39329	0	0	0	0		3.94335	0	6.83357	0	3.94335	0	4.44639	0		3.74274	0	6.61048	0	4.42397	0	3.74274	0
0	0	0	3.76674	0	0	0	5.3575		0	0	0	3.57251	0	0	0	2.90706		5.1759	0	5.31825	0	4.81069	0	4.00988	0		3.82426	0	6.57617	0	4.50643	0	3.15271	0
0	0	0	3.19254	0	0	0	6.55323		0	0	0	0	0	0	0	2.82503		2.82196	0	4.38264	0	2.82196	0	4.38264	0		0	0	6.2748	5.7166	4.34013	0	0	0
0	0	0	3.42625	0	0	0	5.69914		0	0	0	0	0	0	0	3.25189		2.88556	0	4.62968	0	0	0	3.5504	0		0	0	5.31741	3.63449	2.9674	0	2.9674	0
0	0	0	3.43017	0	0	0	6.23243		0	0	0	3.34484	0	0	0	4.70433		3.85657	0	3.18434	0	0	0	0	0		4.93173	0	6.71746	0	4.59814	0	4.59814	0
0	0	0	4.59937	0	0	0	5.97809		0	0	0	3.9286	0	0	0	5.41725		5.07233	0	5.91604	0	5.07233	0	4.66999	0		4.22297	0	6.87183	0	4.22297	0	4.50698	0
0	0	0	4.00162	0	0	0	5.6913		0	0	0	3.0956	0	0	0	4.66817		4.7904	0	4.10553	0	0	0	3.42873	0		3.44951	0	6.63742	0	3.44951	0	4.8117	0
0	0	0	3.91405	0	0	0	5.97587		0	0	0	0	0	0	0	0		5.66595	2.88665	4.63082	2.88665	2.88665	0	0	0		0	3.07298	6.52357	3.07298	4.82541	3.07298	3.07298	3.07298
0	0	0	0	0	0	0	6.68696		0	0	0	5.05251	0	0	0	3.46832		3.85259	0	4.93695	0	0	0	3.18044	3.18044		0	0	6.55672	0	4.73157	0	4.44682	0
0	0	0	5.37051	0	0	0	6.06133		0	0	0	0	0	0	0	4.07195		3.90537	3.23215	6.79032	0	4.99047	2.57772	3.90537	2.57772		3.56756	0	6.90722	0	4.79995	0	4.79995	0
0	0	0	0	0	0	0	6.02042		0	0	3.95059	0	0	0	0	3.95059		2.71923	3.37886	5.05533	0	2.71923	2.71923	4.85607	0		0	0	6.58746	0	4.64979	3.96616	5.05206	0
0	0	0	0	0	0	0	6.10815		0	0	0	0	0	0	0	0		3.4739	0	3.97225	0	0	0	3.4739	3.08382		3.05842	0	6.86151	0	4.96324	0	4.40886	0
0	0	0	5.31379	0	0	0	6.34024		0	0	0	0	0	0	0	3.91064		3.96542	0	4.87027	4.36454	0	0	0	0		0	0	5.22707	4.71982	3.63889	0	3.63889	4.71982
0	0	0	3.17471	0	0	0	6.2694		0	0	0	0	0	0	0	3.7192		2.85891	0	5.00383	0	3.52297	2.85891	3.91855	0		3.57943	0	6.73039	3.57943	4.65927	0	3.57943	0
0	0	0	0	0	0	0	6.10524		0	0	0	0	0	0	0	3.94799		4.9856	0	7.03607	0	4.9856	0	5.07204	0		0	0	6.60112	0	3.49508	0	3.49508	0
0	0	0	3.83408	0	0	0	6.64673		0	0	0	4.76586	0	0	0	4.76586		3.89754	0	4.29622	0	3.22448	0	0	3.22448		4.72273	0	6.81903	0	4.50181	3.14824	4.90357	0
0	0	0	0	0	0	0	6.52893		0	0	0	5.56932	0	0	0	4.4783		4.49571	0	5.05053	0	2.49147	0	3.14234	0		5.90344	0	5.72167	0	4.12524	0	0	0
0	0	0	0	0	0	0	5.66048		0	0	0	5.34356	0	0	0	0		3.1166	0	4.87074	0	0	0	2.46681	0		0	0	4.70437	0	0	0	0	0
0	0	0	4.16459	0	0	0	6.13211		0	0	4.33816	0	0	0	0	0		6.05476	2.36671	6.82319	0	4.8411	0	3.68006	0		0	0	6.52805	0	0	0	4.59087	0
0	0	0	4.12578	0	0	0	5.72222		0	0	0	3.35556	0	0	0	2.69671		4.77307	0	3.41182	0	0	0	4.77307	0		4.05649	0	6.5254	0	5.50942	0	4.89384	0
0	0	0	0	0	0	0	5.8468		0	0	2.81575	2.81575	3.47851	0	0	0		6.51631	0	7.55006	0	3.39892	2.36499	4.47501	0		3.8786	0	6.90323	3.20592	3.8786	0	5.24926	0
0	0	0	0	0	0	0	5.59578		0	0	3.40749	0	0	0	0	3.40749		3.3783	0	4.27392	0	0	0	4.8555	2.71869		0	0	4.9461	4.66079	0	0	0	0
0	0	0	4.20281	0	0	0	6.26908		0	0	0	2.98528	0	0	0	0		3.6936	2.64355	4.37422	2.64355	0	0	3.30049	4.19442		4.65798	0	6.97178	0	4.15346	0	3.75582	0
0	0	0	4.86876	0	0	0	5.55806		0	0	0	3.52023	0	0	0	5.57344		5.88788	0	7.40449	0	4.69035	2.56402	5.43272	0		3.32378	0	6.62064	0	3.32378	0	3.32378	0
0	0	0	4.03506	0	0	0	5.9657		0	0	3.86296	0	0	0	0	2.80551		3.56217	1.9031	6.94109	0	4.39312	2.51876	5.38381	0		4.58547	0	5.49563	0	5.49563	0	0	0
0	0	0	5.65963	0	0	0	6.27706		0	0	0	3.57163	0	0	0	0		4.24121	2.89718	4.46147	2.89718	2.89718	0	2.89718	0		0	0	5.46164	0	0	0	0	0
0	0	0	4.67005	0	0	0	5.3585		0	0	0	5.48175	0	0	0	4.23934		5.68891	1.72324	5.82006	0	2.69516	0	4.31271	0		3.5282	0	6.98058	0	5.20864	0	4.60705	0
0	0	0	4.5574	0	0	0	6.25353		0	0	0	3.39959	0	0	0	5.93324		6.13559	0	6.68674	0	4.80663	2.8435	4.98759	0		6.27932	0	6.93074	3.10445	4.17271	0	5.26099	0
0	0	0	4.63674	0	0	0	5.81956		0	0	0	2.70445	0	0	0	4.25887		3.11199	0	6.43536	0	4.18048	3.78263	5.9024	3.11199		6.08251	0	7.06191	0	3.90338	3.90338	4.58639	0
0	0	0	4.37644	0	0	0	6.15767		0	4.31619	2.96917	0	3.63631	0	0	2.96917		3.2026	0	4.71058	2.81726	0	0	2.18216	0		4.87646	0	6.47978	0	0	0	4.87646	0
0	0	0	0	0	0	0	5.63954		0	0	0	3.74004	0	0	0	0		5.03793	0	6.41935	0	0	0	4.35125	0		0	0	6.76499	3.1692	5.07841	0	4.23939	0
0	0	0	4.05675	0	0	0	6.43878		0	0	0	3.24998	0	0	0	4.60677		7.91901	0	5.32086	0	2.88833	0	5.0348	0		5.79406	0	6.72651	0	3.42616	0	5.47674	0
0	0	0	0	0	0	0	6.2885		0	0	0	0	0	0	0	3.09289		2.59171	0	6.46666	0	2.59171	0	2.59171	1.97078		0	0	5.33478	0	0	0	0	0
0	0	0	0	0	0	0	5.80601		0	0	0	0	0	0	0	3.17513		5.84911	0	4.93713	0	2.9067	0	4.47142	0		0	0	6.70693	0	3.64123	0	3.64123	0
0	0	0	4.01447	0	0	0	6.0136		0	0	2.8419	3.50546	0	0	0	0		3.95322	0	4.26643	0	3.27908	0	2.62291	0		0	0	6.7508	0	4.49221	0	4.99855	0
0	0	0	0	0	0	0	6.2428		0	0	0	3.62275	0	0	0	4.30246		2.77213	0	4.1104	0	3.43352	0	0	0		0	0	4.89366	0	0	0	0	0
0	0	0	0	0	0	0	6.45337		0	0	0	3.18436	0	0	0	3.18436		5.48321	2.11157	4.39288	0	2.74228	0	3.61915	3.40268		0	0	6.64547	0	4.38799	0	3.31393	0
0	0	0	4.5452	0	0	0	5.63671		0	0	0	2.99891	0	0	0	0		3.94899	0	4.34801	2.61891	2.61891	0	3.27493	3.66771		3.96476	0	5.45397	3.29041	0	0	3.29041	0
0	0	0	4.80232	0	0	0	6.09561		0	0	3.16003	0	0	0	0	3.16003		3.8347	0	6.27859	2.51122	3.16293	2.51122	2.51122	0		4.32673	0	6.61736	0	3.64671	0	4.32673	0
0	0	0	4.27586	0	0	0	6.20979		0	0	0	4.01893	0	0	0	4.01893		4.96014	0	6.96894	0	4.96014	0	5.64977	0		0	0	5.56819	0	3.79534	0	0	0
0	0	0	4.93713	0	0	0	5.62669		0	0	0	0	0	3.17866	3.17866	3.17866		5.46714	0	7.05978	0	5.06379	3.47932	4.95913	2.18148		7.10466	0	4.17489	0	0	0	4.17489	0
0	0	0	5.48683	0	0	0	4.39647		0	0	0	5.16978	0	0	0	5.67833		4.00619	0	4.84304	2.94334	3.60979	0	4.97558	0		3.25266	0	6.76971	0	4.60952	0	4.60952	0
0	0	0	0	0	0	0	5.92		0	0	0	3.68778	0	0	0	4.08487		4.90394	0	5.89778	0	0	0	0	3.00157		0	0	6.47466	0	4.90013	0	3.66581	0
0	0	0	0	0	0	0	6.77225		0	0	3.03339	0	0	0	0	4.3829		3.95953	0	7.32871	0	4.82382	0	4.53881	0		0	0	6.25641	3.29648	5.05691	0	3.97094	0
0	0	0	4.10591	0	0	0	6.34235		0	0	0	0	0	0	0	3.63852		4.63331	0	5.32158	0	4.23269	0	4.63331	3.55395		0	0	6.67254	0	4.60192	0	3.91875	0
0	0	0	3.53057	0	0	0	5.90147		0	0	0	5.05439	0	0	0	3.68706		3.92312	2.22567	6.72771	0	4.07444	0	3.92312	0		0	0	4.61133	4.21082	0	0	3.5324	0
0	0	0	4.28618	0	0	0	5.88455		0	0	3.10755	0	0	0	0	4.45974		3.82503	0	4.5072	3.82503	3.82503	0	0	3.15346		4.85638	0	6.41882	0	5.32346	3.95169	3.95169	0
0	0	0	0	0	0	0	5.8276		0	0	0	4.86382	0	0	0	0		5.34449	2.30887	4.61208	0	3.83547	2.30887	4.29735	2.30887		3.89245	0	0	0	0	0	0	0
0	0	0	5.02701	0	0	0	5.87056		0	0	3.0954	3.0954	0	0	0	4.84872		6.22021	0	4.98669	0	3.79853	2.11294	4.76526	2.11294		3.03313	0	6.87662	0	5.18659	3.03313	3.7019	0
0	0	0	3.73225	0	0	0	6.01306		0	0	0	3.4957	0	0	0	6.10619		0	0	0	4.2123	0	0	0	0		0	0	7.02592	0	4.90087	0	4.34682	0
0	0	0	4.16236	0	0	0	6.09484		0	0	0	0	0	0	0	5.01157		3.86311	0	4.5457	2.33434	2.97783	2.97783	4.64004	0		2.93333	0	6.84999	0	3.99582	2.93333	3.99582	0
0	0	0	4.09482	0	0	0	4.7796		0	0	0	0	0	0	0	0		5.95032	1.91709	6.39445	1.91709	4.9838	0	4.76237	0		2.97938	0	7.03897	0	4.5473	2.97938	3.64678	2.97938
0	0	0	0	0	0	0	5.90282		0	0	3.57432	3.57432	0	0	0	4.93937		4.10523	0	3.21337	4.2848	0	2.55965	3.21337	3.21337		0	0	6.86679	3.81987	4.50199	0	4.50199	0
0	0	0	0	0	0	0	4.79227		0	0	0	0	0	0	0	5.56482		2.67113	0	4.55591	0	3.32907	0	0	2.67113		5.05725	0	6.66159	0	4.37045	0	5.05725	0
0	0	0	0	0	0	0	4.91683		0	0	0	0	0	0	0	3.28693		3.06169	0	4.52869	4.1286	0	0	0	4.1286		0	0	7.1168	0	4.96352	0	3.87878	0
0	0	0	0	0	0	0	5.88844		0	0	2.97029	2.97029	2.97029	0	0	0		6.5875	2.36708	7.40505	0	5.6395	0	4.84151	0		0	0	7.28235	0	0	0	0	0
0	0	0	0	0	0	0	6.53853		0	0	0	0	0	0	0	0		4.09866	0	4.09866	0	0	0	0	0		0	0	6.82875	0	4.67753	0	0	0
0	0	0	4.82953	0	0	0	5.51868		0	0	0	0	0	0	0	3.70319		4.99736	0	7.47605	0	4.84433	3.48138	5.49115	0		3.92521	0	6.34937	0	3.25161	0	3.25161	0
0	0	0	4.84826	0	0	0	6.4514		0	0	0	0	0	0	0	3.92236		7.74566	2.34107	6.04892	0	4.04924	2.34107	4.95502	0		4.53935	0	6.98627	0	4.13921	0	4.13921	0
0	0	0	5.15281	0	0	0	6.32746		0	0	0	5.40561	0	0	0	5.40561		3.07931	0	4.65126	0	0	0	3.07931	0		0	0	5.80915	3.53321	0	0	0	0
0	0	0	5.36137	0	0	3.31426	6.36998		0	0	0	0	0	0	0	5.97909		3.16449	0	5.52324	0	0	2.51272	2.51272	0		3.50467	0	6.26926	2.46444	4.86817	0	4.0034	0
0	0	0	2.78562	0	0	0	6.0915		0	0	0	0	0	0	0	5.77966		4.00511	0	4.91041	0	2.67204	2.67204	0	2.67204		6.7415	0	6.90096	0	4.87617	2.84874	4.59103	0
0	0	0	4.77522	0	0	0	5.06079		0	0	0	0	0	0	0	0		4.48092	2.19029	6.36382	0	2.82586	0	4.1667	2.19029		0	0	6.47538	0	4.53868	0	4.53868	0
0	0	0	3.83701	3.83701	0	0	5.207		0	0	3.8363	0	0	0	0	5.60992		4.23534	0	7.09797	0	5.19142	3.27835	4.35151	0		0	0	3.70248	0	0	0	0	0
0	0	0	3.97863	0	0	0	5.57299		0	0	0	3.47058	0	0	0	0		4.30672	0	7.39985	0	4.05925	2.21189	5.23675	0		0	0	5.62627	0	5.62627	0	3.85236	3.85236
0	0	0	3.75928	0	0	0	5.75378		0	0	0	4.18891	0	0	0	0		4.79037	4.1055	6.86252	0	5.19306	0	5.47935	4.1055		4.20749	0	6.49659	0	3.52912	0	4.89317	0
0	0	0	0	0	0	0	5.47402		0	0	0	4.10431	0	0	0	0		3.8282	0	4.82586	0	0	0	3.15657	3.15657		4.05891	3.66204	6.58185	0	4.5628	0	4.34226	0
0	0	0	5.34975	0	0	0	5.34975		0	0	0	0	0	0	0	0		4.04987	3.50324	7.07766	0	4.18123	2.83975	5.31022	2.2034		4.10883	0	6.75602	0	4.61306	0	5.30124	0
0	0	0	0	0	0	0	6.38721		0	0	0	3.5196	0	0	0	0		5.34892	3.69533	6.99132	0	5.7528	3.97678	4.19617	0		0	0	6.87047	0	5.48728	0	4.64549	0
0	0	0	3.46568	0	0	0	6.57082		0	0	0	0	0	0	0	5.41222		5.07944	0	4.85785	0	2.45492	0	3.77465	2.45492		4.34487	0	5.34818	0	4.34487	4.0615	0	0
0	0	0	0	0	0	0	5.0021		0	0	0	2.94486	0	0	0	3.61135		0	0	4.34793	3.27486	0	0	0	0		3.20696	0	6.46304	0	3.20696	0	4.96441	0
0	0	0	0	0	0	0	4.73012		0	0	0	3.01458	0	0	0	4.07994		3.81217	3.269	5.31458	0	2.61319	3.269	4.34192	0		4.0846	0	6.87202	0	4.0846	0	4.0846	0
0	0	0	0	0	0	0	0		0	0	0	0	0	0	0	2.84376		6.08288	2.01846	4.59411	0	3.29978	0	3.02432	0		5.58119	0	6.55966	0	4.09021	0	4.09021	0
0	0	0	0	0	0	0	6.50538		0	0	0	3.74681	0	0	0	4.82957		6.63401	0	4.15326	0	4.26929	0	3.69264	0		0	0	5.20129	4.11363	0	0	0	0
0	0	0	4.63859	0	0	0	6.0176		0	0	0	2.8592	0	0	0	4.20156		6.06477	2.7934	7.26889	0	4.5328	2.15967	4.98837	0		4.80829	0	6.97009	0	0	0	4.52332	0
0	0	0	4.84444	0	0	0	5.93779		0	0	0	0	0	0	0	4.06591		5.01494	1.94389	7.17467	0	4.7426	3.60863	4.68902	0		0	0	6.51404	0	4.40459	0	4.40459	0
0	0	0	0	0	0	0	6.53238		0	0	2.94682	0	0	0	0	2.94682		3.70227	0	4.383	0	2.18693	0	2.82231	3.20775		0	0	6.28751	0	3.67233	0	4.75385	0
0	0	0	4.44538	0	0	0	6.38118		0	0	0	4.06202	0	0	0	3.84317		2.73809	0	4.29439	0	2.10763	0	0	2.10763		2.73147	0	6.72577	0	5.06834	3.39151	4.61994	0
0	0	0	3.19586	0	0	0	5.98979		0	0	0	0	0	0	0	0		4.30222	3.72521	6.20427	0	2.20783	0	5.14176	0		5.62515	3.10256	6.27734	0	4.17076	0	5.14189	0
0	0	0	5.41978	0	0	0	5.88812		0	0	0	3.58092	0	0	0	5.34919		5.54569	3.45365	7.00594	0	4.53095	3.95175	4.96893	0		3.26326	0	6.98637	0	4.8416	0	4.8416	0
0	0	0	3.43088	0	0	0	6.34419		0	2.95176	0	0	0	0	0	3.61844		3.88602	0	4.56885	0	3.21319	0	0	0		0	0	4.83864	0	3.75574	0	0	4.43713
0	0	0	4.04581	0	0	0	6.22736		0	0	4.46284	0	0	0	0	4.96905		0	0	4.62636	0	0	0	2.6132	0		0	0	6.89354	0	0	0	3.78011	0
0	0	0	4.40801	0	0	0	6.00766		0	0	0	5.31496	0	0	0	0		3.41453	0	4.55481	2.5464	2.9254	1.9287	3.41453	0		3.96753	0	6.78277	0	5.33953	0	4.65117	0
0	0	0	0	0	0	0	4.18957		0	0	0	0	0	0	0	3.24052		3.08062	0	4.43186	4.43186	3.08062	2.43238	2.43238	0		0	0	5.13348	0	0	0	0	0
0	0	0	4.00898	0	0	0	6.07241		0	0	0	4.98264	0	0	0	5.53932		4.27748	0	5.49975	0	2.41155	0	3.05883	0		4.33484	0	6.72075	0	0	0	4.33484	0
0	0	0	4.02537	0	0	0	5.80214		0	0	0	4.96664	0	0	0	4.06074		4.01556	0	6.63773	0	0	0	0	4.01556		0	0	5.13847	0	0	0	0	3.76963
0	0	0	3.62602	0	0	0	5.39535		0	0	0	3.49381	0	0	0	6.2375		3.41442	0	4.99719	0	0	0	2.75364	3.41442		0	0	5.79294	4.70041	0	0	0	4.01631
0	0	0	3.20885	0	0	0	5.94283		0	0	0	0	0	0	0	0		0	0	4.16149	0	0	0	4.84682	0		4.5886	0	6.71966	0	3.90557	0	0	0
0	0	0	4.02165	0	0	0	6.40312		0	0	0	5.97795	0	0	0	0		0	0	7.31963	0	4.7626	0	5.45146	0		0	0	6.64137	0	4.51105	0	3.82883	0
0	0	0	5.11102	0	0	0	6.20561		0	0	0	0	0	0	0	0		5.15045	0	6.73603	2.85268	0	0	4.59517	0		3.61637	0	6.861	0	4.98229	2.57012	4.29598	0
0	0	0	0	0	0	0	6.44813		0	0	0	3.63006	2.3203	0	0	4.53031		3.87233	0	4.55502	0	0	0	5.58965	0		0	0	6.36594	0	3.14993	4.50355	4.72448	0
0	0	0	0	0	0	0	6.49215		0	0	0	2.68872	0	0	0	2.68872		6.33196	0	5.95807	2.91989	4.66566	0	3.5857	0		0	0	6.26919	0	3.89005	0	4.28868	0
0	0	0	5.34409	0	0	0	6.37064		0	0	0	0	0	0	0	0		4.07901	2.36848	5.0492	0	0	0	2.36848	2.36848		4.47581	0	7.40941	0	4.76064	0	4.07602	0
0	0	0	5.14709	0	0	0	6.60894		0	0	0	4.70315	0	0	0	5.21034		4.62331	0	6.6429	0	3.72165	0	3.0524	0		4.12552	0	6.59551	0	4.62986	0	3.7281	0
0	0	0	0	0	0	0	6.78468		0	0	0	3.81341	0	0	0	4.49546		5.33902	0	4.19669	0	3.79872	0	4.79596	0		0	0	5.36237	3.87457	0	0	3.87457	3.20197
0	0	0	5.18373	0	0	0	6.2786		0	0	0	0	0	0	0	4.67997		7.16205	0	4.40103	5.08803	2.83948	0	0	0		4.20554	0	5.80297	3.52719	0	0	0	0
0	0	0	4.06662	0	0	0	4.75116		0	0	0	3.75208	0	0	0	6.1284		4.26952	0	4.73426	4.04986	2.71452	0	2.71452	0		3.25108	0	6.34882	0	4.6079	3.25108	4.82904	0
0	0	0	4.05959	0	0	0	5.91669		0	0	0	4.29331	0	0	0	4.69422		3.33162	2.04717	5.05086	0	3.05578	2.04717	2.04717	0		3.37069	0	6.70424	0	5.13339	3.37069	0	0
0	0	0	3.20222	0	0	0	5.24543		0	0	0	0	0	0	0	0		5.61097	0	5.00788	0	3.64144	0	4.14172	2.59393		4.29088	0	6.47586	0	0	4.29088	3.61133	0
0	0	0	0	0	0	0	6.08533		0	0	0	3.87385	0	0	0	0		2.69711	2.69711	4.83256	2.69711	0	0	2.69711	0		3.25493	0	6.61812	0	4.32748	0	3.25493	0
0	0	0	4.14015	0	0	0	5.22809		0	0	0	4.56485	0	0	0	4.96684		2.84263	0	3.50621	3.50621	0	0	2.84263	0		0	0	6.47816	0	4.34955	0	4.34955	0
0	0	0	3.97879	0	0	0	6.15924		0	0	0	2.51515	3.16703	0	0	0		0	0	4.95318	0	2.71221	0	4.26707	3.3716		0	0	6.53862	3.61988	4.29955	0	0	0
0	0	0	0	0	0	0	5.92872		0	0	0	3.43449	0	0	0	5.35238		3.76968	0	5.08754	3.27411	2.24847	0	2.24847	3.27411		0	0	5.31034	0	3.72046	3.72046	4.40143	0
0	0	0	5.29414	0	0	0	6.46932		0	0	0	4.25011	0	0	0	4.9361		5.35711	0	5.70058	3.2518	3.64427	0	3.64427	2.59662		0	0	5.48743	0	0	0	4.39706	0
0	0	0	4.81118	0	0	0	5.72258		0	0	0	3.31212	0	0	0	2.65476		3.32229	0	6.53544	0	4.90245	2.03875	5.20063	0		4.77142	0	6.43849	0	0	0	4.59079	0
0	0	0	4.21007	0	0	0	6.14318		0	0	0	4.65839	0	0	0	3.97468		0	0	3.95334	0	4.35239	0	4.35239	0		4.14693	0	6.77119	0	4.54711	0	4.83214	0
0	0	0	4.31666	0	0	0	6.17711		0	0	0	0	0	0	0	5.14447		5.29636	2.15626	6.22487	0	4.529	2.78979	5.03549	0		0	0	7.11532	0	4.23867	0	4.63931	0
0	0	0	4.16767	0	0	0	5.76464		0	0	0	3.75758	0	0	0	4.43899		0	0	6.31165	0	4.12884	0	4.12884	0		3.98235	0	6.93492	0	3.30767	3.30767	3.30767	0
0	0	0	0	0	0	0	5.55969		0	0	3.07947	0	0	0	0	3.74936		0	0	6.87139	0	4.93168	4.42565	4.71034	0		4.21397	3.5355	6.21597	0	4.8997	0	4.21397	0
0	0	0	4.79102	0	0	0	4.79102		0	0	0	0	0	0	0	0		3.86088	0	4.48691	1.81929	1.81929	2.42789	4.48691	0		0	0	5.29829	0	0	0	0	3.92689
0	0	0	5.15768	0	0	0	6.00169		0	0	0	4.07156	0	0	0	0		6.20297	0	4.29979	0	3.47042	0	3.7503	1.82322		0	0	4.60994	3.92669	0	0	0	4.60994
0	0	0	4.69277	0	0	0	5.93896		0	0	0	3.54863	0	0	0	6.92162		3.28713	0	4.36052	0	0	0	2.90017	3.56543		0	0	5.83642	4.14472	3.4673	0	0	0
0	0	0	4.92512	0	0	0	6.17268		0	0	0	3.21275	3.21275	0	0	3.60471		3.02357	0	4.37271	0	0	3.02357	3.02357	0		2.89754	0	6.42594	0	3.95868	0	5.24399	0
0	0	0	0	0	0	0	5.91965		0	0	0	2.77767	0	0	0	4.33609		6.85263	0	7.07556	0	4.44743	2.24504	4.22721	0		3.63442	0	6.65348	0	4.31428	0	3.63442	0
0	0	0	4.29404	0	0	0	4.98034		0	0	0	4.66952	0	0	0	3.98571		4.94299	0	6.64188	0	0	0	0	0		0	0	6.84246	0	3.84264	0	4.74599	0
0	0	0	4.55479	0	0	0	6.41765		0	0	0	0	0	0	0	0		3.81993	0	6.57175	3.81993	0	0	4.50205	0		3.80809	0	6.09051	0	3.80809	0	0	0
0	0	0	4.60502	3.92183	0	0	5.98379		0	0	0	0	0	0	0	0		4.83001	3.07741	7.10008	0	3.96566	0	4.90944	2.42931		5.6375	0	6.85138	0	4.48215	0	4.66259	0
0	0	0	0	0	0	0	6.05363		0	0	0	0	0	0	0	0		0	0	4.69057	5.60134	0	0	0	0		3.60872	0	6.71797	0	4.50863	0	4.00512	0
0	0	0	4.14644	0	0	0	6.07869		0	0	0	3.29818	0	0	0	3.29818		0	0	3.19192	0	0	0	3.19192	0		0	0	6.7428	0	4.35663	0	3.67623	0
0	0	0	5.46668	0	0	0	5.75331		0	0	0	5.29479	0	0	0	5.8036		0	0	0	4.47886	0	0	0	3.57944		0	0	6.65844	0	3.96819	0	3.96819	0
0	0	0	3.63241	0	0	0	6.49749		0	0	0	3.29573	0	0	0	3.29573		5.75713	0	7.15756	0	4.44402	0	4.44402	0		2.84745	0	5.27773	3.90664	0	0	0	0
0	0	0	4.90883	0	0	0	5.71565		0	0	0	0	0	0	0	6.08411		0	0	3.27958	0	3.27958	2.62339	0	0		3.45336	0	5.03716	3.45336	4.13056	0	0	0
0	0	0	4.57649	0	0	0	5.82187		0	0	3.93014	0	0	0	0	5.58803		3.28666	0	0	2.89971	3.56495	0	0	0		0	0	5.83048	5.06071	3.9747	0	3.30017	0
0	0	0	4.83195	0	0	0	6.43499		0	0	0	4.50865	0	0	0	3.82645		5.175	0	5.73219	0	3.13439	2.48385	4.35557	0		0	0	6.69911	0	4.80894	3.33301	3.72651	0
0	0	0	0	0	0	0	4.80732		0	0	3.67836	0	0	0	0	2.36512		2.78453	3.44631	5.61481	0	4.1234	0	5.21116	0		0	0	5.47706	3.70599	4.38678	0	0	0
0	0	0	5.16749	0	0	0	6.61005		0	0	0	5.10675	0	0	0	3.52125		6.06211	0	4.71881	0	5.07281	2.82507	5.16755	0		3.86403	3.19165	6.93484	0	4.26248	0	4.76765	0
0	0	0	4.66634	0	0	0	6.36336		0	0	0	0	0	0	0	3.75831		0	3.07858	7.38879	0	6.16905	4.42975	4.83123	0		3.1485	0	6.7434	0	4.723	0	4.21808	0
0	0	0	0	0	0	0	5.85062		0	0	0	0	0	0	0	3.35508		2.63173	0	6.70142	0	3.28823	0	0	0		0	0	5.8565	0	5.04914	0	3.68191	0
0	0	0	3.96916	0	0	0	5.49465		0	0	0	3.27049	3.27049	0	0	3.94446		3.28614	0	3.28614	0	3.28614	0	3.28614	0		4.37962	0	6.48879	0	4.53198	3.30575	4.66416	0
0	0	0	4.88007	0	0	0	6.26065		0	0	0	3.84231	0	0	0	3.84231		0	0	3.16691	0	3.16691	0	4.23703	0		2.73925	0	6.81668	0	5.0766	0	4.62818	0
0	0	0	0	0	0	0	5.8031		0	0	0	2.63654	0	0	0	4.87251		3.45898	0	0	4.53639	0	0	0	0		0	0	5.15026	0	3.23854	0	0	0
0	0	0	4.20223	0	0	0	6.58643		0	0	0	0	0	0	0	4.0169		3.23909	0	3.23909	0	0	0	0	0		3.53289	0	6.59564	0	4.61183	0	4.61183	3.53289
0	0	0	0	0	0	0	5.06584		0	0	0	3.79598	0	0	0	5.72245		3.13131	0	0	0	0	0	0	3.13131		4.41828	0	6.97204	0	0	0	0	0
0	0	0	0	0	0	0	5.24322		0	0	0	4.83597	0	0	0	5.05753		0	0	0	4.80823	0	0	0	3.44612		3.65912	0	6.6048	0	4.33931	0	2.9914	0
0	0	0	0	0	0	0	5.7392		0	0	0	0	0	0	0	0		0	0	0	0	0	0	3.37159	3.37159		0	0	6.69819	0	4.33852	0	4.00725	0
0	0	0	3.90746	0	0	0	5.76211		0	0	0	3.77203	0	0	0	0		4.01651	0	3.62001	0	0	0	0	0		4.27845	0	5.36778	4.27845	0	0	0	4.96464
0	0	0	4.72862	0	0	0	5.63959		0	0	3.58907	0	0	0	0	4.26831		3.5579	0	3.5579	0	4.05726	0	3.16658	0		3.57251	0	6.31841	0	3.57251	0	0	0
0	0	0	5.35513	0	0	0	6.36373		0	0	0	0	0	0	0	4.34342		4.98679	3.77927	6.39689	0	5.14829	2.89666	4.64133	0		0	0	5.58423	3.3149	0	0	3.3149	0
0	0	0	0	0	0	0	6.32357		0	0	0	5.06238	0	0	0	6.44392		6.41673	2.6795	7.37123	0	5.32138	2.6795	5.09946	0		4.10532	0	6.69263	0	3.42853	0	0	0
0	0	0	3.16715	0	0	0	4.74231		0	0	0	0	0	0	0	0		6.36462	0	7.05691	0	5.26945	0	4.98348	0		2.92278	0	6.96279	0	4.95402	0	4.48824	0
0	0	0	4.55014	0	0	0	5.97714		0	0	0	3.10924	0	0	0	3.77982		0	0	7.45708	0	5.17079	5.61059	4.36693	0		3.39301	0	6.84114	2.73292	4.46897	2.73292	4.06921	2.73292
0	0	0	3.55433	0	0	0	5.7797		0	0	0	5.69491	0	0	0	3.63874		3.14596	0	3.14596	3.81736	0	0	0	6.32266		0	0	6.49823	0	4.81844	4.31299	4.99941	0
0	0	0	3.38891	0	0	0	6.61402		0	0	0	0	0	0	0	0		6.24812	2.60907	6.64479	0	5.10366	2.60907	5.24595	0		6.47801	0	6.88296	3.93134	3.25762	3.25762	5.01678	0
0	0	0	0	0	0	0	5.59994		0	0	0	0	0	0	0	2.56592		0	0	2.98676	5.33771	0	0	0	5.42432		4.5082	0	5.41786	0	3.82601	0	4.5082	0
0	0	0	5.59828	0	0	0	6.00251		0	0	3.3368	4.01201	0	0	0	0		0	0	3.49899	4.17691	0	0	0	7.08006		5.13005	0	6.99683	0	0	0	3.36744	0
0	0	0	4.08374	0	0	0	4.76843		0	0	0	0	0	0	0	2.91845		6.31407	0	6.59359	0	3.94909	0	4.10048	2.88829		0	0	0	0	0	0	0	0
0	0	0	4.10855	0	0	0	5.88653		0	0	0	2.82178	0	0	0	0		2.82836	2.82836	7.46849	0	5.47966	3.49151	4.8547	0		2.70829	0	6.79932	0	5.04368	0	4.26294	0
0	0	0	0	0	0	0	6.49478		0	0	0	0	0	0	0	3.25632		2.10127	0	3.60774	0	2.10127	0	3.11483	0		0	0	6.73369	0	4.47527	0	4.98153	0
0	0	0	0	0	0	0	6.37603		0	0	0	0	2.73174	0	0	2.73174		5.73671	3.07282	7.62104	0	5.33286	0	5.11092	3.07282		4.09782	0	6.66903	0	3.94643	0	4.09782	0
0	0	0	5.29542	0	0	0	5.76354		0	0	2.68318	0	0	0	0	3.73516		0	0	3.40501	3.40501	0	0	0	0		0	0	7.02174	0	4.35956	0	5.0463	0
0	0	0	0	0	0	0	5.40568		0	0	0	0	0	0	0	0		6.83692	2.90327	7.39078	0	4.80103	0	0	0		3.41179	0	6.47084	0	4.48817	0	4.77304	0
0	0	0	4.38255	0	0	0	5.87686		0	0	0	0	0	0	0	6.54938		2.82664	0	3.48974	4.5678	2.82664	0	0	5.987		3.45972	0	7.0122	0	3.85465	4.13702	4.53715	0
0	0	0	3.72235	0	0	0	6.26473		0	0	0	3.81337	0	0	0	0		0	0	3.19443	0	0	0	0	0		0	2.92205	5.50984	0	0	0	3.58792	3.58792
0	0	0	4.03038	0	0	0	5.80722		0	0	0	0	0	0	0	3.22897		4.18545	0	3.5074	5.42728	0	0	0	0		0	0	5.01182	3.42867	3.42867	0	4.10547	0
0	0	0	4.55829	0	0	0	5.64989		0	0	0	3.32024	0	0	0	3.32024		3.36837	0	4.66454	0	3.36837	2.08042	3.91311	2.08042		4.60012	0	6.8247	0	4.19967	0	4.60012	0
0	0	0	4.05324	0	0	0	6.43522		0	0	3.37949	3.37949	0	0	0	4.45514		0	2.64804	3.30515	2.64804	2.64804	0	0	0		4.10515	0	6.28761	0	4.79002	0	0	0
0	0	0	5.50945	0	0	0	6.29569		0	0	0	4.67314	0	0	0	3.59304		2.82257	3.88074	7.15651	0	4.71618	3.88074	6.13075	0		0	0	5.63708	3.58228	3.58228	0	0	0
0	0	0	0	0	0	0	5.84469		0	0	0	4.93809	0	0	0	4.93809		5.53936	0	7.18484	0	0	0	5.58796	0		0	0	6.76222	0	4.07023	0	4.46999	0
0	0	0	0	0	0	0	6.04844		0	0	0	3.80432	0	0	0	5.63122		4.1096	0	6.68955	0	4.88907	3.21764	4.97545	0		3.77448	0	6.97108	0	4.85768	3.77448	0	0
0	0	0	5.21214	0	0	0	5.36552		0	0	0	0	0	0	0	3.63062		3.36855	2.70926	2.70926	0	3.36855	0	0	2.70926		3.17127	0	5.53029	4.92745	4.74657	0	0	0
0	0	0	4.44435	0	0	0	6.16923		0	0	0	0	0	0	0	4.59396		6.09251	0	4.80746	0	3.52973	0	4.49207	0		3.78193	0	6.92394	0	4.61613	2.72787	5.23059	0
0	0	0	0	0	0	0	6.69711		0	0	0	2.93776	0	0	0	3.60405		0	0	0	3.2118	0	0	0	3.2118		4.0629	0	6.24472	0	3.38681	0	0	0
0	0	0	0	0	0	0	4.53923		0	0	3.18908	0	0	0	0	4.25983		6.49777	0	0	0	3.84376	0	4.74712	3.1718		0	0	7.06885	0	4.70992	0	3.62916	0
0	0	0	4.58533	0	0	0	5.67712		0	0	0	0	0	0	0	4.48275		5.21579	0	3.62784	0	4.02441	0	4.45984	0		4.08339	0	6.63267	0	4.58746	0	4.92101	0
0	0	0	4.72801	0	0	4.04366	5.82071		0	0	0	0	0	0	0	5.93009		2.93867	0	0	2.93867	0	0	0	3.60499		4.69863	0	4.69863	0	0	0	0	0
0	0	0	4.36189	0	0	0	5.96107		0	0	0	0	0	0	0	4.79809		4.76487	0	7.21663	0	4.08021	0	5.0989	0		3.99195	0	5.58651	0	4.67582	4.67582	3.99195	0
0	0	0	5.43767	0	0	0	5.61927		0	0	0	0	0	0	3.13793	5.4007		0	0	4.30541	0	0	0	0	0		0	0	6.27954	0	3.66455	0	5.03145	0
0	0	0	3.16547	0	0	0	5.2073		0	0	0	3.91403	0	0	0	4.81827		4.68561	2.79359	6.99403	0	4.35283	0	5.13424	0		3.07055	0	6.32068	0	4.13774	3.74022	3.74022	0
0	0	0	3.66939	0	0	0	5.94876		0	0	0	0	0	0	0	0		0	0	4.90548	2.87658	0	0	0	0		0	0	6.44314	0	5.24288	0	4.43853	0
0	0	0	0	0	0	0	5.03554		0	0	0	0	0	0	0	3.0759		6.19411	3.4219	4.4985	0	4.09858	3.4219	5.18607	2.76088		0	0	6.32909	0	0	0	3.86362	0
0	0	0	3.00152	0	0	0	6.0883		0	0	0	0	0	0	0	0		5.88906	0	7.04293	0	4.56759	0	4.67191	0		0	0	5.6121	0	4.01717	0	4.70127	0
0	0	0	4.30445	0	0	0	4.80985		0	0	0	0	0	0	3.07544	0		2.97465	0	3.64194	0	0	0	0	2.97465		3.22323	0	6.84722	0	4.29494	0	4.29494	0
0	0	0	4.3075	0	0	0	6.08798		0	0	0	3.44577	0	0	0	3.44577		2.75012	0	3.41079	0	0	0	0	2.75012		0	0	5.48348	0	4.97542	3.89052	0	0
0	0	0	4.92051	0	0	0	5.42842		0	0	0	0	0	0	0	3.07783		2.72343	0	4.05923	0	0	0	0	0		4.47096	0	6.58907	0	3.96773	0	3.57168	0
0	0	0	0	0	0	0	5.86014		0	0	0	3.56978	0	0	0	3.56978		3.49997	0	4.39798	0	3.49997	0	3.89532	0		0	0	6.87773	0	0	0	4.55192	0
0	0	0	4.32122	0	0	0	5.6975		0	0	0	0	0	0	0	3.33005		0	0	3.6692	0	0	0	0	6.2843		3.95432	0	6.76932	0	5.32613	0	4.35337	0
0	0	0	0	0	0	0	5.82475		0	0	3.2176	0	0	0	0	0		3.87803	2.81997	7.71479	0	2.81997	0	5.40209	0		0	0	7.28745	0	4.73068	0	4.73068	0
0	0	0	0	0	0	0	6.23783		0	0	0	0	0	0	0	3.62231		0	0	0	0	0	0	5.69727	0		0	0	6.5145	0	3.59638	3.59638	3.59638	0
0	0	0	4.78619	0	0	0	6.59447		0	0	0	0	0	0	0	5.54897		3.07006	0	3.07006	3.07006	0	0	0	3.73972		5.31749	0	6.70009	0	5.03144	0	4.62923	0
0	0	0	0	0	0	0	4.63948		0	0	0	0	0	0	0	4.85853		5.42479	0	6.08405	0	4.85285	0	5.13857	0		3.97623	0	6.46438	0	4.37542	0	4.19562	0
0	0	0	0	0	0	0	5.82374		0	0	0	5.34808	0	0	0	3.7575		6.66075	3.09489	5.94155	0	2.08297	2.08297	2.71181	0		3.31592	0	6.74586	0	3.99075	3.31592	3.31592	0
0	0	0	0	0	0	0	6.1639		0	0	0	4.15341	0	0	0	0		0	0	3.14087	3.14087	0	0	0	0		3.8567	0	4.94112	0	0	0	0	0
0	0	0	0	0	0	0	0		0	0	0	0	0	0	0	5.01672		5.73986	0	7.69719	0	5.38456	0	4.69599	0		0	0	6.47437	0	4.82267	0	5.04421	0
0	0	0	4.27855	0	0	0	4.96474		0	0	3.26248	0	0	0	0	0		3.63666	0	4.31655	3.24428	0	0	0	3.24428		0	0	6.60957	0	3.79768	3.79768	4.88123	0
0	0	0	5.2187	0	0	0	4.53095		0	0	0	0	0	0	0	5.46903		2.88121	0	2.88121	0	2.88121	0	0	2.88121		4.38202	0	6.95611	0	4.6205	2.10191	3.78625	0
0	0	0	0	0	0	0	5.61161		0	0	0	3.58292	0	0	0	4.26207		4.1418	2.42651	5.77112	0	4.1418	3.07448	4.74068	0		3.63002	0	5.68598	3.63002	0	0	0	0
0	0	0	4.19284	0	0	0	5.97193		0	0	0	0	0	0	0	5.52755		0	0	2.7163	0	3.37583	2.7163	4.85296	0		0	0	4.61969	0	3.93635	0	0	3.93635
0	0	0	4.93883	0	0	0	6.39964		0	0	0	0	0	0	0	0		0	0	0	0	0	0	3.04021	4.7913		5.21202	0	6.59421	0	3.5315	2.86719	3.92716	0
0	0	0	3.93359	0	0	0	6.11327		0	0	0	4.1092	0	0	0	5.70542		0	0	3.06305	4.81508	0	0	0	0		5.14555	0	6.17142	0	4.6386	0	5.3269	0
0	0	0	3.77602	0	0	0	5.14498		0	0	0	4.28871	0	0	0	6.14884		2.67028	0	2.67028	2.67028	0	0	0	0		3.4637	0	6.56878	0	4.14106	0	4.54121	0
0	0	0	3.51368	0	0	0	5.83774		0	0	0	0	0	0	0	4.41962		3.27773	0	0	0	0	0	0	0		3.31413	0	6.88903	0	4.67277	0	4.3882	3.31413
0	0	0	0	0	0	0	5.68002		0	0	0	3.61319	0	0	0	5.98627		0	0	3.95779	0	0	0	0	2.89668		0	0	6.44163	0	4.71444	0	0	0
0	0	0	0	0	0	0	6.25113		0	0	3.58811	0	0	0	0	0		2.45322	3.10241	7.34066	0	5.36371	3.10241	4.45442	0		0	0	6.70741	0	4.48395	0	0	0
0	0	0	4.99266	0	0	0	6.08673		0	0	0	0	0	0	0	5.66411		0	0	2.57989	0	0	0	2.57989	2.57989		0	0	6.03223	0	3.49567	3.49567	4.17354	0
0	0	0	3.47422	0	0	0	5.64351		0	0	0	4.19822	0	0	0	0		3.02672	0	3.69533	3.02672	0	0	3.02672	0		0	0	6.46655	0	4.39793	3.71701	4.39793	0
0	0	0	4.7823	0	0	0	6.02906		0	0	0	0	3.26229	0	0	0		5.65722	0	7.04089	0	2.72573	0	5.22832	0		4.82362	0	6.98553	0	4.13848	0	3.46115	0
0	0	0	5.04419	0	0	0	6.36121		0	0	0	4.66389	0	0	0	3.98013		0	0	0	3.72721	0	0	3.05784	5.84582		4.87559	0	6.84999	0	4.87559	0	4.87559	0
0	0	0	5.23891	0	0	0	6.08317		0	0	0	5.26874	0	0	0	4.58073		2.73246	0	4.62099	0	0	0	0	2.73246		0	0	6.76258	0	4.52107	0	4.52107	0
0	0	0	5.338	0	0	0	6.4334		0	0	3.42936	0	0	0	0	3.42936		0	0	3.96489	0	0	0	0	0		3.93815	0	6.78181	0	3.2643	3.2643	3.2643	0
0	0	0	0	0	0	0	5.6505		0	0	5.53095	0	0	0	0	4.44023		0	0	3.76636	0	0	0	3.76636	6.45258		3.47089	0	7.07773	0	4.14837	0	4.54856	0
0	0	0	0	0	0	0	5.98689		0	0	0	0	0	0	0	3.76803		2.46348	2.46348	3.11313	0	4.68635	2.46348	4.58201	0		0	0	3.7082	0	0	0	0	0
0	0	0	5.16683	0	0	0	5.85712		0	0	0	2.99587	0	0	0	2.99587		3.39856	0	0	4.07485	0	0	0	0		4.94596	0	4.66065	4.66065	3.58078	0	0	0
0	0	0	4.59994	0	0	0	5.8455		0	0	0	2.69181	2.69181	0	0	2.69181		0	0	3.09735	0	3.98617	0	3.98617	2.44838		0	0	6.2129	0	0	0	4.03157	0
0	0	0	0	0	0	0	5.54644		0	0	3.7091	0	0	0	0	3.7091		5.65959	3.09953	6.52062	0	5.07459	3.48986	5.49986	0		0	0	5.67369	0	3.61801	0	3.61801	3.61801
0	0	0	0	0	0	0	6.274		0	0	0	4.35658	0	0	0	3.67617		0	0	4.45259	3.37701	0	0	0	3.37701		3.58838	0	4.95372	0	0	0	0	0
0	0	0	0	0	0	0	5.99247		0	0	0	0	0	0	0	0		4.0613	0	6.79657	0	3.66441	0	4.461	0		4.4875	0	6.79642	0	4.08765	0	4.30743	0
0	0	0	0	0	0	0	5.44064		0	0	0	3.76721	0	0	0	4.16494		5.36029	3.31322	3.80938	0	4.1395	0	4.89311	0		0	0	6.83801	0	4.64932	0	4.64932	0
0	0	0	5.0433	0	0	0	3.95751		0	0	0	0	0	0	0	3.75421		4.70427	0	0	4.70427	0	0	0	0		0	0	5.90705	0	4.52888	0	3.84647	3.84647
0	0	0	3.66883	0	0	0	5.7257		0	0	2.72254	2.72254	0	0	0	3.38228		6.12552	3.54979	7.24101	0	5.50571	3.27164	4.85025	0		4.86477	0	6.91944	0	4.86477	2.9641	3.63111	0
0	0	0	4.18784	0	0	0	6.37148		0	0	0	0	0	0	0	0		7.4315	0	4.52404	0	2.78509	0	4.80901	2.78509		2.86328	0	6.54361	0	3.52747	0	3.92309	0
0	0	0	3.64098	0	0	0	6.38867		0	0	0	0	0	0	0	0		0	0	3.25254	4.83054	0	0	0	0		6.2596	0	6.999	0	4.91053	0	4.44494	0
0	0	0	3.98981	0	0	0	5.36213		0	0	0	4.87047	0	0	0	5.87718		0	0	4.25095	5.4449	0	0	0	4.53507		4.25722	0	6.3242	0	4.25722	0	0	0
0	0	0	4.86229	0	0	0	5.55157		0	0	0	0	2.99378	0	0	2.99378		3.7296	0	7.60979	0	4.93628	0	4.50488	0		0	0	5.61161	0	4.76918	0	0	0
0	0	0	4.09743	0	0	0	6.48011		0	0	3.65557	0	0	0	0	2.98794		0	0	0	0	0	0	4.67435	0		0	0	6.81023	0	4.05404	3.3781	4.45371	0
0	0	0	4.77586	0	0	0	6.02258		0	3.30478	0	0	0	0	0	3.30478		4.40362	3.72263	7.41234	0	5.4074	4.12	5.09063	0		2.92123	0	6.30168	2.92123	2.92123	0	2.92123	0
0	0	0	0	0	0	0	5.71261		0	0	0	4.03005	0	0	0	6.21135		0	4.57617	7.47511	0	5.86794	4.57617	4.57617	0		0	0	5.63713	3.86303	0	0	0	0
0	0	0	3.70171	0	0	0	5.2912		0	0	0	3.64831	0	0	0	6.02225		0	0	2.62323	3.67226	0	0	0	6.33386		0	0	6.31116	4.4493	3.76777	0	3.76777	0
0	0	0	4.08207	0	0	0	6.83872		0	0	0	3.72559	0	0	0	3.72559		4.43987	2.70542	7.06791	0	5.34905	0	5.1271	0		0	0	0	0	0	0	0	4.89215
0	0	0	5.13981	0	0	0	6.5217		0	0	0	0	0	0	0	4.52618		3.64792	2.60009	7.35984	0	4.48023	0	5.01449	0		0	0	6.93933	0	4.99922	0	3.63295	0
0	0	0	4.57158	0	0	0	5.95009		0	0	0	4.14537	3.46793	0	0	6.61565		6.47974	2.70776	6.05882	0	4.44235	2.70776	4.26238	0		3.49197	0	6.66101	0	4.85517	2.82881	4.57008	0
0	0	0	2.90164	0	0	0	5.48834		0	0	0	0	0	0	0	5.01377		2.35506	0	6.04194	0	2.35506	3.88556	2.35506	0		3.36143	0	6.82372	0	4.72136	0	0	0
0	0	0	4.3911	0	0	0	6.17248		0	0	0	0	0	0	0	3.57316		4.7678	0	7.29652	0	4.56902	0	5.20011	0		5.85911	0	6.55083	0	3.74022	0	3.07055	0
0	0	0	3.62041	0	0	0	6.1212		0	0	0	3.82308	0	0	0	3.82308		5.45579	0	7.64225	0	5.45579	0	5.08304	2.74531		3.09293	0	6.67211	0	4.75985	0	4.44461	0
0	0	0	3.78595	0	0	0	5.37707		0	0	0	3.8068	0	0	0	3.8068		3.56555	0	3.17412	0	0	0	0	0		0	0	5.49889	0	0	3.33387	3.33387	0
0	0	0	3.89207	0	0	0	5.9535		0	0	0	0	0	0	0	0		3.97754	0	4.77801	0	4.88253	0	4.77801	3.30295		3.97314	0	6.1535	3.97314	3.97314	0	0	0
0	0	0	4.09575	0	0	0	6.09612		0	0	0	0	0	0	0	3.56343		5.16051	4.29304	3.79128	0	3.79128	4.29304	5.16051	0		0	0	5.64612	3.72117	0	0	4.40214	0
0	0	0	3.72781	0	0	0	6.34428		0	0	0	0	0	0	0	0		3.94423	3.94423	7.29265	0	5.58666	3.27027	4.62765	0		3.18305	0	6.80538	0	3.18305	0	4.75876	0
0	0	0	4.73888	0	0	0	5.71422		0	0	0	0	0	0	0	0		2.41694	0	3.95235	3.06446	0	0	0	0		0	0	6.68882	0	4.68198	0	3.32309	0
0	0	0	4.49192	0	0	0	5.40146		0	0	0	0	0	0	4.22006	3.5415		0	0	0	3.44342	0	0	0	5.20819		3.01129	0	6.91305	0	3.01129	3.01129	4.07653	0
0	0	0	0	0	0	0	5.89039		0	0	0	4.08874	0	0	0	6.15341		2.96356	0	3.63055	3.63055	0	0	0	0		2.67131	0	6.69523	0	5.00427	4.80509	4.22383	0
0	0	0	0	0	0	0	6.09755		0	0	0	3.87312	0	0	0	6.05169		6.06204	3.64386	6.70962	0	4.54433	4.87777	5.32698	0		0	0	6.85896	0	0	0	5.35855	0
0	0	0	0	0	0	0	4.1213		0	0	0	4.11011	0	0	0	6.21583		5.96161	2.2623	6.26514	0	4.24623	2.90199	4.24623	0		0	0	5.36277	0	0	0	0	0
0	0	0	0	0	0	0	5.71755		0	0	0	3.97663	0	0	0	0		0	0	0	2.71442	0	0	0	5.69377		4.47578	0	6.58598	0	4.47578	3.39968	4.07599	0
0	0	0	3.60056	0	0	0	6.57001		0	0	0	0	0	0	0	0		0	0	0	4.75052	0	0	0	3.84712		3.15488	0	6.98343	0	4.50867	0	4.72961	0
0	0	0	3.93271	0	0	0	5.3042		0	0	0	0	0	0	0	3.32084		5.57655	0	5.57655	0	3.80354	0	5.98075	0		5.34091	0	7.32268	0	4.10006	0	4.78488	0
0	0	0	0	0	0	0	4.92353		0	0	2.86317	0	0	0	0	3.52736		0	0	3.83716	0	3.16534	0	5.32433	0		6.23029	0	6.19527	2.91666	4.66228	2.91666	3.97853	3.58238
0	0	0	3.67435	0	0	0	6.74088		0	0	0	4.2442	0	0	0	5.33321		3.73496	0	6.60253	0	3.73496	0	3.73496	0		4.27968	0	5.77293	0	0	0	0	0
0	0	0	4.53634	0	0	0	5.44619		0	0	0	0	0	0	0	3.67088		7.12208	0	6.01187	0	2.85012	2.85012	5.09925	0		2.54714	0	6.65654	2.54714	3.59214	0	3.87291	0
0	0	0	4.05013	0	0	0	5.82726		0	0	0	5.47461	0	0	0	4.78565		3.46833	0	3.46833	0	0	0	4.42949	0		0	0	6.8264	0	3.73594	0	4.13342	0
0	0	0	3.99592	0	0	0	6.46383		0	0	0	0	0	0	0	0		4.51018	0	6.83557	0	5.01659	0	4.39377	0		0	0	5.48514	0	0	0	0	0
0	0	0	3.42157	0	0	0	5.33908		0	0	0	3.21274	0	0	0	3.21274		0	0	3.88225	0	0	0	0	3.20949		3.3896	0	6.19056	0	4.46547	0	0	0
0	0	0	4.2692	0	0	0	5.51192		0	0	0	0	0	0	0	0		2.65601	0	2.65601	0	0	0	0	0		0	0	5.11947	3.35717	3.35717	0	3.35717	0
0	0	0	4.66639	0	0	0	5.35482		0	0	0	0	0	0	0	3.81272		0	0	3.73848	0	0	0	0	3.73848		0	0	6.89563	0	4.44963	0	3.37411	0
0	0	0	3.43449	0	0	0	5.70763		0	0	0	0	0	0	0	0		0	0	3.60261	0	0	0	0	0		0	0	7.22716	0	3.11303	0	5.02009	0
0	0	0	3.7618	0	0	0	5.93814		0	0	0	0	0	0	0	3.53778		5.43528	0	5.84931	0	4.03174	0	4.43128	0		3.56413	0	6.93757	0	4.92896	0	4.24302	0
0	0	0	4.66269	0	0	0	5.16973		0	0	0	3.07629	0	0	0	3.7461		7.67216	0	3.33838	0	2.68011	0	4.41305	0		0	0	5.41319	0	4.32346	0	0	0
0	0	0	0	0	0	0	6.14958		0	0	0	4.95271	0	0	0	0		3.97464	0	2.91291	4.47793	0	0	0	6.57204		0	0	6.68913	0	4.96765	0	2.93578	0
0	0	0	5.0146	0	0	0	6.3959		0	0	0	3.22157	0	0	0	5.05903		8.36077	0	5.7753	0	0	0	0	0		0	0	5.33715	0	0	3.74677	0	3.74677
0	0	0	3.32709	0	0	0	5.93225		0	0	0	3.29007	0	0	0	3.68304		2.8513	0	3.51514	2.8513	0	0	3.51514	0		0	0	6.81909	0	2.86909	0	3.92913	0
0	0	0	5.53352	0	0	0	5.93766		0	0	0	0	0	0	0	3.31026		6.04126	0	7.01014	0	4.08182	0	5.02689	0		3.0744	0	6.49433	0	4.42541	0	4.82688	0
0	0	0	3.84441	0	0	0	6.4634		0	0	0	3.5558	0	0	0	6.16798		0	0	7.58933	0	5.22089	2.58575	3.63283	0		3.2224	0	6.5843	0	4.57834	0	3.89542	0
0	0	0	0	0	0	0	5.88886		0	0	0	2.95481	4.01808	0	0	0		0	0	3.96717	0	0	0	0	0		4.42069	0	5.39397	4.42069	0	0	0	3.34584
0	0	0	0	0	0	0	6.07628		0	0	0	4.25052	0	0	0	5.74345		0	0	0	0	0	0	0	0		4.1396	0	6.6098	0	5.04629	0	5.38092	0
0	0	0	3.81797	0	0	0	5.40967		0	0	2.973	0	0	0	0	2.973		6.21732	0	7.19333	0	3.78164	0	4.28331	2.72759		0	0	5.737	0	0	0	0	4.76152
0	0	0	5.27129	0	0	0	6.87661		0	0	0	4.22513	0	0	0	3.5465		5.41238	0	6.10329	0	4.03938	0	3.75755	0		0	0	5.87631	4.09848	0	0	0	0
0	0	0	3.84235	0	0	0	6.12545		0	0	0	3.9066	0	0	0	6.49049		2.68099	0	2.68099	0	2.68099	0	0	0		0	0	5.62221	0	0	0	0	0
0	0	0	3.24428	0	0	0	5.97963		0	0	0	0	0	0	0	5.84457		6.20126	0	5.51013	3.39996	3.39996	0	2.73964	3.39996		0	0	6.70148	0	5.25023	0	4.01049	0
0	0	0	5.43986	0	0	0	6.22595		0	0	0	0	3.18503	0	3.18503	3.18503		0	0	0	0	0	0	0	3.76402		0	0	6.75561	0	4.31122	0	0	0
0	0	0	4.43071	0	0	0	6.49968		0	0	0	3.3478	0	0	0	3.3478		0	3.51944	0	0	0	0	0	3.51944		3.87155	0	6.96497	0	4.27005	0	4.27005	0
0	0	0	3.89306	0	0	0	6.27225		0	0	0	3.36159	0	0	0	4.43681		0	0	0	0	2.69127	0	0	2.69127		0	0	5.81407	4.2165	3.538	0	0	0
0	0	0	0	0	0	0	6.11137		0	0	0	4.51149	0	0	0	0		6.28591	0	3.76843	0	2.71496	0	4.44996	2.71496		4.00194	0	6.75724	0	3.32691	3.32691	4.00194	0
0	0	0	0	0	0	0	6.26161		0	0	0	4.3468	0	0	0	4.74794		0	0	3.29471	0	0	0	0	3.29471		4.34816	0	7.10855	0	4.8538	5.18804	3.94914	0
0	0	0	4.56123	0	0	0	5.93966		0	0	0	0	0	0	0	4.05114		6.41711	0	5.68979	3.6097	3.11675	0	3.3933	0		4.3718	0	6.92502	0	5.21186	0	5.46196	0
0	0	0	3.68717	0	0	0	5.96696		0	0	0	0	0	0	0	0		6.09889	3.05392	4.12058	0	3.44354	0	4.12058	0		3.27927	0	5.19238	4.63692	3.27927	0	0	3.27927
0	0	0	0	0	0	0	6.49995		0	0	2.95704	0	0	0	0	2.95704		5.91398	0	6.58899	0	5.28773	3.63542	5.00173	0		3.48129	0	6.85229	0	4.84424	2.81844	4.71183	0
0	0	0	5.5072	0	0	0	6.31587		0	0	0	0	0	0	0	6.26859		3.25901	0	3.25901	4.61606	0	0	0	0		3.32613	0	5.08749	4.00115	3.32613	0	0	3.32613
0	0	0	0	0	0	0	6.09601		0	0	0	3.70188	0	0	0	3.03311		6.3929	0	4.1909	0	4.34289	2.47208	4.79013	0		3.9689	0	6.55394	0	3.9689	0	4.36805	0
0	0	0	4.20193	0	0	0	6.43975		0	0	0	0	0	0	0	0		8.00326	0	0	0	0	0	3.65956	0		3.87857	0	6.94968	0	4.9633	3.2059	4.27712	0
0	0	0	4.16398	0	0	0	5.25218		0	0	0	3.87266	0	0	0	0		0	0	0	0	0	0	0	0		3.06584	0	6.9311	0	5.22074	4.97097	4.13288	0
0	0	0	4.64411	0	0	0	5.73629		0	0	0	3.10633	0	0	0	3.10633		2.86141	0	3.52555	0	0	0	0	0		3.17318	0	6.62824	0	3.17318	0	4.52757	0
0	0	0	0	0	0	0	6.85073		0	0	0	4.48921	0	0	0	4.89093		0	0	4.0775	0	0	0	0	0		6.91263	0	6.91263	0	5.24296	0	4.15486	0
0	0	0	4.10897	0	0	0	6.17393		0	0	0	3.53903	0	0	0	4.6181		0	0	0	0	0	0	0	3.44863		3.66369	0	6.68349	0	2.61508	0	3.27096	0
0	0	0	4.33961	0	0	0	5.71607		0	0	0	4.65935	0	0	0	4.84009		0	0	0	0	4.36331	0	3.01451	0		0	0	5.07852	0	0	0	3.49369	0
0	0	0	3.19414	0	0	0	6.07235		0	0	0	0	0	0	0	2.97734		3.35987	0	0	0	0	0	0	0		0	0	5.48991	0	4.39952	0	0	0
0	0	0	3.43211	0	0	0	6.23444		0	0	0	0	3.12158	0	0	3.12158		0	0	0	4.79301	0	0	0	0		3.88953	0	6.61105	0	5.26037	0	4.28816	0
0	0	0	4.34831	0	0	0	5.94735		0	3.05863	3.05863	0	0	0	0	3.72802		4.53709	2.5299	7.15719	2.5299	3.57394	0	4.65368	0		4.97086	0	6.57473	3.88602	3.88602	0	3.88602	0
0	0	0	4.25572	0	0	0	6.44025		0	0	0	3.45591	0	0	0	4.13315		3.12245	0	0	5.02987	0	0	0	6.21489		0	0	6.7089	0	5.20908	0	4.92322	0
0	0	0	4.1837	0	0	0	5.55849		0	0	0	0	0	0	0	3.60846		3.02446	0	4.09015	0	0	0	0	3.02446		3.1779	0	5.7775	0	4.93432	0	3.85	0
0	0	0	4.50913	0	0	0	5.4188		0	0	0	3.98638	0	0	0	3.31163		2.6705	2.6705	7.12137	0	4.80422	0	5.08986	2.6705		3.25802	0	6.65408	0	5.42046	0	5.30323	0
0	0	0	4.92702	0	0	0	6.30786		0	0	0	0	0	0	0	0		3.56443	0	0	2.89921	0	0	0	0		0	0	6.41516	0	3.6078	0	4.2873	0
0	0	0	0	0	0	0	6.5838		0	0	0	5.42653	0	0	0	5.6264		7.05268	0	4.14993	0	3.47243	0	3.47243	3.47243		3.90717	0	5.39549	3.90717	0	0	3.23392	3.23392
0	0	0	4.00355	0	0	0	5.77998		0	0	3.00356	0	0	0	0	3.67158		0	0	6.1834	0	3.85144	0	5.66601	2.52694		5.49105	0	5.49105	0	4.58092	0	3.89797	0
0	0	0	0	0	0	0	6.49903		0	0	0	0	0	0	0	4.47925		0	0	0	3.51549	0	0	0	3.91099		4.02613	0	6.49454	0	4.02613	0	4.02613	0
0	0	0	5.00005	0	0	0	6.53518		0	0	0	4.11257	0	0	0	6.40031		2.42644	0	4.14172	2.42644	3.74417	0	4.42542	0		0	0	6.15805	0	5.13224	0	3.54614	0
0	0	0	4.21204	0	0	0	5.30072		0	0	0	0	0	0	0	3.16131		6.66807	3.1688	5.65508	0	4.52305	0	5.43281	0		0	0	6.22252	0	0	0	3.42056	0
0	0	0	4.41804	0	0	0	6.1997		0	0	0	0	0	0	0	4.11162		0	0	0	5.50312	0	0	3.58136	6.19423		4.80156	0	6.66639	0	4.1166	4.1166	4.51661	0
0	0	0	5.0243	0	0	0	6.27235		0	0	0	0	0	0	0	3.04874		6.5814	0	6.89306	0	5.49948	3.05857	4.62972	2.41131		3.26888	0	6.59875	0	4.84741	0	3.26888	0
0	0	0	0	0	0	0	6.03019		0	0	0	2.82956	0	0	0	4.39062		0	0	2.74931	3.40995	2.74931	0	0	0		0	0	6.88363	0	4.12629	0	5.72273	0
0	0	0	4.41291	0	0	0	5.50341		0	0	0	0	0	0	0	0		3.58014	0	7.40263	0	0	3.58014	5.3484	0		4.51424	0	6.64459	0	4.51424	3.16027	4.51424	0
0	0	0	3.7014	0	0	0	6.81299		0	0	0	3.11421	2.46452	0	0	3.11421		0	0	5.49921	0	0	0	0	0		0	0	5.72798	0	4.3514	0	0	0
0	0	0	3.02072	0	0	0	6.66089		0	0	0	0	0	0	0	0		0	0	0	0	0	0	3.08135	0		3.70908	0	6.45843	0	4.10634	0	3.04013	3.04013
0	0	0	0	0	0	0	5.86772		0	0	0	3.43139	0	0	0	3.43139		0	0	0	0	0	0	3.62392	3.62392		3.76764	0	5.69355	0	5.35842	0	0	0
0	0	0	4.73172	0	0	0	5.9295		0	0	0	0	0	0	0	0		0	0	7.54294	0	4.41904	2.68576	4.41904	0		0	0	6.05264	0	0	0	0	0
0	0	0	4.46603	0	0	0	6.06623		0	0	0	3.3173	0	0	0	3.3173		7.53267	0	6.69548	0	4.54001	3.31358	5.07455	0		4.41199	0	6.7591	0	4.76502	0	4.85955	0
0	0	0	0	0	0	0	5.87844		0	0	0	3.5989	0	0	0	4.96447		0	0	3.80189	4.19988	0	0	0	0		0	0	5.98187	0	4.88829	0	0	0
0	0	0	0	0	0	0	6.26181		0	0	0	3.50114	0	0	0	5.67119		4.12657	0	6.14932	0	4.27841	2.41241	3.44943	3.94747		3.70929	0	5.76706	3.70929	3.04034	0	0	0
0	0	0	3.19008	0	0	0	6.2854		0	0	3.01091	0	3.67912	0	0	4.35956		4.23662	0	4.79002	0	3.55783	0	4.23662	0		4.9357	0	6.49862	0	5.27012	0	4.42966	0
0	0	0	0	0	0	0	6.04052		0	0	0	0	0	0	0	4.10485		0	0	0	0	0	0	0	0		0	0	6.22645	0	0	0	0	0
0	0	0	4.79393	0	0	0	6.17399		0	0	0	3.20283	0	0	0	4.27398		0	0	3.74612	0	0	0	0	0		3.898	0	6.73133	0	4.1806	2.83915	4.40068	0
0	0	0	4.40079	0	0	0	6.69227		0	0	0	0	0	0	0	0		3.28312	0	2.6268	3.28312	0	0	0	2.6268		3.59908	0	5.52126	4.27845	0	0	3.59908	0
0	0	0	4.0771	0	0	0	5.67288		0	0	0	4.99688	0	0	0	0		3.25015	2.22621	3.52809	0	0	0	0	0		3.96458	0	5.7404	2.90322	4.24751	3.56856	3.56856	0
0	0	0	4.69402	0	0	0	5.53608		0	0	0	3.88026	0	0	0	4.16277		0	0	2.7919	0	0	0	0	2.7919		0	0	6.42387	0	0	0	0	0
0	0	0	3.04405	0	0	0	6.25525		0	0	0	0	0	0	0	0		3.55722	0	0	0	0	0	3.55722	5.32493		3.70479	0	6.62565	0	3.70479	0	4.93982	0
0	0	0	4.96811	0	0	0	5.37125		0	0	4.26585	0	0	0	0	4.04621		3.57048	3.35435	2.69554	3.57048	3.57048	2.69554	2.69554	3.35435		3.73084	0	6.79873	0	4.41193	0	3.06138	0
0	0	0	4.1754	0	0	0	6.46405		0	0	0	5.46137	0	0	0	0		3.35455	0	3.35455	4.03008	0	0	0	0		4.7684	0	6.46617	0	3.40727	0	4.48354	0
0	0	0	0	0	0	0	4.34297		0	0	0	0	0	0	0	4.19008		7.72596	0	6.62823	0	4.63136	0	4.76368	0		0	0	7.06301	0	0	0	5.05365	0
0	0	0	4.56472	0	0	0	5.25265		0	0	0	4.22221	0	0	0	0		2.47885	0	4.01886	0	3.51994	0	4.01886	0		4.29619	0	5.38567	4.9825	0	0	0	4.29619
0	0	3.9623	4.6459	0	0	0	5.89178		0	0	0	3.57614	0	0	0	3.57614		4.38672	2.82585	6.92463	0	5.477	0	4.71963	0		5.5522	0	7.17271	0	4.02588	0	4.52954	0
0	0	0	4.34887	0	0	0	5.03554		0	0	0	0	0	0	0	4.04189		0	0	0	0	0	0	4.23406	0		4.53408	0	7.08907	0	4.81907	0	5.0406	0
0	0	0	4.29534	0	0	0	5.82502		0	0	0	3.22544	0	0	0	0		0	0	3.58268	4.66259	0	0	0	6.92277		0	0	6.9498	0	4.21223	4.21223	0	0
0	0	0	2.94499	0	0	0	6.11205		0	0	0	4.56028	0	0	0	3.48237		0	0	7.0852	0	4.20896	2.65727	4.3888	0		0	2.70252	6.52642	0	4.03723	4.03723	4.03723	0
0	0	0	3.89179	0	0	0	4.9767		0	0	0	2.74302	0	0	0	2.74302		0	2.80491	3.86234	0	4.54492	0	0	0		0	0	5.6642	0	5.44192	0	0	0
0	0	0	4.57136	0	0	0	5.81671		0	0	0	3.57365	0	0	0	5.74562		7.105	0	6.28187	3.77742	0	0	0	0		3.77137	0	6.86264	3.10098	3.77137	0	3.10098	0
0	0	0	3.73792	0	0	0	5.91376		0	0	0	3.79494	0	0	0	0		0	0	0	0	2.62515	0	3.28142	0		3.98985	0	4.49324	2.92757	2.92757	0	3.59359	0
0	0	0	3.81419	0	0	0	5.74101		0	0	0	0	0	0	0	4.00126		3.60768	0	0	5.53007	0	0	0	4.00406		3.01611	0	6.75124	0	4.36497	3.68446	3.68446	0
0	0	0	3.71952	0	0	0	5.49087		0	0	4.28861	0	0	0	0	0		5.04992	2.9027	4.24697	0	4.46724	0	4.24697	0		4.14904	0	6.57688	0	4.54923	0	3.47155	0
0	0	0	4.76744	0	0	0	6.43449		0	0	0	3.78996	0	0	0	4.47174		6.59594	0	5.3787	0	5.05505	3.21772	4.57352	0		3.42616	0	6.61333	3.42616	4.50286	0	4.10292	0
0	0	0	4.98124	0	0	0	5.95777		0	0	0	0	0	0	0	0		2.99401	0	5.77894	0	0	0	4.05866	0		3.23814	0	7.04913	0	3.23814	0	4.31025	0
0	0	0	3.7368	0	0	0	5.66207		0	0	0	0	2.83517	0	0	3.49853		5.31298	3.46792	7.11335	0	5.45542	0	5.63703	0		4.1597	2.44311	6.95833	0	4.99804	2.44311	4.44347	0
0	0	0	4.52059	0	0	0	5.71692		0	0	0	4.03571	0	0	0	0		7.66721	2.68142	6.95526	0	4.41443	2.68142	4.9204	0		4.20805	0	5.29669	3.52967	3.52967	0	3.52967	0
0	0	0	3.77744	0	0	0	5.54995		0	0	0	0	0	0	0	3.05573		3.68482	0	0	0	4.36534	0	4.36534	0		5.16018	0	6.94714	0	4.47275	0	4.07298	0
0	0	0	0	0	0	0	5.85102		0	0	3.42406	0	0	0	0	5.00709		0	0	5.27631	0	0	0	0	0		0	0	5.43358	0	0	0	3.51354	0
0	0	0	0	0	0	0	6.44864		0	0	0	4.74866	0	0	0	5.43747		0	0	6.92579	0	0	0	4.5837	0		0	0	6.82011	0	4.16059	0	3.48292	0
0	0	0	3.79394	0	0	0	5.97095		0	0	0	3.73788	0	0	0	0		0	0	7.19909	0	4.15775	0	4.95995	0		3.22159	0	6.96601	0	4.29325	0	0	0
0	0	0	0	0	0	0	6.0932		0	0	0	0	0	0	0	5.60164		0	0	2.69986	0	0	0	3.35883	0		5.22114	0	6.95128	0	3.45603	0	4.53338	0
0	0	0	4.30281	0	0	0	6.08324		0	0	0	0	0	0	0	4.5646		0	0	0	4.51274	0	0	0	4.91454		0	0	6.74814	0	4.8297	0	4.27605	0
0	0	0	0	0	0	0	5.75785		0	0	0	0	0	0	0	4.46928		6.61192	0	5.30928	2.16775	2.16775	0	3.85929	0		5.1833	0	6.75619	0	5.07273	0	3.64597	0
0	0	0	0	0	0	0	5.96739		0	0	0	0	0	0	0	4.59116		0	0	3.58891	5.27079	2.92301	0	0	6.82008		0	0	4.94295	3.57783	3.57783	0	0	0
0	0	0	3.35474	0	0	0	6.02965		0	0	0	4.53301	0	0	0	3.45567		7.99533	0	4.92372	0	4.14396	0	4.60799	0		3.04389	0	6.7804	0	4.61447	3.71293	4.3938	0
0	0	0	0	0	0	0	4.69438		0	0	0	2.91214	0	0	0	2.91214		2.74626	0	3.4068	0	2.74626	0	0	2.74626		3.65039	0	6.92089	0	0	0	3.65039	0
0	0	0	4.58576	0	0	0	5.96438		0	0	0	0	0	0	0	4.15113		3.93685	0	7.50122	0	4.77294	0	5.12708	0		0	0	5.72436	0	0	0	0	0
0	0	0	2.98576	0	0	0	5.77028		0	0	0	4.64719	3.56757	0	0	4.93247		4.4452	0	6.381	0	3.22135	0	5.38246	0		6.92896	0	6.83596	0	4.9204	0	3.83628	0
0	0	0	3.98348	0	0	0	5.0696		0	0	0	3.50308	0	0	0	6.11378		0	0	6.463	0	2.31675	0	0	0		3.74936	0	5.80799	0	3.74936	0	0	0
0	0	0	3.76724	0	0	0	5.78382		0	0	0	0	0	0	0	0		3.57277	0	6.37921	4.65249	4.25178	0	3.57277	0		4.50675	0	6.48961	0	4.10679	0	5.34773	0
0	0	0	0	0	0	0	6.26282		0	0	0	0	0	0	0	5.07068		2.85924	0	2.85924	2.85924	2.85924	0	0	0		4.45841	0	6.73034	0	4.6388	0	4.45841	0
0	0	0	3.81793	0	0	0	5.99543		0	0	0	3.12644	0	0	0	4.19536		0	0	0	3.62591	0	0	0	0		6.10825	0	4.50767	0	4.50767	0	3.82549	0
0	0	0	3.71776	0	0	0	6.09332		0	0	0	0	0	0	0	3.27177		4.2243	0	3.82612	3.15454	0	0	0	0		4.28719	0	4.28719	4.28719	0	0	0	0
0	0	0	4.02039	0	0	0	5.10696		0	0	0	3.39554	0	0	0	4.07179		0	0	0	5.49476	3.13713	0	0	4.49033		6.28209	0	6.86904	0	4.27926	0	4.6801	3.59987
0	0	0	0	0	0	0	5.96948		0	0	0	3.04714	0	0	0	4.11357		3.23108	0	6.58218	0	3.72598	2.84518	4.05554	2.20853		3.25101	0	6.70923	0	4.82897	0	3.25101	0
0	0	0	4.04612	0	0	0	6.42798		0	0	0	0	0	0	0	0		2.67257	0	7.41378	0	5.31398	0	4.40504	0		3.29137	0	6.73588	2.63475	4.64936	3.68435	4.5172	0
0	0	0	0	0	0	0	6.35152		0	0	0	0	0	0	0	4.98667		2.7066	0	3.36579	0	0	0	0	0		0	0	5.01917	0	4.33261	0	0	0
0	0	0	4.54498	0	0	0	6.2708		0	0	0	0	0	0	0	2.709		0	0	0	0	0	0	0	3.70103		5.17976	0	6.75939	0	5.29691	0	5.29691	0
0	0	0	4.69631	0	0	0	5.60711		0	0	0	5.40032	0	0	0	0		3.7835	4.28518	7.65278	0	2.72937	3.7835	5.43882	0		3.62341	0	6.75452	0	4.01994	0	5.10651	0
0	0	0	0	0	0	0	5.52689		0	0	0	0	0	0	0	3.93681		0	0	7.30039	0	5.55922	3.78654	4.6208	0		0	0	6.87933	0	3.57452	0	4.25356	3.57452
0	0	0	5.28874	0	0	0	6.20199		0	0	0	0	0	0	0	0		5.1055	0	7.01991	2.76647	5.19201	0	4.90618	3.82226		0	0	6.73003	0	5.15906	0	4.75646	0
0	0	0	0	0	0	0	6.29786		0	0	0	3.58992	0	0	0	4.66996		0	0	3.05908	0	0	0	0	0		4.23156	0	7.5133	0	4.23156	0	4.23156	0
0	0	0	3.45832	0	0	0	6.20095		0	0	3.93153	3.25781	0	0	0	3.65037		2.8498	0	2.8498	3.51359	0	0	0	0		0	0	6.50934	3.03097	4.60102	0	3.03097	0
0	0	0	0	0	0	0	5.53546		0	0	0	0	0	0	0	6.43782		0	0	4.60344	0	0	0	2.59178	2.59178		5.45214	0	6.95287	0	4.76327	4.25812	5.23006	0
0	0	0	3.77682	0	0	0	5.14579		0	0	0	0	0	0	0	3.83114		0	0	0	0	3.62449	0	2.95766	0		4.40438	0	6.64467	0	5.09139	0	4.40438	0
0	0	0	3.85381	0	0	0	6.39899		0	0	0	0	0	0	0	4.27091		4.18519	0	3.50715	0	0	0	0	0		0	0	6.45931	0	4.1227	0	4.1227	0
0	0	0	4.64411	0	0	0	6.42782		0	0	0	0	0	0	0	3.28849		2.84163	0	0	4.58355	0	0	0	5.96216		0	0	4.85941	0	0	0	0	5.36713
0	0	0	0	0	0	0	5.37056		0	0	0	4.39161	0	0	0	3.71077		0	0	2.90005	0	0	0	0	3.5653		4.44299	0	4.72773	4.04339	3.36763	0	0	3.36763
0	0	0	0	0	0	0	6.2968		0	0	0	0	0	0	0	0		2.38024	0	4.69027	0	0	0	0	0		0	0	5.7205	0	0	0	3.79407	0
0	0	0	3.68372	0	0	0	5.85836		0	0	0	0	0	0	0	0		4.03623	0	0	3.3606	0	0	0	0		3.8014	0	6.87089	0	4.19939	0	3.8014	0
0	0	0	3.91299	0	0	0	5.50632		0	0	0	4.60082	0	0	0	4.60082		0	0	3.14596	0	3.81736	0	0	0		5.7258	0	7.07982	0	4.97569	0	2.94344	0
0	0	0	3.76587	0	0	0	6.0474		0	0	0	5.54253	0	0	0	3.77017		0	0	0	0	0	0	0	0		4.44712	0	4.44712	0	0	0	0	0
0	0	0	3.09914	0	0	0	5.69543		0	0	0	4.00797	0	0	0	4.40736		3.36567	0	0	0	2.70648	0	0	0		3.5568	0	5.47795	0	3.5568	0	0	0
0	0	0	4.55177	0	0	0	5.64332		0	0	0	2.63334	0	0	0	3.28991		0	0	3.56523	2.89999	0	0	0	0		2.68031	0	6.65364	0	3.33858	0	3.73215	0
0	0	0	5.16897	0	0	0	5.16897		0	0	3.37583	0	0	0	0	4.95754		0	0	3.87822	0	0	0	0	3.48304		4.01053	0	6.82654	2.94752	4.69457	0	4.29367	0
0	0	0	4.70522	0	0	0	6.08471		0	0	3.08676	0	3.08676	0	0	0		4.42254	0	6.80947	0	5.22678	0	4.977	3.07163		3.5368	0	5.45744	0	0	0	0	0
0	0	0	0	0	0	0	5.40257		0	0	0	3.34085	0	0	0	4.01614		3.56727	0	4.2462	0	0	0	0	3.56727		0	0	6.90104	4.42715	4.42715	0	5.1143	0
0	0	0	5.58582	0	0	0	6.05441		0	0	0	5.05628	0	0	0	5.56456		2.7516	0	3.80673	0	0	0	3.80673	2.7516		3.30868	0	5.57781	4.88843	4.38262	0	3.30868	0
0	0	0	4.13288	0	0	0	6.13379		0	0	0	0	0	0	0	3.4152		4.51487	0	4.11486	2.77639	2.14364	0	3.65461	0		4.66396	0	6.543	0	4.66396	3.09154	0	0
0	0	0	3.67777	0	0	0	6.2191		0	0	0	3.04565	0	0	0	0		0	0	0	5.19564	0	0	0	3.71077		0	0	7.01481	0	4.29758	0	0	3.22581
0	0	0	0	0	0	0	4.22868		0	0	0	3.58231	0	0	0	4.66221		2.99885	0	0	0	0	0	0	2.99885		4.46223	0	6.87203	3.10996	4.46223	0	4.68306	0
0	0	0	3.5545	0	0	0	5.23557		0	0	0	3.21751	0	0	0	3.89043		4.42535	0	4.74054	0	3.7441	0	4.97983	2.42638		3.67499	0	4.75656	3.00688	3.67499	3.00688	3.67499	0
0	0	0	4.19274	0	0	0	5.88505		0	0	0	3.12363	4.19247	0	0	3.12363		6.68234	0	6.65129	2.21206	4.19081	0	3.51268	2.21206		0	0	6.69377	0	4.35409	3.67372	3.67372	0
0	0	0	4.40998	0	0	0	6.63266		0	0	0	0	0	0	0	3.24701		0	2.76971	4.10785	0	4.10785	0	5.19544	2.76971		5.86616	0	6.60661	0	0	0	4.95411	0
0	0	0	4.87131	0	0	0	6.11858		0	0	0	3.21687	0	0	0	3.21687		0	0	4.40802	0	0	0	3.90528	0		4.49362	0	6.85834	0	4.20966	3.14032	4.89535	0
0	0	0	0	0	0	0	4.60263		0	0	3.34392	0	0	0	0	4.70338		4.40047	0	5.42217	0	4.58075	2.83895	4.40047	0		0	0	4.69337	0	4.29248	0	3.61291	0
0	0	0	3.9873	0	0	0	5.273		0	0	2.87401	0	0	0	0	3.93425		0	0	2.7714	0	3.43276	0	4.32949	3.43276		4.83839	0	5.24121	0	0	4.15313	0	0
0	0	0	3.64246	0	0	0	5.81614		0	0	0	4.12094	0	0	0	4.80594		2.86942	0	4.21223	0	2.86942	0	4.89794	2.86942		4.0045	0	6.51331	0	4.40387	0	4.68849	0
0	0	0	3.8948	0	0	0	5.66946		0	0	4.7772	0	0	0	0	4.7772		3.22309	0	0	5.95763	0	0	0	5.82446		5.02754	0	6.92619	0	4.47283	0	4.18895	0
0	0	0	0	0	0	0	6.6166		0	0	0	3.70473	0	0	0	2.38966		0	0	0	0	3.01169	4.07695	4.76158	0		3.86419	0	5.23462	3.19181	3.86419	0	3.19181	0
0	0	0	3.6818	0	0	0	5.04903		0	0	0	5.18138	0	0	0	5.46766		4.04902	0	4.73341	6.23062	0	0	0	0		0	0	6.48286	0	4.50007	0	4.10014	3.42343
0	0	0	5.03003	0	0	0	6.41141		0	0	3.04569	3.04569	0	0	0	4.797		4.39973	0	7.51248	0	5.25759	0	5.53078	0		0	0	6.44703	0	4.89482	3.53073	3.53073	0
0	0	0	4.15357	0	0	0	5.52801		0	0	0	3.66188	0	0	0	4.3421		4.57554	0	7.516	0	4.77433	0	3.99595	0		0	0	5.69286	0	0	0	0	0
0	0	0	5.04152	0	0	0	5.32758		0	0	0	0	0	0	0	5.75479		0	0	3.45235	0	0	0	2.79038	0		4.32034	0	5.69661	0	0	0	4.72136	0
0	0	0	4.87989	0	0	0	5.56923		0	0	0	4.65091	0	0	0	0		3.09143	3.48163	5.65113	0	3.76159	0	0	0		0	0	5.63716	4.7946	0	0	0	3.7124
0	0	0	5.11763	0	0	0	5.40381		0	0	0	0	0	0	0	3.18585		0	2.74223	5.67481	2.74223	3.40264	3.40264	4.29875	0		0	0	5.40611	4.31643	0	0	0	0
0	0	0	4.14877	0	0	0	6.43704		0	0	0	0	0	0	0	5.05683		0	0	0	4.53892	0	0	0	0		6.22311	0	6.71482	0	4.52725	0	3.84486	0
0	0	0	3.76036	0	0	0	6.13687		0	0	0	4.23336	0	0	0	0		6.32822	0	4.68281	0	4.10239	2.55699	4.96817	0		3.67863	0	4.76026	3.67863	4.76026	0	0	0
0	0	0	4.95245	0	0	0	6.04634		0	0	0	5.11784	0	0	0	5.33979		3.25434	0	0	0	0	0	0	0		4.5117	0	6.68045	0	3.43481	0	3.82947	0
0	0	0	0	0	0	0	6.6955		0	0	2.32097	0	0	0	0	3.63078		2.94821	0	2.30617	0	2.30617	0	0	0		0	0	6.85309	0	4.30073	0	0	0
0	0	0	0	0	0	0	5.90092		0	0	0	0	0	0	0	0		0	0	0	3.2626	0	0	0	0		3.02093	0	6.58324	0	4.59058	0	4.0865	0
0	0	0	0	0	0	0	5.86652		0	0	0	0	0	0	0	4.63442		0	3.92516	7.50308	0	5.16372	3.92516	5.29654	0		4.02669	0	6.71796	0	4.71088	3.35122	4.02669	0
0	0	0	0	0	0	0	6.27164		0	0	0	0	0	0	0	3.09458		4.22895	0	0	4.91479	0	0	0	4.22895		3.76873	2.71525	6.59937	0	3.37474	0	4.60275	0
0	0	0	4.68849	0	0	0	5.93466		0	0	0	4.64192	0	0	0	5.83912		3.72363	0	3.72363	3.05435	0	0	0	3.05435		4.02338	0	6.83961	0	4.02338	0	3.62682	0
0	0	0	4.51605	0	0	0	5.60734		0	0	0	0	0	0	0	0		4.18546	2.1031	4.46933	4.06957	3.60977	2.1031	3.78757	2.1031		4.39579	0	6.75168	0	4.39579	4.68039	4.39579	0
0	0	0	4.75629	0	0	0	5.66741		0	0	0	3.95429	0	0	0	0		6.56607	0	7.32965	0	4.41191	0	3.86135	0		3.41324	0	6.59999	0	4.48965	3.41324	4.48965	0
0	0	0	4.49931	0	0	0	5.79047		0	0	2.55569	3.88199	0	0	0	6.03262		2.34328	0	6.86835	0	4.81542	3.87279	5.57833	0		5.09076	0	6.39844	0	4.53575	0	4.53575	0
0	0	0	0	0	0	0	6.98321		0	0	0	3.54545	0	0	0	0		0	0	0	5.00481	0	0	0	3.63843		3.40704	0	6.67044	0	5.1708	4.76817	4.08348	0
0	0	0	0	0	0	0	6.03876		0	0	0	2.91651	0	0	0	2.91651		2.36607	0	7.25183	0	5.44988	3.40007	5.26842	0		3.4322	0	6.53629	0	4.79396	0	4.79396	0
0	0	0	3.63968	0	0	0	6.32291		0	0	0	5.14879	0	0	0	0		4.68595	3.45598	6.02902	0	3.45598	0	4.53333	0		3.14	0	6.73453	0	4.7142	0	4.89502	0
0	0	0	0	0	0	0	6.01475		0	0	0	4.61903	0	0	0	4.97274		0	0	0	3.15718	0	0	0	0		5.28802	0	6.93259	0	3.69859	3.0299	4.59991	0
0	0	0	0	0	0	0	4.99055		0	0	0	2.33816	0	0	0	0		4.05767	0	2.99305	0	4.56155	2.99305	3.38166	2.34882		0	0	0	0	4.45256	0	4.45256	0
0	0	0	0	0	0	0	5.03164		0	0	0	0	4.06034	0	0	2.99563		4.75944	0	4.35825	0	4.35825	3.67782	5.21581	0		4.10466	0	7.0846	0	4.60886	0	4.78952	0
0	0	0	0	0	0	0	4.58547		0	0	0	0	0	0	0	4.99946		3.54766	0	2.8829	0	0	0	4.62689	2.8829		3.1013	0	6.86298	0	4.85485	0	4.67409	0
0	0	0	4.21384	0	0	0	5.30254		0	0	0	4.00247	0	0	0	5.59718		0	0	6.16428	0	5.30695	0	5.30695	0		0	0	6.67944	0	5.01089	0	5.01089	0
0	0	0	4.26021	0	0	0	5.75325		0	0	0	4.43502	0	0	0	5.67928		0	0	4.29672	0	0	0	0	3.22497		0	0	5.54691	0	0	0	4.17225	0
0	0	0	0	0	0	0	6.44698		0	0	0	0	0	0	0	0		0	2.26335	2.90309	0	2.26335	2.26335	0	2.26335		5.36939	0	6.60284	0	4.56426	0	3.20874	0
0	0	0	5.48257	0	0	0	5.81785		0	0	0	4.63369	0	0	0	3.95021		0	0	4.20334	0	2.86091	2.2234	3.92063	2.2234		4.12716	0	6.55467	0	4.52724	0	4.81221	0
0	0	0	0	0	0	0	5.44548		0	0	0	0	4.18353	0	3.11495	3.11495		0	0	0	4.8562	0	0	0	4.635		3.24459	0	5.15651	3.24459	0	0	0	0
0	0	0	0	0	0	0	5.85999		0	0	0	4.16	0	0	0	0		5.70933	0	3.7065	1.89807	2.51333	0	3.7065	1.89807		4.29184	0	6.95317	0	3.61228	0	4.69273	0
0	0	0	4.22599	0	0	0	5.91871		0	0	0	4.97055	0	0	0	5.84197		2.61753	0	2.61753	0	2.61753	0	0	0		6.08754	0	6.9225	0	4.62875	0	4.22815	0
0	0	3.56704	0	0	0	0	6.02572		0	0	0	0	0	0	0	2.82131		3.40448	0	0	5.32149	0	0	0	5.45442		4.71524	0	6.78681	2.9673	4.71524	0	2.9673	0
0	0	0	4.50819	0	0	0	5.5307		0	0	3.19216	3.19216	0	0	0	5.45707		4.06692	0	7.31479	0	4.83084	2.35734	5.15404	0		0	0	5.42116	4.33135	4.33135	0	0	0
0	0	0	0	0	0	0	6.35471		0	0	0	0	0	0	0	3.94598		7.22904	2.72163	7.42489	0	4.74181	4.74181	5.54788	2.72163		4.67183	0	4.67183	0	4.67183	0	0	0
0	0	0	4.49879	0	0	0	5.99418		0	0	0	3.06068	0	0	0	3.73013		5.98239	0	0	0	0	0	2.6518	0		2.64441	0	6.59743	0	4.7764	0	4.7764	0
0	0	0	3.8563	0	0	0	4.94071		0	0	0	4.87071	0	0	0	4.68992		2.57215	0	0	0	0	0	2.57215	0		4.08517	0	6.90243	0	4.36864	0	4.08517	0
0	0	0	0	0	0	0	5.25292		0	0	0	4.69108	0	0	0	6.29315		6.43346	0	6.36458	3.74766	5.11611	0	4.42895	0		0	0	6.71179	0	4.32598	0	4.83151	0
0	0	0	4.22889	0	0	0	6.41308		0	0	2.58286	2.58286	0	0	0	4.30959		5.23545	2.80746	6.93583	0	5.63914	0	4.94954	0		0	0	5.88243	4.97031	0	0	0	0
0	0	0	0	0	0	0	6.52609		0	0	0	3.69261	0	0	0	6.7596		0	0	0	4.95013	0	0	0	6.67888		0	0	5.11196	0	3.52633	0	0	3.52633
0	0	0	5.65542	0	0	0	5.65542		0	0	3.60334	4.68363	0	0	0	6.28564		6.27266	0	3.36163	0	4.83836	0	5.34602	0		0	0	6.86527	0	4.98403	3.40161	0	0
0	0	0	0	0	0	0	6.39655		0	0	0	4.0049	0	0	0	6.84976		6.16031	5.22926	7.39095	0	5.71965	3.94416	4.78033	0		3.84512	0	6.57644	0	5.12873	2.78839	4.12745	0
0	0	0	0	0	0	0	4.51283		0	0	0	4.21838	0	0	0	5.1258		0	0	3.57358	0	0	0	3.57358	3.18205		4.91893	0	6.74535	0	4.91893	0	0	0
0	0	0	4.71389	0	0	0	6.31613		0	0	0	5.65621	0	0	0	0		3.19861	0	0	0	0	0	0	3.19861		4.3196	0	6.87219	0	0	0	4.3196	0
0	0	0	4.66999	0	0	0	5.76234		0	0	0	5.38809	0	0	0	6.23278		6.74623	0	7.33349	3.23006	4.70289	0	5.14148	0		3.65258	0	7.15346	2.98503	5.01924	0	4.04937	2.98503
0	0	0	0	0	0	0	5.47544		0	0	0	4.40939	0	0	0	5.09644		2.72639	0	0	5.14942	0	0	0	6.15732		4.3841	0	6.57018	0	4.3841	3.31013	3.98485	0
0	0	0	4.8554	0	0	0	6.52303		0	0	0	2.56168	0	0	0	3.21548		3.24424	0	2.22073	4.3165	0	0	0	5.32958		0	0	6.27942	0	4.67746	0	0	0
0	0	0	4.51149	0	0	0	6.00699		0	0	0	4.88311	0	0	0	6.43525		5.22002	0	6.71988	0	4.20008	0	0	0		3.31316	0	6.69505	0	2.65577	2.65577	3.98794	0
0	0	0	0	0	0	0	6.00982		0	0	0	5.00068	0	0	0	3.91545		7.08545	3.21363	3.21363	0	4.28507	2.55991	5.25725	0		4.63295	0	6.37409	0	4.85415	0	4.85415	0
0	0	0	4.43853	0	0	0	5.12575		0	0	2.89268	2.89268	0	0	0	5.9737		5.42297	0	6.36473	0	4.86666	0	5.42297	0		4.57801	0	5.48812	0	4.57801	0	0	0
0	0	0	5.20146	0	0	0	4.79875		0	0	0	0	0	0	0	4.02507		5.9531	0	7.50306	0	5.19062	3.60321	4.90479	0		3.46529	0	5.63433	3.46529	3.46529	0	3.46529	0
0	0	0	5.36849	0	0	0	5.9261		0	0	0	3.12317	0	0	0	3.12317		4.17507	3.28158	5.59837	0	4.9551	2.62531	5.38793	0		3.21857	0	6.9399	0	4.29014	0	4.57439	0
0	0	0	4.59275	0	0	3.90968	4.59275		0	0	0	4.34455	0	0	0	5.25302		5.44924	0	4.76039	0	0	0	4.07576	0		0	0	6.41166	3.72634	4.40737	0	4.80877	0
0	0	0	5.07934	0	0	0	5.58767		0	0	0	4.85308	0	0	0	5.25594		0	0	2.79934	0	0	0	0	2.79934		0	0	5.31723	0	0	0	0	0
0	0	0	4.29166	0	0	0	5.38111		0	0	2.92015	2.92015	2.92015	0	0	0		2.82254	0	0	2.82254	0	0	0	0		3.59977	0	6.46399	3.59977	3.59977	0	4.96535	0
0	0	0	5.26223	0	0	0	4.97627		0	0	0	0	0	0	0	5.43312		3.14115	3.14115	6.44845	2.49033	5.66538	0	5.29919	0		0	0	5.36232	4.16923	3.10108	0	3.10108	0
0	0	0	4.36964	0	0	0	5.9689		0	0	0	4.67614	0	0	0	5.48188		7.94867	0	6.79093	0	5.10947	0	4.60266	0		4.36174	0	5.04849	0	0	0	0	0
0	0	0	4.82457	0	0	0	5.91782		0	0	0	4.44787	0	0	0	3.09609		0	0	2.92346	5.91544	0	0	0	4.48895		6.14366	3.28914	6.88975	0	4.36258	0	3.96347	0
0	0	0	0	0	0	0	5.67646		0	0	0	3.16726	0	0	0	5.69255		2.6365	3.29319	5.78415	0	2.6365	2.6365	3.29319	2.6365		0	0	6.80934	0	4.7071	3.34754	4.7071	0
0	0	0	4.44023	0	0	0	5.7309		0	0	0	5.1225	0	0	0	6.0996		4.89353	0	6.6278	0	0	0	4.38769	0		0	0	6.80699	0	3.78435	3.78435	4.46607	0
0	0	0	5.19909	0	0	0	6.11206		0	0	0	3.72269	0	0	0	3.72269		7.07576	4.81437	7.04069	0	5.10002	0	5.10002	0		7.9624	0	7.33019	0	0	0	5.59864	0
0	0	0	4.74101	0	0	0	5.93886		0	0	0	4.3969	0	0	0	5.08387		0	0	2.6534	2.6534	0	0	0	3.3107		0	4.31374	6.55298	0	4.31374	0	3.63388	0
0	0	0	4.98516	0	0	0	6.3151		0	0	0	3.08276	3.08276	0	0	3.08276		0	0	0	4.28153	0	0	0	4.28153		3.4574	0	6.93789	0	5.30217	0	4.3546	0
0	0	0	4.1987	0	0	0	5.28725		0	0	0	4.39219	0	0	0	4.85755		2.82655	0	2.82655	2.82655	0	0	0	5.07437		3.91675	0	5.002	0	4.31556	0	0	0
0	0	0	0	0	0	0	5.80808		0	0	0	0	0	0	0	3.01149		3.4478	0	3.4478	3.4478	0	0	0	0		4.09781	0	6.99975	0	4.49772	0	3.42114	0
0	0	0	5.47576	0	0	0	5.98491		0	0	0	0	0	0	0	4.11729		0	0	3.6213	4.30098	0	0	0	4.52141		4.08713	0	5.68304	0	4.08713	0	0	0
0	0	0	3.45128	0	0	0	6.1293		0	0	0	5.00922	0	0	0	5.41245		6.98649	4.05855	3.66169	0	2.9939	0	4.56244	3.66169		3.77875	0	6.61918	0	4.86202	0	3.77875	0
0	0	0	5.09292	0	0	0	6.34129		0	0	0	0	0	0	0	0		0	0	0	4.91798	0	0	0	7.19377		4.99295	0	3.90781	4.59087	3.90781	0	0	0
0	0	0	4.7908	0	0	0	6.17084		0	0	0	0	0	0	0	4.64932		2.74505	2.74505	7.16805	2.74505	5.24886	0	4.76663	0		4.20815	0	6.67932	0	5.11547	0	4.89383	0
0	0	0	0	0	0	0	5.64998		0	0	0	4.42507	0	0	0	6.16433		0	0	0	2.74782	0	0	0	6.57482		4.82978	0	6.72392	0	3.00097	0	4.4656	2.35637
0	0	0	3.98797	0	0	0	6.45573		0	0	0	5.98598	0	0	0	3.61291		0	0	0	0	0	0	0	0		6.83865	0	7.10076	0	3.86307	0	4.26151	0
0	0	0	0	0	0	0	6.07017		0	0	0	5.27728	0	0	0	3.90619		3.97832	0	0	0	0	0	0	5.06438		3.17103	0	6.76691	0	4.74633	0	3.17103	0
0	0	0	4.9132	0	0	0	6.37387		0	0	0	0	0	0	0	3.63326		3.24376	0	0	0	0	0	3.24376	3.24376		3.13145	0	6.84908	0	4.48446	0	4.48446	0
0	0	0	4.17303	0	0	0	6.35647		0	0	0	0	0	0	0	3.12713		0	0	5.12602	5.00898	0	0	2.97522	5.75921		0	0	5.47163	3.55063	3.55063	0	3.55063	0
0	0	0	0	0	0	0	6.33378		0	0	0	3.73273	0	0	0	5.79101		0	0	5.78123	0	3.55582	4.78797	4.63521	0		4.51486	0	7.09137	0	4.64702	0	4.18275	0
0	0	0	4.97789	0	0	0	5.48596		0	0	0	4.86522	0	0	0	5.64947		0	0	6.32776	0	4.94681	2.91592	4.48106	2.91592		4.64238	0	6.54368	0	4.3579	0	3.95882	0
0	0	0	4.81962	0	0	0	6.19984		0	0	0	0	0	0	0	5.41026		4.2327	0	5.9255	2.05288	2.05288	0	2.05288	2.05288		0	0	5.40861	0	4.71993	0	0	0
0	0	0	5.11476	0	0	0	5.8049		0	0	0	0	0	0	0	4.06696		3.05083	3.05083	6.84287	0	4.62168	3.05083	2.40392	0		3.4628	0	6.6903	0	4.5403	0	4.5403	0
0	0	0	4.25619	0	0	0	5.6318		0	0	0	5.00121	0	0	0	2.9678		7.16647	3.01147	7.38047	0	4.36016	0	5.45021	0		5.16534	0	6.78671	0	4.29784	0	4.76273	0
0	0	0	0	0	0	0	6.24664		0	0	0	0	0	0	0	5.16883		2.60798	0	6.31744	0	3.26359	0	2.60798	0		7.23114	0	5.26153	0	3.67263	0	0	0
0	0	0	3.69151	0	0	0	4.77336		0	0	0	3.46679	4.14421	0	0	4.14421		0	0	2.86346	4.75922	0	0	0	0		3.50155	0	5.08657	0	3.50155	0	4.1795	0
0	0	0	0	0	0	0	6.37571		0	0	0	0	0	0	0	4.25011		0	0	4.20268	3.52438	0	0	0	5.57769		3.85345	0	6.23187	0	3.85345	0	0	0
0	0	0	4.6016	0	0	0	5.51185		0	0	0	0	0	0	0	4.60375		4.0879	0	4.6682	0	0	0	3.19646	2.5434		0	0	6.804	0	5.32239	2.88979	4.45373	0
0	0	0	4.74872	0	0	0	6.12849		0	0	0	0	0	0	0	3.74549		0	0	3.62176	0	3.90274	0	4.9878	0		0	0	5.42535	0	0	0	0	0
0	0	0	4.70785	0	0	0	5.68302		0	0	0	5.66005	0	0	0	6.21817		3.1148	0	3.1148	0	0	0	0	0		0	0	6.57397	0	4.68473	0	0	2.93811
0	0	0	4.78639	0	0	0	5.95925		0	0	0	4.20197	0	0	0	6.20381		0	0	2.91762	0	0	0	0	0		3.56245	0	6.10086	0	3.95842	0	4.24131	0
0	0	0	4.69782	0	0	0	5.94405		0	0	0	3.28495	0	0	0	6.61542		6.92658	0	5.89429	0	3.1622	0	5.07114	0		2.96217	0	6.31209	0	4.30891	0	3.62912	0
0	0	0	0	0	0	0	5.77672		0	0	0	0	0	0	0	0		0	0	3.64187	0	0	0	0	2.97458		3.92057	0	5.98251	0	0	0	0	0
0	0	0	4.18058	0	0	0	6.36412		0	0	0	5.46617	0	0	0	5.87023		0	0	4.6539	4.6539	0	0	0	0		0	0	5.44642	0	4.93846	0	0	0
0	0	0	5.34196	0	0	0	6.5913		0	0	0	6.2349	0	0	0	3.55392		0	0	0	3.45749	0	0	0	5.99292		3.56066	0	6.96676	0	3.9566	2.89553	5.04238	0
0	0	0	4.27495	0	0	0	5.96825		0	0	3.53675	2.49472	0	0	0	4.81464		2.80678	0	3.46926	2.80678	0	0	0	0		3.20245	0	5.24566	0	0	0	3.20245	0
0	0	0	4.69509	0	0	0	6.47921		0	0	0	2.64696	0	0	0	5.79538		2.74754	0	3.62462	2.11651	2.74754	0	4.20049	2.11651		5.72687	0	6.61876	0	5.14169	0	3.55537	0
0	0	0	4.77086	0	0	0	5.86381		0	0	3.0234	3.0234	0	0	0	5.80976		4.86024	0	4.30642	0	0	0	0	3.62666		4.39793	0	6.84336	0	0	0	4.90382	0
0	0	0	0	0	0	0	5.98542		0	0	0	4.86609	0	0	0	6.03939		0	0	0	0	0	0	0	0		4.37774	0	6.79397	0	4.37774	0	5.66785	0
0	0	0	0	0	0	0	6.26745		0	0	0	4.82207	0	0	0	6.25101		0	0	3.96978	0	3.29534	2.63858	4.52128	2.63858		0	0	6.03704	0	0	0	0	4.25716
0	0	0	3.787	0	0	0	3.787		0	0	0	4.24936	0	0	0	6.28455		0	0	0	3.86678	0	0	0	2.80916		0	0	5.56367	3.64051	4.72147	0	0	3.64051
0	0	0	4.56311	0	0	0	5.25103		0	0	0	6.47699	0	0	0	3.46277		0	0	2.7503	2.7503	0	0	0	0		4.24957	0	6.6788	0	4.80305	0	0	0
0	0	0	4.72252	0	0	0	6.32482		0	0	0	3.32314	0	0	0	4.68203		0	4.03039	7.3918	2.32374	3.35485	2.32374	3.63377	0		5.5354	0	6.69583	0	4.44464	2.8811	4.91023	0
0	0	0	4.54161	0	0	0	6.14249		0	0	2.49873	0	0	2.49873	0	2.49873		3.98929	0	4.67314	0	3.59304	2.92704	5.27502	0		7.38264	0	5.8893	3.35703	3.35703	0	3.35703	0
0	0	0	0	0	0	0	6.44646		0	0	0	4.71261	3.6318	0	0	6.93816		3.85394	0	0	4.53644	0	0	0	0		0	0	5.20341	2.94912	3.61572	0	2.94912	0
0	0	0	4.14524	0	0	0	5.38663		0	0	0	4.20792	0	0	0	5.80538		3.46277	0	0	0	0	0	0	0		3.76727	0	5.13608	0	0	0	3.76727	0
0	0	0	4.59863	0	0	0	5.84417		0	0	0	0	0	0	0	6.40367		0	0	0	3.43795	0	0	0	6.70236		3.50345	3.50345	6.36499	0	4.5818	0	4.86692	0
0	0	0	0	0	0	0	6.49405		0	0	0	0	0	0	0	4.30885		5.62231	2.96365	7.24209	0	5.31347	4.02724	5.31347	0		4.12788	0	6.67784	0	4.12788	0	3.45072	0
0	0	0	4.52221	0	0	0	5.81356		0	0	2.61233	0	0	0	0	3.2681		0	0	3.10216	0	0	0	0	3.10216		0	0	6.63977	0	5.18877	0	3.94986	0
0	0	0	0	0	0	0	5.82539		0	0	0	0	0	0	4.25633	4.25633		0	0	7.26527	0	4.45783	2.45637	4.45783	0		0	0	6.98996	0	3.89605	0	5.13419	0
0	0	0	0	0	0	0	6.02961		0	0	0	3.23263	3.23263	0	0	3.23263		5.46335	0	6.25952	0	4.52553	0	4.19338	0		6.21964	0	6.63447	0	4.6764	0	4.80877	0
0	0	0	3.87649	0	0	0	5.93763		0	0	0	0	0	0	0	7.46622		0	0	0	0	0	0	0	0		4.99059	0	6.16452	0	3.62449	0	4.30422	0
0	0	0	0	0	0	0	6.63844		0	0	0	6.03418	0	0	0	3.75293		0	0	0	0	3.30206	0	0	0		3.57584	0	5.49747	3.57584	0	0	3.57584	0
0	0	0	4.48288	0	0	0	6.08324		0	0	0	0	3.51026	0	0	3.51026		2.66338	2.66338	3.99598	0	2.66338	0	3.99598	0		3.41848	0	6.92711	0	4.49501	2.75757	3.81296	0
0	0	0	4.70019	0	0	0	0		0	0	0	4.47064	0	0	0	6.19578		0	0	0	0	4.72203	0	5.41071	0		0	0	7.02583	3.25752	5.01668	0	3.93124	0
0	0	0	0	0	0	0	4.77347		0	0	0	2.66409	0	0	2.66409	4.21619		0	0	0	3.90088	0	0	0	5.8981		3.77823	0	5.36921	3.77823	0	0	0	4.45988
0	0	0	0	0	0	0	6.82792		0	0	0	6.2519	0	0	0	0		0	0	0	0	3.095	0	0	3.095		0	0	6.236	0	4.17018	0	4.17018	0
0	0	0	5.34928	0	0	0	5.34928		0	0	0	4.29069	0	0	0	4.79602		2.72355	0	4.05936	0	0	0	0	0		5.20937	0	6.78547	0	4.65384	0	5.20937	0
0	0	0	5.62428	0	0	0	5.62428		0	0	0	2.9157	0	0	0	4.48084		2.6745	2.6745	6.93478	0	4.80849	0	4.80849	2.6745		4.48969	0	6.83086	0	4.48969	0	5.17721	0
0	0	0	5.405	0	0	0	0		0	0	0	3.74847	0	0	0	4.42977		0	0	0	0	0	0	0	4.67314		3.5296	0	5.45006	0	0	0	3.5296	0
0	0	0	0	0	0	0	6.27003		0	0	0	2.73868	0	0	0	3.79323		0	0	3.03206	3.03206	0	0	0	4.38152		0	0	5.88295	4.10503	4.10503	0	0	0
0	0	0	2.81541	0	0	0	5.64757		0	0	0	2.63073	0	0	0	3.2872		6.77813	0	4.77797	0	2.64588	0	3.69604	0		0	0	7.06114	0	4.50643	0	4.50643	0
0	0	0	4.63309	0	0	0	5.90697		0	0	0	3.05233	0	0	0	4.62323		0	0	7.41271	0	4.8635	0	4.28187	0		3.90048	0	6.77156	0	3.90048	3.90048	0	0
0	0	0	3.71611	0	0	0	5.77404		0	0	0	4.12662	0	0	0	4.52669		0	0	3.59693	0	0	0	0	0		0	0	6.7458	0	4.38998	0	3.9907	0
0	0	0	4.53415	0	0	0	5.44398		0	0	0	0	0	0	0	4.01865		0	0	0	2.96078	0	0	0	2.96078		3.23369	0	6.52714	0	4.81109	0	4.30567	0
0	0	0	4.08226	0	0	0	5.24917		0	0	2.85384	0	0	0	0	2.85384		6.82574	0	6.76609	0	4.54711	0	4.79607	0		0	0	5.91572	0	4.31701	0	0	0
0	0	0	0	0	0	0	5.39387		0	0	0	4.03038	0	0	0	4.4299		5.2705	2.46392	4.78129	0	4.68682	0	4.68682	0		3.38777	0	6.44604	0	4.74841	0	5.3043	0
0	0	0	3.80581	0	0	0	5.57887		0	0	0	0	0	0	0	3.15102		4.8378	0	6.92679	2.87312	4.43629	2.23495	3.93332	0		2.97545	0	6.81599	2.97545	3.64275	0	3.64275	0
0	0	0	4.43932	0	0	0	6.54914		0	0	3.10053	4.56896	0	0	0	3.77091		7.44133	0	6.00673	0	4.10399	0	4.10399	0		3.20954	0	5.73651	3.20954	0	0	3.20954	0
0	0	0	3.4821	0	0	0	5.85165		0	0	0	0	3.12091	0	0	3.12091		6.92425	0	4.99852	0	2.75489	0	4.49218	3.41571		3.86093	0	5.54831	3.18861	4.25935	0	0	0
0	0	0	4.09706	0	0	0	5.87487		0	0	0	4.23786	0	0	0	6.17132		0	0	0	2.91679	0	0	0	3.58251		3.25776	0	6.68551	0	4.61477	0	4.61477	3.25776
0	0	0	0	0	0	0	6.06863		0	0	0	2.81004	0	0	0	0		3.49091	0	7.3924	0	5.07566	3.49091	5.07566	0		3.88832	0	5.25913	0	3.88832	0	3.88832	0
0	0	0	3.8665	0	0	0	6.55482		0	0	0	3.99106	0	0	0	6.41639		0	0	4.95414	0	0	0	0	0		4.13404	0	6.0896	2.41932	3.95491	0	3.45678	0
0	0	0	0	0	0	0	6.10941		0	0	0	5.17826	0	0	0	6.42699		0	0	4.18723	0	0	0	0	0		4.93699	0	6.75012	0	4.53511	0	4.75611	0
0	0	0	5.11232	0	0	0	5.99608		0	0	0	0	0	0	0	4.91701		2.69023	0	7.63108	0	5.45744	0	4.42378	0		4.49206	0	7.03696	0	4.02875	0	4.2081	0
0	0	0	5.54133	0	0	0	5.76369		0	0	0	2.87518	0	0	0	5.38666		0	0	0	5.82485	0	0	0	0		0	0	5.4321	0	0	0	3.38281	0
0	0	0	4.23346	0	0	0	5.47581		0	0	0	5.28624	0	0	0	6.53538		0	0	0	2.66067	0	0	0	3.31824		3.21611	0	6.67294	0	3.88899	3.21611	5.12703	0
0	0	0	4.01097	0	0	0	5.78752		0	0	0	6.57843	0	0	0	4.7936		5.60285	0	7.20933	0	5.48552	0	4.66416	0		4.62978	0	6.70065	0	4.62978	0	3.94635	0
0	0	0	3.87078	0	0	0	6.36375		0	0	0	3.86305	3.19069	0	0	3.86305		4.63981	0	7.44908	0	4.35534	0	4.35534	0		4.1425	0	6.86837	0	4.1425	0	5.04921	0
0	0	0	4.41058	0	0	0	6.34603		0	0	0	0	0	0	0	0		0	0	3.06348	4.81553	0	0	0	3.73299		6.38967	0	6.78116	0	3.88306	0	0	0
0	0	0	3.80633	0	0	0	5.9836		0	0	0	4.42088	0	0	0	6.11574		3.02638	3.02638	0	0	0	0	0	0		0	0	4.40565	0	0	0	3.72464	0
0	0	0	3.77108	0	0	0	5.83016		0	0	0	0	0	0	0	3.57362		0	0	0	0	0	0	0	3.63227		3.14301	0	6.62658	3.14301	3.81434	0	3.14301	0
0	0	0	3.96705	0	0	0	5.8227		0	0	0	3.52117	0	0	0	4.88504		4.04157	0	4.54535	0	0	0	2.9775	2.9775		0	0	6.32289	0	4.54007	2.8003	3.85753	0
0	0	0	0	0	0	0	4.62392		0	0	0	3.44427	0	0	0	6.67119		5.04051	0	4.75498	0	0	0	4.85948	0		2.83833	0	6.65052	0	4.17974	0	4.17974	0
0	0	0	4.95899	0	0	0	6.05291		0	0	0	0	0	0	0	5.17475		3.6016	0	6.83312	0	3.6016	0	4.68186	0		3.49573	0	6.72424	0	4.57392	0	4.97594	0
0	0	0	4.01663	0	0	0	6.30287		0	3.04817	3.04817	0	0	0	4.61891	0		0	0	2.58266	3.23729	0	0	0	3.23729		7.61844	0	6.7661	0	3.18296	0	4.40565	0
0	0	0	4.76991	0	0	0	5.45881		0	0	0	3.60077	0	0	0	6.34743		6.13947	0	6.8795	2.15025	2.78341	0	4.2382	2.15025		3.0975	0	6.69012	0	4.16554	3.0975	3.76781	3.0975
0	0	0	4.55857	0	0	0	5.93697		0	0	0	3.5992	0	0	0	5.82572		4.51592	0	7.25291	0	4.29551	0	4.29551	2.94929		5.75415	0	7.21805	2.91626	4.81466	0	4.48143	0
0	0	0	4.75835	0	0	0	6.54293		0	0	0	5.66988	0	0	0	4.07414		7.22667	0	3.60291	0	3.99925	0	4.28234	0		3.33926	0	5.60941	4.01452	0	0	3.33926	4.81537
0	0	0	3.4079	0	0	0	5.77523		0	0	0	0	0	0	0	3.18292		0	0	0	0	0	0	0	3.87061		0	0	4.609	0	5.29716	3.53012	0	0
0	0	0	0	0	0	0	5.92653		0	0	0	0	0	0	0	4.93987		2.96431	0	0	4.02792	0	0	0	5.31417		0	0	5.74103	4.05063	0	0	0	3.37474
0	0	0	3.76052	0	0	0	6.30376		0	0	0	3.50599	0	0	0	4.18401		0	0	0	3.46733	0	0	3.46733	6.14583		4.15994	0	5.6518	0	4.56019	0	0	0
0	0	0	4.90178	0	0	0	4.21604		0	0	0	3.09939	0	0	0	3.09939		0	0	3.26895	0	4.6263	0	4.84748	3.26895		0	0	6.77465	0	4.15033	0	4.55053	0
0	0	0	4.6793	0	0	0	5.77171		0	0	0	3.25015	0	0	0	3.25015		7.25984	0	5.82997	4.16865	0	0	4.45245	0		5.66189	0	6.80162	3.00136	3.66933	0	4.5702	0
0	0	0	4.11897	0	0	0	4.80396		0	0	0	2.70632	0	0	0	4.84235		3.39951	0	0	4.47561	3.39951	0	0	0		4.53479	0	4.93668	0	3.85232	0	3.85232	0
0	0	0	0	0	0	0	5.49437		0	0	0	5.21126	0	0	0	4.37121		4.13962	0	4.13962	0	0	0	3.07237	0		3.21997	0	6.84383	0	4.57584	0	0	0
0	0	0	0	0	0	0	5.57071		0	0	0	5.32559	0	0	0	5.54776		2.88523	0	2.88523	0	0	0	0	3.55005		3.89785	0	6.71179	0	4.69745	2.57063	4.44873	0
0	0	0	3.99897	0	0	0	6.17976		0	0	0	2.61616	0	0	0	4.34509		2.92255	0	3.98464	5.35689	0	0	0	0		5.75673	0	6.94016	0	5.15323	0	4.97206	0
0	0	0	0	0	0	0	5.74025		0	0	0	3.55092	0	0	0	6.70109		3.42549	0	2.76435	3.42549	3.82005	0	4.32206	2.76435		3.70621	0	6.67832	0	3.70621	0	0	0
0	0	0	4.51515	0	0	0	6.1158		0	0	0	6.21189	0	0	0	4.69302		7.81796	0	6.22601	2.65903	4.39068	0	4.54306	0		2.99652	0	6.58424	0	4.34462	2.99652	3.66437	0
0	0	0	4.04284	0	0	0	5.81987		0	0	0	0	0	0	0	3.01383		3.36613	0	0	2.70692	0	0	2.70692	0		0	0	5.23841	0	0	0	0	4.55056
0	0	0	4.4321	0	0	0	6.50109		0	0	0	2.61881	0	0	0	3.94889		0	0	0	0	0	0	3.84734	0		0	0	6.46798	0	4.96932	0	5.19107	0
0	0	0	4.05262	0	0	0	6.92645		0	0	0	0	0	0	0	3.20071		0	0	0	0	0	0	0	3.06703		3.38125	0	5.65275	3.38125	0	0	3.38125	0
0	0	0	0	0	0	0	5.69226		0	0	0	0	2.92323	0	0	3.98535		0	0	3.36354	0	2.33186	0	0	2.33186		3.4333	0	5.48409	4.11018	3.4333	0	0	0
0	0	0	4.00551	0	0	0	6.06888		0	0	0	3.91699	0	0	0	6.29663		2.56688	2.56688	6.49585	0	4.29253	3.89387	4.29253	2.56688		5.226	0	6.20347	0	4.82322	0	4.13809	0
0	0	0	3.22111	0	0	0	5.89119		0	0	0	0	0	0	0	2.93377		6.36807	0	7.59468	0	4.61841	0	4.39773	0		4.02329	0	6.89662	0	3.34788	4.02329	4.02329	0
0	0	0	0	0	0	0	5.87053		0	0	0	3.66363	0	0	0	7.10421		6.01926	0	4.47765	0	4.47765	0	4.9255	0		4.74758	0	4.74758	0	4.46279	0	0	0
0	0	0	5.14305	0	0	0	5.987		0	0	0	4.47835	0	0	0	6.57853		3.99933	0	3.32435	4.39867	0	0	0	6.62123		0	0	6.51673	0	5.04014	0	0	0
0	0	0	3.71046	0	0	0	5.63517		0	0	0	5.62594	0	0	0	4.5345		7.90759	0	7.16079	3.06467	3.06467	3.06467	4.96975	0		4.67708	0	6.79708	0	5.01089	0	4.67708	0
0	0	0	0	0	0	0	6.22708		0	0	0	3.65853	0	0	0	5.93765		3.00761	0	6.94688	0	0	0	5.04285	0		3.50447	0	6.73323	0	4.86796	0	4.40256	0
0	0	0	0	0	0	0	4.21703		0	0	0	5.83708	0	0	0	6.15474		3.79063	0	3.11982	3.11982	0	0	0	0		5.24282	0	6.62514	0	4.40254	3.32813	5.37569	0
0	0	0	5.12821	0	0	0	5.75405		0	0	0	6.02867	0	0	0	6.86022		0	0	2.49003	0	0	2.49003	0	0		0	0	6.48619	0	0	0	0	0
0	0	0	4.06639	0	0	0	5.66202		0	0	0	0	0	0	2.78566	2.78566		6.78552	4.07155	7.01708	0	5.59851	4.75614	6.0935	0		5.79779	0	7.1818	0	0	0	4.42055	0
0	0	0	5.29518	0	0	0	6.0809		0	0	0	5.26142	0	0	0	0		7.58618	5.28815	6.29653	0	4.60004	0	5.97877	0		3.47001	0	6.69773	0	0	0	4.14748	0
0	0	0	0	0	0	0	6.25852		0	0	0	4.29658	0	0	0	5.20467		3.189	3.58063	7.36705	2.53624	5.67608	3.58063	5.40272	0		0	0	4.8301	0	3.74733	0	0	0
0	0	0	4.57595	0	0	0	4.86105		0	0	0	4.58135	0	0	0	3.89839		0	0	0	4.85142	3.4883	0	0	5.33392		0	0	6.63975	0	3.91769	3.24424	3.91769	0
0	0	0	4.6016	0	0	0	6.20298		0	0	0	0	0	0	0	4.43241		3.74358	0	3.74358	0	0	0	0	2.69122		0	0	6.52163	0	3.83397	3.16222	3.83397	0
0	0	0	3.57712	0	0	0	6.03607		0	0	0	0	0	0	0	5.41736		0	0	0	0	0	0	0	6.00571		3.32401	0	4.68293	3.99899	3.32401	0	3.32401	0
0	0	0	3.80294	0	0	0	6.26719		0	0	0	5.11173	0	0	0	0		6.31676	0	5.68237	0	3.23424	0	4.50446	0		4.48007	0	5.5711	0	3.79819	0	0	0
0	0	0	4.14613	0	0	0	5.23414		3.60536	0	0	5.19281	0	0	0	5.88318		4.71376	2.48882	7.3726	0	4.6094	0	4.97405	0		2.40428	0	6.99266	0	4.51781	2.40428	4.51781	0
0	0	0	3.85458	0	0	0	6.63784		0	0	0	5.04454	0	0	0	6.21872		0	0	3.78481	0	0	0	0	0		0	0	6.76521	0	3.86742	0	3.19497	0
0	0	0	0	0	0	0	0		0	0	0	0	0	0	0	3.45359		7.27242	0	7.16931	3.76872	0	0	5.05107	2.71523		3.93055	0	5.30201	3.93055	4.61383	0	3.93055	0
0	0	0	3.94659	0	0	0	6.23164		0	0	0	4.57774	0	0	0	5.38294		2.88822	0	2.88822	2.24925	0	0	0	2.24925		6.35935	0	6.7335	0	5.06467	0	3.304	0
0	0	0	0	0	0	0	6.36404		0	0	0	4.36086	0	0	0	6.2218		3.42863	0	0	0	2.7674	0	4.10543	0		6.26832	0	6.73762	0	5.35487	0	3.58646	0
0	0	0	5.02393	0	0	0	6.04931		0	0	0	0	2.99918	0	0	4.34739		3.70047	0	3.30729	0	0	0	4.66574	0		4.81044	0	7.27739	0	4.92732	0	3.8431	0
0	0	0	4.94633	0	0	0	5.45431		0	0	0	5.64548	0	0	0	4.73447		3.10569	0	0	3.10569	0	0	3.10569	0		0	0	6.52835	0	3.34394	3.34394	4.41874	0
0	0	0	4.72834	0	0	0	6.10798		0	0	0	4.1028	3.42605	0	0	3.82061		0	0	3.45499	3.06519	3.06519	0	0	3.06519		0	0	4.0081	0	0	0	0	0
0	0	0	4.68397	0	0	0	5.37248		0	0	0	3.59461	0	0	0	3.99087		3.09435	0	7.29716	0	4.66687	0	3.98308	0		3.68372	0	6.87818	0	3.68372	0	4.36423	0
0	0	0	0	0	0	0	6.06351		0	0	0	5.6399	0	0	0	7.24649		4.73536	0	5.1073	0	3.06935	0	4.28837	0		5.57707	0	6.88649	0	0	0	5.02029	0
3.85187	0	0	3.85187	0	0	0	5.44417		0	0	0	5.3012	0	0	0	4.46053		3.28802	4.18166	3.68097	0	3.68097	3.28802	4.86714	0		0	0	4.67635	0	0	0	0	0
0	0	0	4.24821	0	0	0	4.93418		0	0	0	5.45583	0	0	0	0		0	0	0	0	0	0	0	0		0	0	4.69674	0	0	0	0	0
0	0	0	0	0	0	0	4.86827		0	0	0	3.77326	0	0	0	5.45902		2.84958	0	0	0	2.84958	3.51337	6.05043	0		3.32172	0	6.60051	0	4.21612	0	4.39598	0
0	0	0	0	0	0	0	6.90169		0	0	0	4.74553	0	0	0	6.53002		0	0	3.94871	0	0	0	3.94871	3.27466		3.94391	0	6.81582	0	5.02952	0	5.02952	0
0	0	0	5.02696	0	0	0	6.22633		0	0	0	4.69111	3.33197	0	0	4.0071		0	0	3.21728	0	0	0	0	0		0	0	5.28922	4.04899	4.44863	0	0	0
0	0	0	0	0	0	0	6.09349		0	0	0	3.3138	0	0	0	0		3.22432	0	0	3.22432	3.22432	0	0	0		4.31519	0	6.68254	0	4.64784	0	4.64784	0
0	0	0	4.94798	0	0	0	6.04185		0	0	0	4.05647	0	0	0	7.57563		2.93578	0	3.60202	0	0	0	0	4.28144		0	0	6.53518	0	0	0	0	0
0	0	0	3.7688	0	0	0	6.23232		0	0	0	4.22529	0	0	0	7.06405		3.30781	3.30781	5.50818	2.27984	4.48583	3.30781	3.80389	5.39534		3.70464	0	4.78671	3.70464	0	0	0	0
0	0	0	5.00575	0	0	0	5.00575		0	0	0	5.24609	0	0	0	6.00541		0	0	3.17485	0	2.52265	0	0	0		3.21912	0	5.38015	4.29071	0	0	3.89207	0
0	0	0	4.71365	0	0	0	5.73749		0	0	0	3.44241	0	0	0	0		0	0	3.07285	5.66797	0	0	3.07285	4.4238		0	0	5.02576	3.65897	4.33916	0	3.65897	0
0	0	0	3.85494	0	0	0	5.70866		0	0	0	3.22372	0	0	0	3.89676		0	0	3.75643	3.75643	0	0	0	4.43783		4.80687	0	7.06128	0	4.30147	3.2296	5.49592	0
0	0	0	0	0	0	0	5.63601		0	0	0	0	0	0	0	3.1819		0	0	3.07184	0	0	0	3.07184	0		2.96344	0	6.64938	0	4.71121	0	4.53069	0
0	0	0	0	0	0	0	0		0	0	0	3.96768	0	0	0	5.56187		0	0	2.62613	0	2.62613	2.62613	0	3.28243		0	0	5.37665	0	0	0	0	4.68812
0	0	0	5.11543	0	0	0	5.11543		0	0	0	3.06344	0	0	0	3.06344		3.71913	0	7.54525	0	5.16663	0	4.40008	2.66789		4.23495	0	6.41922	3.16488	4.23495	0	4.23495	0
0	0	0	3.76521	0	0	0	6.4514		0	0	0	0	0	0	0	4.23283		5.65137	0	6.3755	2.99133	3.65905	0	4.55976	0		3.98737	0	5.07354	0	0	0	0	3.98737
0	0	0	0	0	0	0	5.92695		0	0	3.0141	3.0141	0	0	0	4.07944		0	0	2.62377	0	2.62377	0	0	0		3.67364	0	6.62818	0	4.50633	3.67364	4.85968	0
0	0	0	0	0	0	0	6.76012		0	0	0	4.19943	0	0	0	6.84796		3.09215	0	0	3.09215	0	0	0	6.3056		0	3.61172	7.19601	0	4.69216	0	4.29127	0
0	0	0	3.99755	0	0	0	6.06079		0	0	0	0	0	0	0	3.94682		3.56885	0	4.93377	0	4.2478	0	4.64849	3.56885		0	0	6.45024	0	4.32195	0	4.32195	0
0	0	0	4.46586	0	0	0	6.06606		0	0	0	4.38635	0	0	0	4.89218		0	3.54317	3.54317	5.71435	0	0	0	4.90753		3.76282	0	5.24868	0	3.09263	0	3.76282	0
0	0	0	5.00146	0	0	0	5.28746		0	0	0	4.48834	0	0	0	6.5579		2.83764	0	3.50107	0	4.39909	0	4.57936	0		0	0	4.48522	4.48522	0	0	0	3.80328
0	0	0	4.89827	0	0	0	5.81008		0	0	0	5.09517	0	0	0	4.40813		6.60773	0	3.56697	0	0	0	3.56697	0		2.82113	0	6.63226	0	4.96398	3.87924	4.71466	0
0	0	0	3.97299	0	0	0	5.05898		0	0	0	5.56223	0	0	0	3.96804		0	0	0	5.29193	0	0	0	3.2471		3.56577	0	6.834	0	4.24468	0	4.24468	0
0	0	0	3.45069	0	0	0	6.36462		0	0	0	4.16452	0	0	0	4.44831		0	0	0	0	0	0	0	0		4.48802	0	6.85267	0	4.48802	0	4.88973	0
0	0	0	0	0	0	0	5.80264		0	0	0	3.2051	0	0	0	0		0	0	2.63386	0	0	0	0	3.68342		0	0	6.4966	0	4.63306	0	3.94959	0
0	0	0	5.33553	0	0	0	5.84443		0	0	0	3.79432	0	0	0	6.17155		0	0	3.51335	0	3.79356	3.12268	3.79356	0		0	0	6.68849	3.49905	0	0	4.17697	0
0	0	0	4.38611	0	0	0	5.98554		0	0	2.88459	0	0	0	0	4.44829		4.83171	3.88888	7.37738	0	4.83171	2.35813	4.57174	0		4.08859	0	6.66323	0	4.92626	0	4.92626	0
0	0	0	5.11357	0	0	0	5.33551		0	0	0	0	0	0	0	0		0	0	7.50103	0	3.58383	0	3.19215	0		4.80183	0	6.86008	0	4.40046	0	4.22059	2.66825
0	0	0	4.01835	0	0	0	5.795		0	0	0	0	0	0	0	7.8537		7.08312	0	3.00591	0	0	0	3.674	3.00591		3.8359	0	6.85965	0	3.8359	4.5182	4.5182	0
0	0	0	3.40955	0	0	0	6.51292		0	0	0	3.66163	0	0	0	6.47037		0	0	3.03527	4.6055	0	0	3.03527	4.38486		3.9301	0	6.87312	0	4.61337	2.87001	4.89857	2.87001
0	0	0	0	0	0	0	5.65158		0	0	0	4.25901	0	0	0	0		3.62911	0	2.96215	4.30889	0	0	0	0		0	0	6.7927	0	4.10023	0	0	0
0	0	0	4.87451	0	0	0	5.85055		0	0	0	5.89973	0	0	0	3.97013		3.18554	0	3.18554	4.54033	0	0	0	5.6318		0	0	6.78466	0	4.9039	0	4.39801	0
0	0	0	0	0	0	0	5.53968		0	0	0	2.45564	0	0	0	5.54789		8.10494	0	6.49671	0	5.40111	0	4.71247	0		0	0	6.2577	0	4.78259	0	3.87878	0
0	0	0	4.61072	0	0	0	5.98953		0	0	0	2.77279	0	0	0	2.77279		2.9437	2.9437	0	5.45881	0	0	0	6.14982		5.22058	0	5.97983	0	4.66501	0	0	0
0	0	0	4.50998	0	0	0	5.75486		0	0	0	3.85997	0	0	0	4.54253		3.61597	0	0	4.29558	3.61597	0	0	6.48061		4.73832	0	6.03121	0	4.73832	0	0	0
0	0	0	4.26646	0	0	0	5.35568		0	0	0	4.58958	0	0	0	4.74228		0	0	0	0	0	0	0	3.48596		0	0	6.78439	0	3.55418	0	5.32182	0
0	0	0	0	0	0	0	4.05296		0	0	0	0	0	0	0	0		0	0	0	0	0	0	2.90394	2.90394		0	0	6.57032	0	4.87186	3.50828	4.18634	0
0	0	0	3.35867	0	0	0	5.62945		0	0	0	4.88527	0	0	0	5.06633		0	2.48368	7.03217	0	4.60384	0	4.60384	0		3.81501	0	4.49708	0	0	0	0	0
0	0	0	3.82465	0	0	0	3.82465		0	0	2.92767	0	0	0	0	0		0	0	0	4.83224	0	0	0	5.97945		2.51858	0	6.5136	0	4.64149	0	3.84254	2.51858
0	0	0	0	0	0	0	6.20413		0	0	3.15656	3.15656	0	0	0	3.82819		0	0	0	5.03856	0	0	0	6.56494		0	0	6.21651	0	4.2145	0	4.90022	0
0	0	0	0	0	0	0	5.93563		0	0	0	0	0	0	0	4.64016		3.01887	0	0	3.01887	0	0	0	0		3.44524	0	6.91033	0	4.80732	3.44524	5.36343	0
0	0	0	3.76408	0	0	0	5.94047		0	0	0	3.97285	0	0	0	3.97285		5.46791	1.97541	6.54603	0	4.14466	1.97541	4.92443	1.97541		0	0	6.44047	0	4.55236	0	3.47461	0
0	0	0	4.35816	0	0	0	5.9573		0	0	3.37856	0	0	0	0	5.83172		4.85517	2.08913	3.77201	2.08913	2.71838	2.08913	3.37798	0		2.8548	0	6.857	0	4.19695	0	4.41709	0
0	0	0	3.22964	0	0	0	5.96443		0	0	0	4.53761	0	0	0	5.04415		2.95586	0	6.71031	0	4.30235	2.95586	5.47159	2.95586		3.54496	0	5.13103	0	4.90937	0	0	0
0	0	0	4.55591	0	0	0	5.46587		0	0	0	2.91295	0	0	0	5.8557		4.75816	2.73705	5.5916	0	2.10665	0	3.12069	2.73705		3.29188	0	6.4744	0	4.36539	0	3.96626	0
0	0	0	2.79182	0	0	0	7.0199		0	0	2.77621	2.77621	0	0	0	3.43772		0	0	0	3.54659	0	0	0	6.19354		0	2.74548	6.50924	0	4.7671	3.406	4.63478	0
0	0	0	0	0	0	0	6.24061		0	0	0	4.78675	0	0	0	6.81635		6.11727	2.30782	5.64058	0	4.61093	2.30782	4.41246	0		5.80692	0	6.74607	0	4.7448	0	4.14589	0
0	0	0	3.93773	0	0	0	4.62108		0	0	0	5.21481	0	0	0	6.12784		6.70222	0	5.74867	0	3.86945	0	4.83715	0		4.81013	0	6.30785	0	5.03164	3.44798	4.52516	0
0	0	0	3.45966	0	0	0	4.82209		2.71255	0	0	4.04779	0	0	0	5.94235		0	0	2.97056	0	0	0	0	0		3.28599	0	6.4683	0	4.64383	3.28599	3.96026	0
0	0	0	5.17793	0	0	0	4.77528		0	0	0	3.68725	0	0	0	6.43608		5.97659	4.19744	0	0	3.51921	0	3.51921	0		3.72767	0	6.50818	0	4.81012	0	3.72767	0
0	0	0	4.72864	0	0	0	5.70393		0	0	0	0	0	0	0	2.7143		0	0	4.31163	3.23949	0	0	0	0		4.88106	0	5.57041	0	0	0	0	0
0	0	0	3.41176	0	0	0	5.57923		0	0	0	5.06356	0	0	0	0		0	0	3.08296	2.43462	0	0	0	3.47303		2.98282	0	6.56983	0	2.98282	0	4.5509	0
0	0	0	4.38901	0	0	0	5.72353		0	0	0	4.11636	0	0	0	4.11636		0	0	3.3192	6.1748	0	0	0	5.08035		4.26761	0	6.50628	0	3.58838	0	5.35683	0
0	0	0	4.78538	0	0	0	6.28294		0	0	0	4.24787	0	0	0	5.77702		4.16819	2.19163	6.6071	0	4.97049	2.82729	4.85357	0		4.05658	0	6.67943	3.38059	4.45626	0	4.05658	0
0	0	0	4.60664	0	0	0	5.29479		0	0	0	2.94503	0	0	0	5.29392		3.21604	0	5.57679	0	0	0	4.28754	3.21604		3.79751	0	6.95384	0	4.47938	0	3.79751	0
0	0	0	0	0	0	0	6.01204		0	0	0	0	0	0	0	3.76992		3.136	0	6.78159	2.48539	0	3.52687	0	2.48539		0	0	5.67798	0	4.08213	0	0	0
0	0	0	0	0	0	0	6.17384		0	0	0	0	0	0	0	3.60101		4.3332	2.98553	4.3332	0	4.04989	0	4.88718	0		0	0	5.51251	0	4.42193	0	0	0
0	0	0	5.04588	0	0	0	5.04588		0	0	0	0	0	0	0	3.65438		0	4.33557	4.91752	0	0	0	4.11569	0		3.47682	0	4.83967	0	3.47682	0	3.47682	0
0	0	0	4.79464	0	0	0	5.19734		0	0	3.05039	0	0	0	0	4.40053		4.34495	0	4.51001	2.06903	4.25094	0	3.3558	2.06903		4.3948	0	5.86682	3.49685	2.83354	0	0	0
0	0	0	4.67848	0	0	0	6.13764		0	0	0	3.02681	0	0	0	6.50498		0	0	6.94556	0	3.83103	0	3.83103	0		4.62858	0	7.25852	0	4.62858	5.72066	0	0
0	0	0	3.62336	0	0	0	6.3706		0	0	0	5.08421	0	0	0	5.2655		7.07058	0	5.46453	0	4.57681	0	4.32843	0		3.022	0	6.86494	0	4.92527	0	4.5917	0
0	0	0	0	0	0	0	6.69711		0	0	0	0	0	0	0	2.97844		0	0	4.10724	4.94509	0	0	0	6.63094		0	0	6.09509	0	4.31454	0	5.00098	0
0	0	0	4.4824	0	0	0	6.61244		0	0	0	3.77004	0	0	0	4.4516		0	0	0	0	3.20945	0	0	0		3.63948	0	6.89103	0	2.97226	0	4.31941	0
0	0	0	5.06162	0	0	0	5.56991		0	0	0	0	0	0	0	3.93689		4.12626	0	7.53911	0	5.26783	2.41213	4.4099	0		5.65985	0	6.81014	0	4.38793	3.88535	4.85326	0
0	0	0	0	0	0	0	6.65846		0	0	0	0	2.84877	0	0	4.41077		0	0	0	0	0	0	0	3.64964		0	0	6.87243	0	4.8317	3.46905	5.52086	0
0	0	0	3.21251	0	0	0	7.28298		0	0	0	0	0	0	0	5.0261		2.50838	0	4.38197	0	2.50838	0	0	2.50838		3.22467	0	6.61941	0	4.98273	0	4.80178	0
0	0	0	3.49968	0	0	0	6.03635		0	0	0	4.28439	0	0	0	7.29971		3.7305	0	6.79839	0	5.21575	0	5.78874	3.06105		3.21526	0	6.86421	0	5.25894	3.21526	4.97299	0
0	0	0	0	0	0	0	3.47968		0	0	0	0	0	0	0	0		7.76847	0	5.00221	0	3.41931	3.41931	3.41931	3.41931		2.76546	0	6.74467	0	4.6559	2.76546	4.10339	0
0	0	0	3.64627	0	0	0	5.70262		0	0	0	3.87524	0	0	0	5.11307		0	0	3.40057	0	0	0	0	0		3.28339	0	7.07466	0	4.64116	0	0	0
0	0	0	4.29822	0	0	0	4.98455		0	0	0	2.9718	0	0	0	5.12244		0	0	4.43051	0	4.43051	0	4.43051	0		3.25172	0	5.29671	0	3.25172	0	3.92533	0
0	0	0	4.57987	0	0	0	5.48999		0	0	0	5.21603	0	0	0	4.12821		0	0	3.50352	0	3.8989	0	4.58186	0		4.12629	0	6.59629	0	4.81133	0	0	0
0	0	0	0	0	0	0	5.78479		0	0	3.08179	3.08179	0	0	0	6.21488		5.47396	0	5.00647	3.42346	2.76239	0	4.32	0		3.43731	0	6.7017	0	4.51426	0	4.11425	0
0	0	0	0	0	0	0	5.71011		0	0	0	5.69304	0	0	0	5.69304		3.34084	0	7.35721	0	0	0	4.41556	0		0	0	5.02726	0	0	0	0	0
0	0	0	4.2607	0	0	0	6.4453		0	0	2.96349	2.96349	0	0	0	4.71127		0	0	3.69951	0	0	0	3.30634	2.64919		3.65526	0	6.67485	0	4.73649	3.65526	4.3354	0
0	0	0	3.98193	0	0	0	5.83783		0	0	0	0	0	0	0	4.00879		2.48163	2.48163	3.80316	0	3.13207	4.02184	5.03987	0		5.35508	0	5.75897	0	0	0	0	0
0	0	0	4.6586	0	0	0	5.90456		0	0	0	4.99531	0	0	0	3.41258		2.48066	0	5.03883	0	0	2.48066	0	0		0	0	4.85664	0	0	0	0	0
0	0	0	4.13475	0	0	0	6.60488		0	0	4.00961	0	0	0	0	3.12017		5.73032	0	3.87621	0	0	0	0	0		0	0	4.91023	0	0	0	0	0
0	0	0	3.47361	0	0	0	5.05793		0	0	0	0	0	0	0	7.3147		0	0	3.29225	5.33863	0	0	0	6.08986		5.14001	0	6.55694	3.22864	3.90178	0	0	0
0	0	0	3.67345	0	0	0	6.13481		0	0	0	3.58085	0	0	0	6.03989		4.08822	0	0	0	0	0	3.0226	0		0	0	6.59917	0	4.48884	0	3.41244	0
0	0	0	4.17811	0	0	0	5.77521		0	0	3.70438	2.65383	0	0	0	5.29393		0	0	0	0	0	0	0	0		0	0	4.42283	0	0	0	0	0
0	0	0	0	0	0	0	5.9235		0	0	0	3.85938	0	0	0	4.14178		0	0	0	3.01149	0	0	0	0		3.99213	0	6.57758	0	4.39142	3.31728	0	0
0	0	0	4.96493	0	0	0	5.65458		0	0	0	5.06908	0	0	0	4.91598		6.78981	2.84146	4.8685	0	4.73607	0	5.18486	0		4.22656	0	5.13405	3.54791	3.54791	0	0	0
0	0	0	0	0	0	0	5.38129		0	0	0	4.68264	0	0	0	4.28179		4.16186	0	6.34515	0	0	0	4.84719	0		0	0	5.00666	5.29267	3.92134	0	0	0
0	0	0	0	0	0	0	5.51897		0	0	0	2.98984	0	0	0	0		5.89145	2.8568	6.43682	0	4.88467	3.52081	5.1063	0		0	0	6.70549	0	5.05246	0	3.68516	0
0	0	0	0	0	0	0	5.2429		0	0	0	4.41986	0	0	0	3.52146		0	0	0	0	0	0	0	0		3.10378	0	6.10462	0	4.17202	0	0	0
0	0	0	0	0	0	0	6.00549		0	0	0	4.04394	0	0	0	7.24585		6.09174	0	7.75094	0	4.18785	0	5.6113	0		4.18631	0	6.73712	0	4.87182	0	4.18631	0
0	0	0	0	0	0	0	6.27168		0	0	0	4.81929	0	0	0	7.29677		3.60088	0	3.20897	0	0	0	0	0		0	0	6.51378	0	3.89381	0	0	0
0	0	0	3.58228	0	0	0	6.38896		0	0	0	3.32875	0	0	0	4.00382		3.19243	0	0	0	3.19243	0	0	0		3.9755	0	5.34762	0	0	0	0	0
0	0	0	4.51891	0	0	0	5.2066		0	0	0	5.8177	0	0	0	4.22009		3.64156	0	0	0	0	0	0	4.32151		3.01713	0	4.36603	0	4.08257	0	0	0
0	0	0	4.00271	0	0	0	6.38386		0	0	0	3.60317	0	0	0	6.14265		2.86884	0	5.758	0	0	0	0	0		5.49752	0	6.55571	0	3.33254	0	4.913	0
0	0	0	3.5076	0	0	0	5.35372		0	0	0	4.20872	0	0	0	4.49268		0	0	4.19599	0	0	0	0	3.51778		3.32722	0	6.3834	0	4.22174	0	2.66934	0
0	0	0	4.354	0	0	0	6.33527		0	0	0	3.63243	0	0	0	4.02904		6.05829	0	6.65941	0	4.03688	0	4.03688	0		0	0	6.51478	0	3.73412	0	4.41525	0
0	0	0	3.92401	0	0	0	6.39064		0	0	3.58058	2.27455	0	0	0	2.27455		5.49519	2.6723	6.98366	0	5.00533	2.6723	4.55717	0		4.03779	0	6.9297	2.97384	5.41077	0	3.64111	0
0	0	0	4.65043	0	0	0	6.48818		0	0	0	3.44724	0	0	0	5.21211		2.73584	0	2.73584	0	2.73584	0	0	0		0	0	5.64034	0	0	0	3.86618	0
0	0	0	4.54977	0	0	0	4.54977		0	0	0	5.40773	0	3.48835	0	5.13719		0	0	0	0	0	0	3.76661	0		3.7077	0	6.39258	0	0	3.7077	4.3885	0
0	0	0	5.39768	0	0	0	4.30808		0	0	0	6.1177	0	0	0	5.64902		5.01316	0	0	0	3.77689	0	4.57502	0		4.98174	0	6.15564	0	4.29544	0	4.69635	0
0	0	0	3.28139	0	0	0	6.01812		0	0	0	3.25182	0	0	0	5.01079		2.65558	0	0	0	0	0	0	3.98775		3.8953	0	6.92026	0	4.57822	0	3.8953	0
0	0	0	5.78843	0	0	0	5.78843		0	0	0	5.73964	0	0	0	4.76415		6.4406	0	7.48102	0	5.74905	0	3.57699	0		0	0	6.31145	0	5.62012	4.02507	4.70925	0
0	0	0	0	0	0	0	6.02654		0	0	0	5.5592	0	0	0	4.1844		0	0	4.42643	0	0	0	4.75948	0		4.26688	0	6.04688	0	0	0	0	4.95299
0	0	0	4.52147	0	0	0	6.01706		0	0	3.42954	0	0	0	0	5.19392		7.24953	0	5.8499	0	3.79042	3.11961	5.38162	0		3.76731	0	6.83604	0	3.76731	0	4.85039	3.76731
0	0	0	0	0	0	0	6.85248		0	0	0	6.0476	0	0	0	5.16367		0	0	5.29735	3.53031	0	0	4.6092	0		3.4225	0	6.56879	2.38711	3.92019	2.38711	3.92019	0
0	0	0	4.48404	0	0	0	6.12354		0	0	0	3.57224	0	0	0	5.74417		3.44646	2.78468	4.12355	0	2.78468	0	3.84125	0		0	0	7.1482	0	0	0	3.48952	0
0	0	0	4.4539	0	0	0	6.38979		0	0	3.05265	3.05265	0	0	0	4.80426		0	0	0	5.07172	0	0	0	6.7153		4.46522	0	6.47011	0	5.55614	0	4.46522	0
0	0	0	5.21931	0	0	0	5.21931		0	0	0	3.78427	0	0	0	5.77928		0	0	0	4.51482	0	0	0	0		4.0102	0	7.17073	0	0	0	5.09665	0
0	0	0	0	0	0	0	4.7191		0	0	0	2.94786	0	0	0	3.33568		0	0	0	4.98234	0	0	0	0		6.41915	0	7.12359	0	3.82462	0	4.79172	0
0	0	0	0	0	0	0	5.81095		0	0	0	5.51937	0	0	0	4.42874		0	0	0	0	0	0	0	5.64175		0	0	5.21986	0	0	0	0	0
0	0	0	3.72161	0	0	0	5.89709		0	0	0	0	0	0	0	4.66991		8.44652	0	7.45005	2.49238	4.4967	0	5.12009	2.49238		4.50261	0	6.57231	0	4.21862	0	4.21862	0
0	0	0	4.85254	0	0	0	5.13826		0	0	0	3.43446	0	0	0	4.11136		6.8401	0	6.28129	0	0	0	0	3.32049		5.00033	0	7.09154	0	4.8473	0	5.00033	0
0	0	0	4.3502	0	0	0	6.13114		0	0	3.31273	3.31273	0	0	0	4.20693		3.09012	0	3.09012	3.09012	0	0	0	3.09012		3.9499	0	6.38888	0	3.9499	0	3.9499	0
0	0	0	3.83745	0	0	0	6.01534		0	0	0	5.25328	0	0	0	0		7.57902	2.67329	7.02151	0	4.22593	0	4.91174	0		4.0973	3.03138	6.74431	0	4.93505	0	5.18477	0
0	0	0	0	0	0	0	5.4231		0	0	0	4.28758	0	0	0	7.10778		0	0	0	4.79148	0	0	0	7.05269		0	0	6.9444	0	4.94907	0	4.04336	3.3676
0	0	0	0	0	0	0	4.90862		0	0	3.10086	0	0	0	0	4.45281		5.13253	0	0	0	0	0	0	0		0	0	5.14015	0	5.14015	0	0	0
0	0	0	4.72856	0	0	0	5.82126		0	0	0	3.60414	0	0	0	5.77688		7.63758	0	7.52641	0	4.30084	2.95441	5.67691	0		3.35295	0	6.68589	0	3.35295	0	3.35295	0
0	0	0	0	0	0	0	6.24775		0	0	0	5.81901	0	0	0	4.90716		0	0	0	3.40464	0	0	0	4.98715		0	0	6.38085	0	4.19708	0	0	0
0	0	0	3.80896	0	0	0	6.67817		0	0	0	4.46948	0	0	0	5.15688		4.71795	0	0	0	0	0	0	0		3.6402	0	6.05829	4.03688	4.03688	0	2.97296	0
0	0	0	3.67728	0	0	0	6.13873		0	0	0	5.13287	0	0	0	6.08475		0	0	3.17368	0	0	0	0	0		3.42469	0	6.91894	0	3.42469	0	4.10143	0
0	0	0	0	0	0	0	6.33432		0	0	0	3.29023	0	0	0	4.3637		2.68009	0	0	4.81444	0	0	0	5.83089		4.08368	0	6.37099	0	4.08368	0	4.08368	0
0	0	0	3.76711	0	0	0	6.14376		0	0	0	0	3.27197	0	0	3.27197		2.87415	0	4.21718	0	4.21718	0	5.30591	0		3.0942	0	6.68666	0	5.00049	0	5.45003	3.0942
0	0	0	0	0	0	0	5.76356		0	0	0	0	0	0	0	3.55883		0	0	0	3.76587	0	0	0	3.76587		3.8032	0	4.48513	0	3.8032	0	0	0
0	0	0	0	0	0	0	6.00812		0	0	2.97349	4.72171	0	0	0	4.32069		7.21048	0	6.65603	0	5.17235	3.2599	4.33258	0		4.25079	0	6.3782	0	4.6515	0	3.5718	0
0	0	0	0	0	0	0	6.57563		0	0	0	3.68645	0	0	0	6.22799		5.35655	0	4.3237	0	4.14403	0	4.9238	0		0	0	6.3596	0	4.91829	0	4.23243	0
0	0	0	0	0	0	0	6.15021		0	0	0	2.51961	0	0	0	3.17168		3.01023	0	0	0	3.01023	0	0	0		0	0	5.69467	0	0	0	0	4.78341
0	0	0	0	0	0	0	7.24924		0	0	0	3.01569	0	0	0	5.45463		4.6513	0	7.29328	0	4.2506	3.29325	4.80408	0		0	0	6.82006	0	4.63153	0	3.55221	0
0	0	0	0	0	0	0	6.54822		0	0	2.59015	0	2.59015	0	0	3.91855		0	0	3.20583	3.87851	0	0	0	3.20583		4.61681	0	5.12367	0	4.21627	0	0	3.53777
0	0	0	4.57037	0	0	0	6.64071		0	0	0	2.52727	0	0	0	3.17966		0	0	0	4.73391	0	0	0	4.73391		3.30102	0	5.34769	5.0616	0	0	0	0
0	0	0	0	0	0	0	5.70172		0	0	0	3.2923	0	0	0	4.65032		2.84435	0	4.40613	0	2.84435	0	0	3.50798		4.08207	0	6.55139	0	4.08207	0	3.40566	0
0	0	0	4.65486	0	0	0	5.62972		0	0	0	0	0	0	0	3.56447		6.16086	3.91709	6.78849	0	4.86028	0	5.00234	0		4.62033	0	5.30854	3.93699	3.93699	0	0	0
0	0	0	4.03446	0	0	0	6.65695		0	0	3.47609	5.84547	0	0	0	5.24174		0	0	4.0393	0	2.49793	0	2.49793	0		3.39909	0	6.89249	0	4.47518	0	4.0754	0
0	0	0	4.77689	0	0	0	5.86987		0	0	0	3.32642	0	0	0	6.65841		0	0	0	3.23458	0	0	0	5.7625		5.72379	0	6.61568	0	3.55237	0	5.60642	0
0	0	0	4.18195	0	0	0	6.1497		0	0	0	4.12309	0	0	0	4.40671		8.06734	0	4.53889	0	3.98725	0	2.65512	3.31249		4.00294	0	6.6249	0	4.4023	0	3.32789	0
0	0	0	2.82205	0	0	0	5.89896		0	0	0	4.81441	0	0	0	7.20491		6.14884	0	6.31841	0	4.4718	0	4.805	0		3.52415	0	5.69483	0	3.52415	0	3.52415	0
0	0	0	5.6397	0	0	0	5.3532		0	0	0	3.96622	3.7478	0	0	4.42909		6.32053	0	6.80081	0	3.51569	0	3.51569	0		3.60289	0	6.79526	0	4.96854	4.28232	4.28232	0
0	0	0	5.16632	0	0	0	6.77119		0	0	0	3.19355	0	0	0	4.54859		0	0	0	0	0	0	0	0		5.29087	0	6.77705	0	4.47065	2.59112	4.91847	2.59112
0	0	0	3.76744	0	0	0	5.53975		0	0	0	3.35074	0	0	0	3.35074		6.64894	0	4.24615	0	2.69241	0	4.24615	0		4.81633	4.13125	6.75528	0	5.90953	4.13125	5.50542	0
0	0	0	3.47083	0	0	0	5.23634		0	0	4.03182	3.35626	0	0	0	5.62696		6.41473	2.32621	3.63644	0	4.93868	0	4.31632	2.32621		3.90371	0	6.65721	0	4.58672	0	3.90371	0
0	0	0	2.97545	0	0	0	5.49215		0	0	0	0	0	0	0	5.22993		5.60464	2.50785	7.15988	0	5.42306	3.55064	5.31819	2.50785		0	0	4.80744	0	4.12243	0	4.12243	4.12243
0	0	0	0	0	0	0	6.01866		0	0	0	3.62513	0	0	0	6.69041		5.73529	0	7.77554	0	3.80857	0	4.49056	0		3.68272	0	6.91633	0	4.07977	0	4.36321	0
0	0	0	3.70186	0	0	0	6.07707		0	0	0	4.65431	0	0	0	6.08211		2.65715	4.54105	5.58392	0	3.31459	3.9894	4.38867	0		4.11669	0	6.58654	0	4.80165	0	4.11669	0
0	0	0	0	0	0	0	6.4658		0	0	3.54519	4.62437	4.2238	0	0	5.82145		2.79255	0	3.84946	0	0	0	2.79255	0		0	0	5.50504	0	0	0	0	0
0	0	0	3.88455	0	0	0	6.97823		0	0	0	4.64046	0	0	0	6.42414		6.51161	0	4.04292	2.70793	0	0	2.70793	2.70793		4.04307	0	6.49075	0	4.59514	0	3.36732	2.70807
0	0	0	4.55766	0	0	0	6.20736		0	0	0	0	0	0	0	0		0	0	2.88709	4.91654	0	0	0	6.80115		3.3054	0	6.86638	0	4.6638	3.3054	4.88505	0
0	0	0	0	0	0	0	5.52335		0	0	2.94725	5.20145	0	0	0	4.29338		3.79562	2.47456	3.79562	2.47456	3.5154	0	4.69834	3.12469		0	0	5.88701	0	0	0	4.509	0
0	0	0	0	0	0	0	6.6599		0	0	0	3.98231	0	0	0	2.9203		0	0	3.28824	5.33449	0	0	0	3.28824		0	0	6.0293	0	3.74814	0	0	0
0	0	0	4.84172	0	0	0	5.09128		0	0	0	0	0	0	0	4.89454		0	2.58931	3.2442	0	3.2442	0	0	2.58931		0	0	5.56446	0	0	0	0	0
0	0	0	3.49766	0	0	2.83433	5.77262		0	0	0	0	0	0	0	2.99628		2.56013	0	4.10573	0	0	0	0	2.56013		0	0	5.32395	0	0	0	0	0
0	0	0	3.87316	0	0	0	6.25198		0	0	0	0	0	0	2.67609	0		2.4049	4.27027	4.11845	0	3.93938	0	3.44144	0		3.83674	0	6.30168	0	4.51905	0	4.51905	0
0	0	0	4.92693	0	0	0	6.38767		0	0	0	5.27057	0	0	0	7.01551		2.91921	0	4.26418	0	0	0	3.585	0		0	0	5.66112	0	0	0	0	0
0	0	0	4.01422	0	0	0	5.38688		0	0	0	4.29633	0	0	0	5.53932		3.43615	0	0	4.51307	3.43615	0	0	6.11369		0	0	6.68231	0	5.21062	0	3.16867	0
0	0	0	4.35311	0	0	0	6.21396		0	0	0	3.48844	0	0	0	4.1662		4.68156	0	7.66288	0	4.43288	0	4.88054	2.55583		3.29944	0	7.02393	0	3.97396	0	4.87891	0
0	0	0	0	0	0	0	6.09529		0	0	0	0	0	0	0	2.60173		0	0	0	4.38564	3.70487	0	0	4.78694		4.08811	0	5.68404	4.08811	4.08811	0	4.08811	0
0	0	0	4.3415	0	0	0	5.18133		0	0	0	4.28373	0	0	0	5.52659		0	0	7.66993	0	5.1678	2.82531	5.60111	0		5.04353	0	6.86266	3.45957	3.45957	0	4.13687	0
0	0	0	3.7195	0	0	0	5.71317		0	0	0	3.38515	0	0	0	4.61343		6.02268	0	6.49868	0	3.17267	0	5.21477	0		0	0	3.79148	3.79148	0	0	3.79148	0
0	0	0	0	0	0	0	6.75791		0	0	0	4.02205	0	0	0	0		7.00709	0	6.60208	0	4.13199	0	4.13199	3.06498		3.42591	0	6.423	0	4.78751	0	3.92365	0
0	0	0	4.53964	0	0	0	6.1405		0	0	0	3.82019	0	0	0	3.82019		3.08244	0	3.08244	5.98248	0	0	0	3.08244		0	0	6.65512	0	4.03266	0	4.71691	0
0	0	0	3.37107	0	0	0	5.13378		0	0	0	0	0	0	0	4.35608		0	0	7.1679	0	4.33732	0	4.15761	0		0	0	5.41888	3.64904	0	0	3.64904	0
0	0	0	0	0	0	0	6.30326		0	0	0	3.94761	0	0	0	4.23045		0	0	0	0	3.50119	2.83776	3.50119	2.83776		2.78856	0	6.94555	0	4.34754	2.78856	4.5277	0
0	0	0	3.68736	0	0	0	6.30289		0	0	0	3.38711	0	0	0	3.38711		3.93613	0	7.05277	0	5.30768	0	5.02164	0		5.16347	0	6.65295	0	3.48415	0	4.96407	0
0	0	0	3.61819	0	0	0	5.99139		0	0	0	4.8322	0	0	0	6.53041		4.86052	0	7.6505	0	5.04155	4.35485	5.04155	0		3.37294	0	6.83564	0	4.44843	3.37294	4.44843	0
0	0	0	4.34091	0	0	0	5.83481		0	0	0	6.31527	0	0	0	4.24841		6.58094	0	4.51116	0	0	0	3.95975	0		6.24213	0	6.547	0	4.70879	0	3.62805	0
0	0	0	4.61164	0	0	0	5.01378		0	0	0	0	2.81148	0	0	3.86919		5.29134	3.44686	5.29134	0	4.34386	3.44686	5.21172	0		0	0	5.71399	0	0	0	0	0
0	0	0	4.52874	0	0	0	6.22462		0	0	0	0	0	0	0	3.26367		3.35101	0	0	6.4524	0	0	0	4.42598		3.62955	0	6.76082	0	5.11278	0	4.99575	0
0	0	0	3.75017	0	0	0	6.12646		0	0	0	0	0	0	0	4.38886		7.72509	0	4.68936	0	4.8422	0	4.97474	0		4.06408	0	4.06408	0	4.06408	0	0	4.7486
0	0	0	4.40175	0	0	0	5.31066		0	0	0	3.14882	0	0	0	4.21841		4.09615	0	0	0	0	0	0	0		0	0	5.33962	0	0	0	0	0
0	0	0	4.73146	0	0	0	6.11112		0	0	0	0	0	0	0	4.29722		0	0	0	0	0	0	0	3.17786		4.06435	0	6.31751	0	4.56828	0	4.06435	0
0	0	0	4.17281	0	0	0	6.31857		0	0	0	3.58612	0	0	0	5.86346		2.72258	0	2.72258	0	0	0	0	2.72258		3.24296	0	5.84508	4.31519	0	0	3.24296	0
0	0	0	3.57584	0	0	0	4.94092		0	0	0	4.52191	0	0	0	6.5918		8.23685	0	6.70762	0	5.20781	0	4.18799	2.63749		3.16126	0	6.67458	0	4.51526	0	0	0
0	0	0	3.86052	0	0	0	5.92136		0	0	0	4.16871	0	0	0	5.00713		5.15461	0	5.05987	0	2.81283	0	4.55327	0		3.51552	0	6.55481	0	4.59411	3.51552	4.87926	0
0	0	0	3.87946	0	0	0	5.8075		0	0	0	5.87822	0	0	0	4.70585		0	0	0	4.36836	0	0	0	5.05515		4.02889	0	7.14721	0	4.4284	0	4.4284	0
0	0	0	4.46999	0	0	0	5.56094		0	3.05491	3.05491	2.40781	0	0	0	2.40781		2.61545	0	4.16459	2.61545	0	0	0	0		4.3206	0	6.8732	0	4.3206	0	0	0
0	0	0	4.06296	0	0	0	6.29874		0	0	0	4.8806	0	0	0	4.32666		0	0	3.35298	0	0	0	0	5.71856		3.76868	0	6.98493	0	3.76868	0	4.67102	0
0	0	0	3.80865	0	0	0	6.27302		0	0	0	4.86047	0	0	0	6.059		3.20404	0	4.55941	0	0	0	0	0		6.50831	0	6.70871	0	4.32294	0	0	0
0	0	0	3.60487	0	0	0	5.88268		0	0	0	4.78159	0	0	4.09679	4.09679		5.16791	0	3.06968	0	2.42192	0	0	2.42192		5.19756	0	6.49282	0	4.61419	0	4.10995	0
0	0	0	4.7679	0	0	0	6.31932		0	0	0	3.58258	0	0	0	3.97873		2.87118	0	7.03327	0	5.01675	3.5356	4.43425	0		3.0591	0	6.53884	0	4.63027	3.0591	4.12592	0
0	0	0	0	0	0	0	5.72224		0	0	2.89809	0	0	0	0	0		5.69207	0	3.41938	0	4.60018	0	4.37954	0		4.87956	0	6.6311	0	4.37378	0	3.9746	0
0	0	0	0	0	0	0	5.57456		0	0	0	4.64287	0	0	0	6.7938		0	2.68853	6.8533	0	4.0225	0	0	2.68853		0	3.06885	6.39023	0	4.41966	0	3.73848	0
0	0	0	0	0	0	0	6.56723		0	0	0	5.62663	0	0	0	4.78412		2.75146	2.75146	2.75146	3.41217	2.75146	0	0	2.75146		0	0	6.67276	0	4.66605	0	4.88731	0
0	0	0	5.00079	0	0	0	6.38202		0	0	0	3.88799	0	0	0	6.91281		6.75786	0	7.25818	0	5.324	2.46364	5.71019	0		4.12875	0	6.82166	0	3.45158	0	4.81382	0
0	0	0	3.80388	0	0	0	6.72698		0	0	0	5.83315	0	0	0	4.74038		3.97363	0	2.64222	0	0	0	0	0		0	0	6.91862	0	5.06322	0	4.22432	0
0	0	0	4.28525	0	0	0	5.52812		0	0	0	0	0	0	0	6.69553		3.34458	2.6861	7.24121	0	5.25978	4.01993	4.41939	0		0	0	6.57249	0	4.56664	0	4.56664	0
0	0	0	0	0	0	0	6.45043		0	0	0	4.06144	0	0	0	3.38537		0	0	0	0	0	0	0	3.39504		3.55878	0	6.86315	3.55878	4.23759	0	3.55878	0
0	0	0	0	0	0	0	5.23259		0	0	0	4.54101	0	0	0	6.44879		3.27503	0	0	5.18799	0	0	0	0		7.02699	0	6.43991	0	4.83684	0	4.15159	0
0	0	0	5.63743	0	0	0	6.64676		0	0	0	0	0	0	0	6.71395		7.43446	0	6.21662	0	5.15952	0	5.04245	0		4.40661	0	4.40661	0	4.40661	0	0	0
0	0	0	0	0	0	0	6.57021		0	0	0	0	0	0	0	5.28833		3.51124	0	3.51124	0	0	0	0	3.51124		0	0	5.15294	0	0	0	0	0
0	0	0	4.42973	0	0	0	6.02958		0	0	0	0	0	0	0	6.30356		6.07192	0	4.00849	0	4.51203	0	4.00849	0		4.63796	0	6.64444	0	4.85916	0	5.4435	0
0	0	0	3.73644	0	0	0	6.42199		0	0	0	3.16159	0	0	0	6.2982		2.46588	0	0	3.50621	0	0	0	3.11564		0	0	5.39113	0	0	0	0	4.30159
0	0	0	3.88836	0	0	0	5.48128		0	0	0	6.23936	0	0	0	5.10406		5.01947	2.34139	7.03692	0	4.33291	3.37372	4.44923	0		3.59122	0	6.45521	0	4.67129	0	4.95663	0
0	0	0	0	0	0	0	5.38161		0	0	0	3.4582	0	0	0	5.04213		0	0	6.12442	0	2.61472	2.61472	0	0		4.6438	0	6.38502	0	4.86502	0	4.6438	0
0	0	0	4.5996	0	0	0	5.69149		0	0	0	5.6171	0	0	0	6.71328		4.7144	0	7.14853	2.96649	5.68961	3.63356	5.68961	0		4.17483	0	6.55865	0	4.57515	0	5.08185	0
0	0	0	5.16377	0	0	0	5.51873		0	0	0	5.98133	0	0	0	4.73486		3.44563	0	0	2.40884	3.05599	0	3.44563	2.40884		0	0	6.3508	0	5.03383	0	3.66689	0
0	0	0	5.15959	0	0	0	5.15959		0	0	0	4.58634	0	0	0	4.58634		6.45262	0	5.2243	2.65289	4.78545	2.65289	4.78545	0		3.87395	0	5.24454	3.87395	4.55665	0	0	0
0	0	0	4.06201	0	0	0	5.4353		0	0	0	3.28267	0	0	0	4.64042		0	0	3.60675	0	0	0	0	3.60675		0	0	5.65543	3.60018	2.93399	0	0	0
0	0	0	3.93689	0	0	0	5.02241		0	0	0	5.41138	0	0	0	5.56489		0	0	0	0	0	0	0	0		3.53918	0	6.60211	0	4.4379	4.90346	3.53918	0
0	0	0	0	0	0	0	5.99632		0	0	0	3.4488	0	0	0	5.90414		2.77522	0	2.77522	0	2.77522	0	0	4.11363		3.19926	0	6.62468	0	4.2703	0	3.8718	0
0	0	0	0	0	0	0	4.86032		0	0	0	5.97408	0	0	0	4.47886		2.9503	0	0	0	0	0	4.69748	0		5.06275	0	6.66711	0	4.85657	0	4.09241	0
0	0	0	4.86612	0	0	0	4.86612		0	0	0	3.03031	0	0	0	3.69901		3.86233	3.86233	7.47923	0	5.45481	0	5.69029	0		0	0	6.82052	0	4.84631	3.48332	4.16099	0
0	0	0	0	0	0	0	5.45873		0	0	3.58999	4.67003	0	0	0	6.55915		0	0	3.32719	3.32719	0	0	0	6.47024		0	0	5.87357	3.14231	3.81363	3.14231	3.14231	3.14231
0	0	0	4.21492	0	0	0	4.71982		0	0	0	0	0	0	0	0		2.7356	0	3.39578	2.7356	2.7356	0	2.7356	0		0	0	6.47276	0	4.98996	0	3.75407	0
0	0	0	4.45668	0	0	0	6.05679		0	0	0	3.24613	3.24613	0	0	4.6028		0	0	3.42131	0	0	0	0	0		3.07042	0	6.74977	0	5.04428	3.07042	4.42129	0
0	0	0	4.58896	0	0	0	5.49914		0	0	0	0	0	0	0	4.01606		6.55361	0	4.16986	0	4.57016	0	4.3218	2.45253		3.71236	0	6.17463	0	5.30207	0	5.30207	0
0	0	0	4.88692	0	0	0	5.86302		0	0	0	5.17691	0	0	0	4.48939		2.88764	0	0	2.88764	2.88764	0	0	2.88764		3.22295	0	6.12892	0	3.89598	0	4.29465	0
0	0	0	4.59989	0	0	0	6.26567		0	0	0	5.1231	0	0	0	5.30443		6.55733	0	5.92533	2.27045	3.57614	0	4.25519	0		0	0	6.74371	0	4.1928	2.85082	4.1928	0
0	0	0	5.11845	0	0	0	6.72309		0	0	0	5.48822	0	0	0	5.48822		2.73999	2.73999	6.14113	0	0	3.40032	2.73999	0		0	0	6.78481	0	5.03237	0	0	0
0	0	0	3.90062	0	0	0	6.52072		0	0	0	4.33677	0	0	0	4.84235		2.75967	0	3.42065	0	0	0	2.75967	2.75967		3.40831	0	6.95912	0	3.40831	0	4.48461	0
0	0	0	0	0	0	0	5.83142		0	0	0	0	0	0	0	3.16252		5.6805	0	2.65865	0	3.31615	0	4.67485	0		4.57318	0	7.2026	0	4.35261	0	4.9067	0
0	0	0	5.92749	0	0	0	6.3785		0	0	0	5.04421	0	0	0	6.76612		0	0	0	0	0	0	3.47688	0		0	0	4.72181	0	0	0	0	0
0	0	0	0	0	0	0	5.48035		0	0	0	2.78415	2.78415	0	0	2.78415		5.27555	0	3.90449	0	2.07272	0	0	0		3.18772	0	6.7843	0	4.25844	0	4.76359	0
0	0	0	0	0	0	0	6.29948		0	0	0	3.07037	0	0	0	5.85893		5.61266	3.48078	7.08794	0	3.76074	0	3.76074	0		0	0	6.13321	0	3.39265	0	3.39265	3.39265
0	0	0	4.80456	0	0	0	6.09786		0	0	0	5.00792	0	0	0	5.59273		4.54104	0	3.18623	0	0	0	4.76205	0		0	0	6.68601	3.62084	3.62084	0	4.30052	0
0	0	0	4.30844	0	0	0	6.08892		0	0	0	3.3301	0	0	0	5.09158		0	2.44708	5.57921	0	0	2.44708	0	0		0	0	7.03633	0	4.10759	0	4.10759	0
0	0	0	0	0	0	0	4.65153		0	3.16939	0	3.8413	0	0	0	3.16939		6.28574	0	4.77599	0	3.6941	2.01954	4.71933	0		5.22374	0	6.82886	0	5.22374	0	0	0
0	0	0	4.73589	0	0	0	5.9337		0	0	0	4.72375	0	0	0	3.36375		7.44283	0	7.11881	0	5.4693	0	5.21919	0		3.31933	0	5.58881	0	4.67812	0	0	3.31933
0	0	0	4.05887	0	0	0	6.60775		0	0	0	4.95984	0	0	0	5.42721		0	0	5.94555	0	3.27349	3.27349	3.94752	0		0	0	6.45753	0	4.0752	0	4.0752	0
0	0	0	0	0	0	0	5.47549		0	0	0	2.71882	0	0	0	0		3.27482	0	4.16816	0	0	0	0	0		0	0	6.07216	0	4.39586	0	2.83455	0
0	0	0	4.5164	0	0	0	6.29901		0	0	2.91744	0	0	0	0	5.75539		2.96015	0	4.30682	0	0	0	0	0		0	0	6.37239	4.08506	0	0	0	4.76976
0	0	0	0	0	0	0	5.42755		0	0	0	0	0	0	0	5.22432		0	3.79594	7.32922	0	5.38724	4.69866	5.85553	0		4.13164	0	6.85735	0	4.81673	0	4.13164	0
0	0	0	3.84921	0	0	0	6.77327		0	0	0	3.42228	0	0	0	5.00526		7.59002	2.75725	6.12785	0	4.09477	2.75725	5.52887	0		0	0	6.73315	0	5.12846	0	0	0
0	0	0	3.60157	0	0	0	5.77424		0	0	0	3.42734	0	0	0	6.89185		0	0	4.7093	0	0	0	0	0		0	0	5.34694	5.06084	0	0	0	0
3.60934	0	0	0	0	0	0	5.88726		0	0	0	5.06579	0	0	0	5.6227		2.823	0	2.823	0	2.823	0	0	0		3.34236	0	6.74154	0	5.2575	0	0	3.34236
0	0	0	4.61893	0	0	0	6.29726		0	0	0	0	3.28663	0	0	4.86571		0	0	2.43148	0	0	0	0	0		3.5647	0	6.71525	0	4.64426	3.5647	4.24359	3.5647
0	0	0	3.06865	0	0	0	6.51903		0	0	0	0	0	0	0	3.76969		3.96946	0	2.90792	3.5734	0	0	0	0		3.63766	0	5.81122	0	3.63766	0	0	0
0	0	0	3.16737	0	0	0	6.34497		0	0	0	0	0	0	0	5.82957		2.68115	0	2.68115	0	0	0	0	0		4.04035	0	6.35971	0	3.64364	2.97631	3.64364	0
0	0	0	0	0	0	0	6.22579		0	0	0	5.60093	0	0	0	4.07394		0	0	0	0	0	0	0	3.35551		5.82325	0	7.22793	0	5.13306	0	4.44579	0
0	0	0	3.2533	0	0	0	6.30676		0	0	0	0	0	0	0	3.57473		2.777	0	0	2.777	3.83324	0	0	2.777		0	0	5.74526	0	0	0	0	0
0	0	0	5.06549	0	0	0	5.54857		0	0	0	4.54545	0	0	0	6.57305		3.40099	0	3.40099	0	0	0	2.74064	0		3.53024	0	7.08487	0	4.89432	0	4.20864	0
0	0	0	0	0	0	0	5.98156		3.65134	0	0	5.70781	0	0	0	6.39929		0	0	2.97661	0	0	0	0	6.25843		5.21612	0	6.9752	0	3.45114	0	4.1283	0
0	0	0	0	0	0	0	6.46801		0	0	2.96513	0	0	0	2.96513	2.96513		0	0	2.83001	0	0	0	0	0		5.13828	0	6.85622	0	4.63136	0	4.23075	0
0	0	0	3.36214	0	0	0	5.47115		0	0	0	0	0	0	0	6.57477		3.28589	0	7.14038	0	4.64373	0	4.35925	0		2.72811	0	7.00525	0	4.28385	2.72811	4.28385	0
0	0	0	4.48535	0	0	0	5.17284		0	0	0	0	3.14426	0	0	3.81562		4.57023	0	6.67562	0	4.41781	0	4.01835	0		4.36915	0	6.92235	0	4.8749	0	4.8749	0
0	0	0	0	0	0	0	6.50386		0	0	0	0	0	0	0	3.20277		5.81412	0	4.29875	2.74223	4.29875	0	4.76365	0		4.5332	0	6.75715	0	3.45585	0	4.5332	3.45585
0	0	0	5.00019	0	0	0	5.50832		0	0	0	0	0	0	0	3.6067		0	0	2.73135	4.86894	0	0	0	3.78557		0	0	4.86045	4.17502	4.17502	0	0	4.17502
0	0	0	0	0	0	0	5.67536		0	0	2.46361	2.46361	2.46361	0	0	2.46361		0	0	0	0	2.9211	0	0	2.9211		3.76234	0	6.94526	2.70914	4.94992	0	4.84535	0
0	0	0	5.45432	0	0	0	6.27859		0	0	0	4.00588	0	0	0	4.68988		0	0	3.67982	3.67982	0	0	0	3.67982		0	0	6.81347	0	4.52073	2.95389	4.70123	0
0	0	0	5.00054	0	0	0	5.40375		0	0	0	0	0	0	0	6.05597		5.57957	1.88951	6.26015	0	4.13959	1.88951	3.69667	1.88951		0	0	5.05131	3.14309	0	0	0	4.49649
0	0	0	3.95279	0	0	0	5.03852		0	0	0	0	0	0	0	4.7438		6.20066	0	5.96481	0	3.68507	0	3.68507	0		0	0	5.02907	3.66222	3.66222	0	0	0
0	0	0	4.27251	0	0	0	5.46667		0	0	0	3.73888	0	0	0	5.7973		0	0	0	0	0	0	0	3.15125		4.49008	0	7.14218	0	4.77496	0	4.49008	3.41366
0	0	0	0	0	0	0	4.84384		0	0	0	4.6701	0	0	0	6.53394		4.89263	3.52859	6.77709	3.52859	4.60744	0	5.37525	0		3.44966	0	6.67675	0	5.03336	0	4.81185	0
0	0	0	3.96962	0	0	0	6.0324		0	0	0	3.37917	0	0	0	3.37917		7.52184	0	6.69805	0	3.77556	0	4.60968	0		4.32939	0	6.54219	0	4.73045	0	4.04609	0
0	0	0	4.01647	0	0	0	5.50643		0	0	0	4.87491	0	0	0	3.79146		7.21297	3.56465	6.98685	0	4.24354	0	5.486	0		0	0	7.07428	0	3.66537	0	4.34564	0
0	0	0	5.5322	0	0	0	5.31004		0	0	0	2.81366	0	0	0	4.15392		5.58491	0	6.73979	0	4.89551	2.56975	5.53857	2.56975		4.787	0	7.08206	0	4.10216	3.42541	3.42541	0
0	0	0	3.61287	0	0	0	6.35985		0	0	0	5.11012	0	0	0	5.88005		0	0	7.11893	0	4.13847	4.35841	4.69122	0		0	0	6.73802	0	5.13331	4.04642	4.04642	0
0	0	0	0	0	0	0	5.29676		0	0	0	4.93727	0	0	0	3.35612		0	0	7.48435	0	5.18681	4.02065	4.92612	0		5.02378	0	6.48505	0	3.26439	3.26439	4.6216	0
0	0	0	5.20822	0	0	0	6.70803		0	0	0	4.80064	0	0	0	6.69075		3.65901	0	2.9913	0	0	0	0	0		0	0	5.08652	0	0	0	0	0
0	0	0	4.50047	0	0	0	5.18805		0	0	0	0	0	0	0	4.79712		4.8877	0	3.91936	0	4.20206	0	5.10933	0		6.59411	0	6.62582	2.54715	5.03707	0	4.55562	0
0	0	0	3.93728	0	0	0	5.86634		0	0	0	2.78221	0	0	0	4.12097		0	0	4.43112	0	2.32484	0	0	2.96786		0	0	6.70281	0	3.86066	0	4.25908	0
0	0	0	3.1188	0	0	0	5.02608		0	0	0	0	0	0	0	4.57773		5.14959	0	2.51963	0	4.39405	0	4.39405	0		3.293	0	4.87227	3.293	0	0	0	0
0	0	0	4.06938	0	0	0	5.8468		0	0	0	0	0	0	0	3.73431		0	3.52686	5.51595	0	0	2.86268	0	0		5.09451	0	6.53018	0	4.69211	2.94516	4.51162	0
0	0	0	0	0	0	0	6.77233		0	0	2.30062	0	2.94237	0	0	3.60879		6.35259	4.47523	7.26176	0	5.4975	0	5.7479	2.91033		4.40358	0	5.09059	3.72259	0	0	0	0
0	0	0	3.79361	0	0	0	5.6203		0	0	0	5.81817	0	0	0	0		3.53276	0	0	3.53276	0	0	0	0		0	0	5.13136	0	4.04449	0	0	0
0	0	0	0	0	0	0	6.43083		0	0	0	4.74483	5.43362	0	0	3.16959		4.73628	3.16133	7.39532	0	4.23129	3.16133	5.07025	0		3.13534	0	6.70302	0	4.20453	2.48476	4.60501	0
0	0	0	3.86555	0	0	0	5.92649		0	0	0	0	0	0	2.69309	4.24688		0	0	4.30134	0	0	0	0	4.30134		5.20398	0	5.89438	0	4.80126	0	4.1163	0
0	0	0	4.45879	0	0	0	6.64567		0	0	0	5.81978	0	0	0	6.34918		6.93166	0	5.77801	0	4.56164	0	4.3411	0		2.63501	0	5.338	2.63501	4.18536	0	0	0
0	0	0	4.22204	0	0	0	5.31083		0	0	0	2.94484	0	0	0	4.00775		6.70164	2.58883	2.58883	3.63607	2.58883	0	0	3.2437		3.1971	0	6.52413	0	4.55225	0	0	0
0	0	0	4.0993	0	0	0	5.75971		0	0	0	4.1038	0	0	0	5.69994		3.88944	0	7.42472	0	5.91916	2.56271	4.10848	0		3.29718	0	6.59307	3.29718	5.34372	0	4.87658	0
0	0	0	4.7105	0	0	0	6.24385		0	0	0	0	0	0	0	3.89723		2.86303	0	2.86303	0	0	0	0	0		3.96524	0	6.14547	0	4.46845	0	4.64886	0
0	0	0	4.37373	0	0	0	6.15493		0	0	0	5.28806	0	0	0	6.44773		0	0	0	0	0	0	2.91784	2.91784		0	0	6.66452	0	4.23547	0	3.5567	0
0	0	0	4.94522	0	0	0	6.03908		0	0	0	4.18005	0	0	0	0		6.14638	0	6.88493	0	4.21324	0	5.5017	0		0	0	6.52548	0	5.06401	0	0	0
0	0	0	4.66366	0	0	0	5.35208		0	0	0	2.81139	0	0	0	3.8691		2.82772	0	0	0	0	0	0	5.17034		0	0	5.14932	0	3.56283	0	0	3.56283
0	0	0	3.18496	0	0	0	5.71097		0	0	0	4.40822	0	0	0	6.99957		0	0	4.08205	0	0	0	0	0		7.47622	0	6.63863	0	4.28408	3.21267	3.88549	0
0	0	0	4.19447	0	0	0	6.26063		0	0	0	0	2.89218	0	0	0		0	0	6.07023	0	0	0	0	2.90532		4.97138	0	5.8835	4.97138	4.97138	0	0	4.28514
0	0	0	3.70344	0	0	0	6.57027		0	0	0	3.91427	0	0	0	3.24088		2.71921	0	0	0	2.71921	0	2.71921	2.71921		0	0	6.5111	0	4.04242	0	4.04242	0
0	0	0	4.45068	0	0	0	6.31255		0	0	0	4.11464	0	0	0	5.2023		0	0	3.65794	0	0	0	0	0		0	0	6.45226	0	4.3435	0	3.27054	0
0	0	0	4.69103	0	0	0	6.00603		0	0	2.86437	0	3.52859	0	0	3.52859		2.8121	0	2.8121	3.47474	0	0	0	0		0	0	6.49383	0	0	4.23817	3.16802	0
0	0	0	0	0	0	0	6.16903		0	0	0	5.86317	0	0	0	5.45912		6.40173	0	0	0	3.28137	0	4.75578	0		6.15322	0	6.61196	0	4.77328	0	0	0
0	0	0	4.76586	0	0	0	6.65572		0	0	0	0	0	0	0	3.66791		0	4.20777	4.76099	0	4.76099	0	3.92504	0		4.62173	0	6.91542	0	5.02391	3.93837	5.30994	0
0	0	0	4.669	0	0	0	6.04823		0	0	0	4.46908	0	0	0	6.40512		0	0	3.34047	0	0	0	0	0		0	0	6.87767	0	4.09016	0	4.49003	0
0	0	0	4.87877	0	0	0	5.9723		0	0	0	0	0	0	0	3.00241		3.16263	0	0	4.51667	0	0	0	4.51667		0	0	6.71516	0	4.83916	2.93964	4.68632	0
0	0	0	4.24008	0	0	0	6.36735		0	0	0	3.67157	0	0	0	5.66418		3.64809	0	5.57143	0	3.64809	0	3.64809	0		0	0	5.71235	0	3.78607	0	0	0
0	0	0	3.03998	0	0	0	6.79874		0	0	3.32103	0	0	0	0	3.99595		5.51859	2.93037	6.94265	0	3.41961	1.93319	4.19006	0		5.64007	0	6.49822	0	3.95119	3.95119	4.85587	0
0	0	0	4.50949	0	0	3.82729	5.60074		0	0	3.64513	0	0	0	0	4.14546		4.90965	2.76975	6.34436	0	3.43106	0	3.82568	2.76975		0	0	5.58562	3.41796	0	0	3.41796	0
0	0	0	3.68972	0	0	0	5.0571		0	0	0	0	2.86281	0	0	0		3.19452	0	5.35463	0	0	0	4.26542	0		4.44358	0	6.70658	0	3.89274	0	4.29139	2.56582
0	0	0	0	0	0	0	6.27047		0	0	0	0	3.13357	0	0	3.8047		7.48667	0	6.90729	0	4.96737	0	4.43333	2.55625		0	0	0	0	0	0	0	4.54964
0	0	0	4.81348	0	0	0	6.27355		0	0	0	2.78981	0	0	0	5.03552		2.76884	0	2.76884	4.32678	0	0	0	6.28942		3.21855	0	6.76239	0	3.89148	0	4.57437	0
0	0	0	3.82637	0	0	0	5.5998		0	0	2.91841	0	0	0	2.91841	3.58418		3.14622	3.81762	3.81762	0	3.81762	0	0	3.81762		4.69116	0	4.69116	0	0	0	0	0
0	0	0	3.71972	0	0	0	4.80204		0	0	0	4.53122	3.84878	0	0	3.17672		6.14282	2.78656	7.27751	0	4.98113	2.15322	5.21331	2.15322		4.38823	0	6.91569	0	3.98895	0	4.89407	0
0	0	0	0	0	0	0	5.79189		0	0	0	4.63597	0	0	0	6.36255		2.85636	0	2.85636	0	3.52034	2.85636	2.85636	0		4.06927	0	6.85645	0	4.46902	0	4.46902	0
0	0	0	0	0	0	0	5.52742		0	0	0	5.28657	0	0	0	6.3818		5.1369	2.12298	7.03981	2.12298	4.77656	3.13844	4.57087	2.12298		5.07238	0	5.07238	0	0	0	0	0
0	0	0	0	0	0	0	6.69492		0	0	0	4.52395	0	0	0	4.9258		0	0	0	0	0	0	0	0		3.85648	0	5.63046	0	4.539	0	3.85648	0
0	0	0	4.08414	0	0	0	5.57503		0	0	0	5.3005	0	0	0	4.32795		0	0	0	6.04322	0	0	0	3.76178		3.93517	0	6.65755	0	3.26137	0	3.26137	0
0	0	0	0	0	0	0	6.35825		0	0	0	4.38106	0	0	0	5.98044		6.05494	2.19976	4.57753	0	0	2.19976	3.71636	0		0	0	5.49839	0	3.72689	0	0	3.72689
0	0	0	3.75072	0	0	0	6.26781		0	0	0	3.08236	0	0	0	4.14993		0	4.25351	5.97634	0	4.65423	0	5.70886	2.53041		3.14292	0	6.78881	0	4.49631	0	3.14292	0
0	0	0	0	0	0	0	6.17133		0	0	0	0	0	0	0	4.6148		5.54059	0	5.36947	0	4.39637	0	4.68097	0		0	0	5.52496	4.61463	0	0	0	0
0	0	0	4.0053	0	0	0	6.55328		0	0	0	0	0	0	0	4.32747		6.61945	0	4.05167	0	2.71624	0	4.05167	0		2.71709	0	5.78731	2.71709	3.77066	2.71709	3.77066	0
0	0	0	0	0	0	0	6.55971		0	0	0	0	3.41151	0	3.41151	3.41151		4.65979	0	3.57993	0	0	0	5.06209	0		0	0	5.85618	3.325	0	0	0	3.325
0	0	0	0	0	0	0	5.39324		0	0	3.4541	4.13131	0	0	0	4.13131		3.20222	0	7.19569	0	4.67416	3.87482	5.03901	0		0	0	6.56766	0	5.47185	3.11513	4.46758	0
0	0	0	3.41689	0	0	0	5.82882		0	0	0	2.83903	0	0	0	3.89787		6.27378	0	3.95585	0	3.55991	0	2.89481	0		0	0	4.64192	0	2.89723	0	2.89723	0
0	0	0	3.71852	0	0	0	6.09411		0	0	0	0	0	0	0	4.93966		0	0	0	2.74804	2.74804	0	3.40863	2.74804		5.4126	0	6.79555	0	5.69917	0	0	0
0	0	0	0	0	0	0	5.12857		0	0	3.16344	0	0	0	0	3.83522		0	0	0	3.84088	0	0	0	0		0	0	6.69752	0	4.40597	0	3.72496	0
0	0	0	0	0	0	0	6.28441		0	0	0	3.40015	0	0	0	4.7611		7.12669	0	0	0	3.35476	0	4.42982	0		5.10004	0	6.07705	0	4.23307	0	4.01354	0
0	0	0	3.89674	0	0	3.2237	6.12969		0	0	0	4.17307	0	0	0	6.46169		4.71573	0	0	0	2.96777	0	0	0		4.12647	0	6.88381	0	3.44934	0	3.44934	0
0	0	0	0	0	0	0	6.27695		0	0	0	4.7675	0	0	0	4.08282		0	0	0	3.45046	0	0	0	2.78855		3.12663	0	6.60948	0	4.19556	0	4.19556	0
0	0	0	5.24376	0	0	0	6.33885		0	0	0	2.68802	3.74023	0	4.57386	2.68802		4.10304	0	4.10304	0	0	0	0	0		4.88888	0	6.79199	3.52492	5.11051	0	5.29183	0
0	0	0	0	0	0	0	6.3292		0	0	0	5.70646	0	0	0	4.46198		2.78579	0	2.78579	0	2.78579	0	0	2.78579		0	0	6.27259	0	4.97832	0	0	0
0	0	0	3.05404	0	0	0	5.40811		0	0	0	5.40008	0	0	0	7.25701		3.28859	0	0	0	0	0	0	5.55703		0	0	6.72494	0	4.40071	3.32634	4.68532	0
0	0	0	4.10741	0	0	0	6.34387		0	0	2.63098	0	0	0	0	0		7.73535	2.19057	6.73658	0	4.91254	4.38705	4.91254	0		0	0	7.05655	3.53008	0	0	3.53008	0
0	0	0	4.70582	0	0	0	5.9521		0	0	0	4.31833	0	0	0	3.24601		6.694	3.67394	6.42245	0	5.12057	0	5.12057	0		3.41571	0	6.81739	0	4.0923	3.41571	4.99852	0
0	0	0	0	0	0	0	5.95607		0	0	0	3.79029	0	0	0	3.79029		5.36672	0	4.15408	0	3.26107	0	4.48606	0		3.86609	0	6.33161	3.19367	4.76973	3.86609	4.26455	4.95064
0	0	0	5.69071	0	0	0	6.31775		0	0	0	0	0	0	0	4.42516		0	0	0	4.70111	0	0	0	6.56519		0	0	5.36298	0	0	0	0	0
0	0	0	3.18058	0	0	0	5.53996		0	0	0	3.8974	0	0	0	5.49047		5.04594	0	3.56413	0	0	0	2.89891	0		0	0	6.68973	0	5.50693	0	0	0
0	0	0	4.61909	0	0	0	6.62541		0	0	0	5.99836	0	0	0	4.21894		0	0	0	6.35322	0	0	0	0		3.67777	0	4.75938	4.75938	3.67777	0	0	0
0	0	0	3.70518	0	0	4.38595	6.08046		0	0	0	2.64703	2.64703	0	0	2.64703		2.91437	0	0	0	0	0	0	4.47944		5.04679	0	6.94554	0	3.80997	0	5.04679	0
0	0	0	3.50427	0	0	0	6.04107		0	0	0	3.09253	0	0	0	3.09253		2.52478	0	7.49812	0	4.75257	3.17707	5.21933	0		6.28638	0	6.95992	0	5.29629	0	4.38748	0
0	0	0	4.16711	0	0	0	6.23289		0	0	0	6.42894	0	0	0	5.25391		3.30896	0	3.30896	4.88872	0	0	0	0		0	0	7.06618	0	4.30631	0	4.99269	0
0	0	0	3.83758	0	0	0	5.89799		0	0	0	0	0	0	0	0		2.71163	3.371	0	0	0	2.71163	0	0		3.24144	0	5.68984	3.24144	0	0	3.91484	3.24144
0	0	0	4.7109	0	0	0	6.49514		0	0	3.78464	4.46637	0	0	0	5.84401		3.59239	0	0	0	0	0	0	6.61034		0	0	6.79693	0	4.13775	0	4.53788	0
0	0	0	3.79318	0	0	0	6.47998		0	0	3.13076	3.13076	0	0	0	3.80183		0	2.96812	6.55436	0	5.22334	0	4.03186	0		3.44686	0	6.99893	0	4.12395	0	5.36509	3.44686
0	0	0	3.52135	0	0	0	6.67066		0	0	2.605	2.605	3.26049	0	0	3.26049		3.21446	0	0	3.21446	0	0	3.21446	3.21446		4.40414	0	5.09115	0	5.09115	0	0	0
0	0	0	4.7114	0	0	0	6.98057		0	0	0	5.04266	0	0	0	6.57802		3.7345	0	3.06496	0	0	0	3.06496	3.06496		3.65138	0	6.43005	2.98385	4.33146	0	4.33146	5.33466
0	0	0	5.35585	0	0	0	5.02126		0	0	0	4.85977	0	0	0	4.63857		4.61693	0	4.61693	4.28441	0	0	4.46443	0		0	0	4.99043	0	0	0	0	0
0	0	0	3.79813	0	0	0	5.91822		0	0	0	2.57571	0	0	2.57571	4.12233		0	0	2.91374	0	0	0	0	3.57937		5.21419	0	6.73598	0	3.62627	0	4.70698	0
0	0	0	5.21171	0	0	0	5.21171		0	0	0	3.48984	0	0	0	4.38766		8.92585	0	5.3378	4.24875	4.24875	0	0	0		6.28155	0	6.47538	0	4.3468	0	0	0
0	0	0	5.46705	0	0	0	5.24496		0	0	0	5.70927	0	0	0	4.33287		3.95025	4.2812	7.17417	0	5.82085	4.52944	5.79017	0		0	0	5.47908	3.70797	0	0	3.70797	0
0	0	0	4.17678	0	0	0	6.36027		0	0	0	3.42263	0	0	0	3.42263		4.02305	0	3.13326	0	2.48276	0	4.3544	0		4.54726	0	6.57489	0	3.46962	0	3.46962	0
0	0	0	0	0	0	0	5.29386		0	0	0	4.65283	0	0	0	5.15984		6.02959	2.28444	6.78334	0	3.98752	2.28444	5.27322	0		6.00307	0	7.07595	0	4.47164	0	4.75646	0
0	0	0	4.95936	0	0	0	5.80264		0	0	0	0	0	0	0	4.23981		3.54043	0	3.93618	0	0	0	0	3.93618		5.36637	0	6.39298	3.10496	3.10496	0	5.01169	0
0	0	0	3.01839	0	0	0	6.1892		0	0	0	5.39736	0	0	0	3.13473		5.32156	0	3.98549	2.14529	2.77814	0	4.51672	0		2.85865	0	5.63638	0	3.5227	0	0	0
0	0	0	4.4304	0	0	0	5.33952		0	0	3.43804	0	0	0	0	4.515		3.52403	2.85993	6.17034	0	4.60279	0	4.75551	0		4.04985	0	4.04985	0	5.13678	0	0	4.04985
0	0	0	4.58526	0	0	0	6.1033		0	0	0	3.66875	0	0	0	5.59255		2.75137	0	7.55346	0	0	0	4.0886	0		4.01532	0	6.88851	0	4.69941	0	4.01532	0
0	0	0	4.86098	0	0	0	6.8911		0	0	0	0	0	0	0	6.35226		4.29774	0	7.53495	0	5.24484	0	5.45149	0		0	0	6.63382	0	0	0	5.09819	3.33651
0	0	0	4.40934	0	0	0	5.90391		0	0	0	4.41626	0	0	0	0		3.91767	0	0	0	0	0	0	3.91767		5.51207	0	6.76195	0	5.00394	3.24518	3.91866	0
0	0	0	0	0	0	0	6.08889		0	0	3.12033	3.12033	0	0	0	3.12033		3.60965	0	0	4.50957	0	0	0	0		3.4388	0	6.04759	0	4.51578	0	0	0
0	0	0	4.67624	0	0	0	6.01307		0	0	0	3.43519	0	0	0	5.01851		2.9596	0	3.62648	4.86006	0	0	0	5.54932		4.31185	0	6.82516	0	4.31185	0	4.31185	0
0	0	0	0	0	0	0	6.13608		0	0	0	4.12485	0	0	0	6.99984		6.65982	0	4.16193	0	3.094	0	0	0		6.4518	0	7.10071	0	4.00477	0	3.32968	0
0	0	0	3.60344	0	0	0	6.71255		0	0	0	4.5374	0	0	0	5.22518		0	0	0	4.16056	0	0	0	0		0	0	4.96337	0	0	0	0	5.36651
0	0	0	4.67125	0	0	0	6.65556		0	0	3.316	4.21027	3.316	0	0	4.21027		0	2.80657	2.80657	0	3.86408	0	4.54668	0		0	0	6.60943	0	3.4619	3.4619	4.13924	0
0	0	0	4.86593	0	0	0	5.77759		0	0	0	4.09042	0	0	0	4.49029		0	0	0	5.32653	0	0	0	0		0	0	5.0044	0	0	0	0	0
0	0	0	3.93379	0	0	0	5.86278		0	0	0	2.9739	0	0	0	4.03785		3.73114	0	0	5.32122	0	0	0	4.41223		3.82376	0	6.55464	2.76791	5.19354	3.42916	4.50593	0
0	0	0	4.2928	0	0	0	6.67819		0	0	0	6.04007	0	0	0	4.18128		0	0	0	0	0	0	0	3.23333		5.10927	0	6.86212	0	4.202	3.52371	4.202	0
0	0	0	4.59245	0	0	0	6.31867		0	0	0	5.01638	0	0	0	7.01596		0	0	7.77693	0	5.2829	0	4.59482	0		0	0	4.67503	0	3.31633	0	3.31633	3.99117
0	0	0	4.42457	0	0	0	6.71631		0	0	0	3.04456	0	0	0	4.9488		0	0	2.57041	0	2.57041	0	3.22455	0		3.59371	0	6.56297	0	4.27302	2.92769	3.98997	0
0	0	0	3.77062	0	0	0	6.69299		0	0	0	6.05361	0	0	0	3.77195		0	0	3.3625	5.41116	0	0	0	4.43775		3.71127	0	5.63601	3.71127	0	0	0	3.71127
0	0	0	3.87839	0	0	0	5.56607		0	0	0	4.65379	0	0	0	5.65932		5.54224	2.95286	3.61957	2.95286	4.01606	0	0	0		0	0	4.99678	0	0	0	0	0
0	0	0	3.84008	0	0	0	6.30509		0	0	0	2.2335	0	0	0	0		5.96368	0	3.54796	0	4.70649	2.88319	4.22661	0		0	0	6.2679	0	0	0	0	0
0	0	0	4.43014	0	0	0	6.12509		0	0	0	3.60075	0	0	0	2.93454		0	0	3.53106	4.36149	0	0	3.14013	5.04824		3.50342	0	6.73215	0	4.18141	0	4.18141	0
0	0	0	5.68437	0	0	0	4.30822		0	0	0	0	0	0	0	3.88773		0	0	6.78618	0	3.1404	0	5.29841	0		0	0	6.68224	0	4.21102	3.5326	4.21102	0
0	0	0	3.50765	0	0	0	6.42329		0	0	0	5.76913	0	0	0	5.48249		2.44028	0	6.06501	0	3.75899	0	4.30856	2.44028		5.07351	0	6.74239	0	3.98734	0	3.98734	0
0	0	0	4.55232	0	0	0	6.68304		0	0	0	0	0	0	0	4.52748		6.61831	0	3.02896	0	4.0948	3.02896	3.69763	0		4.55181	0	6.66275	2.81145	4.55181	0	4.3716	0
0	0	0	4.06919	0	0	0	6.38901		0	0	0	3.93438	0	0	0	4.6177		0	0	2.70454	0	4.03935	2.70454	5.03968	0		4.97465	0	6.62727	0	3.60888	0	5.37781	0
0	0	0	4.18586	0	0	0	5.78306		0	0	0	5.12683	0	0	0	6.60384		3.36986	0	0	4.04566	0	0	0	5.94019		4.5553	0	5.24318	4.5553	0	0	0	5.24318
0	0	0	3.5209	0	0	0	5.69149		0	0	0	4.35979	0	0	0	6.746		4.53082	0	7.43835	0	3.84838	0	5.29819	0		0	0	6.09647	0	0	0	3.29863	0
0	0	0	3.58507	0	0	0	6.73618		0	0	0	0	0	0	0	3.84689		3.27568	0	6.15705	0	5.18866	4.85442	5.11498	0		3.37553	0	6.89709	0	5.13838	0	5.13838	0
0	0	0	4.84696	0	0	0	6.87699		0	0	0	5.44073	0	0	0	5.44073		5.50234	0	6.62804	0	3.81577	0	4.8996	0		3.52396	0	6.7533	0	4.42241	0	3.52396	0
0	0	0	0	0	0	0	6.56743		0	0	0	5.5711	0	0	0	5.16754		3.05935	0	4.81122	0	0	0	3.05935	0		6.30208	0	7.13729	0	3.08878	0	4.84184	0
0	0	0	3.57251	0	0	0	6.31841		0	0	0	3.90307	0	0	0	3.90307		2.44486	0	7.26011	0	5.06849	3.09367	5.19292	0		4.69039	0	6.71053	0	5.15695	0	4.18567	0
0	0	0	0	0	0	0	5.76995		0	3.02278	0	0	3.02278	0	0	0		4.22652	0	7.17009	0	0	0	4.62711	0		5.23271	0	6.27905	0	3.9932	3.31833	4.67709	0
0	0	0	0	0	0	0	6.26484		0	0	0	0	0	0	0	3.54268		0	0	0	6.36562	0	0	0	3.74867		3.13563	0	6.67597	0	4.89049	0	3.8068	0
0	0	0	4.06133	0	0	0	4.74583		0	0	2.67936	2.67936	0	0	0	3.73115		2.77587	3.43737	0	0	2.77587	0	0	0		4.61354	0	6.59737	0	5.45515	0	4.61354	0
0	0	0	4.49853	0	0	0	6.09903		0	0	0	3.78057	0	0	0	3.78057		5.54075	0	2.71495	0	3.37443	0	4.05031	0		0	0	5.68478	0	0	0	0	0
0	0	0	3.70174	0	0	0	6.07695		0	0	0	4.51274	0	0	0	6.54004		0	3.24967	0	0	0	0	3.24967	3.92324		5.37781	0	6.55326	0	3.78667	0	4.46842	0
0	0	0	0	0	0	0	5.46435		0	0	0	3.59897	0	0	0	4.27835		5.24395	3.65541	6.46399	0	5.79176	2.6072	5.30816	2.6072		3.95738	0	6.24262	0	4.50877	0	3.67605	2.62684
0	0	0	0	0	0	0	5.94173		0	0	0	4.05166	0	0	0	3.55236		3.89823	3.22516	0	4.29691	0	0	0	0		4.31913	0	6.83254	0	4.72015	0	5.8128	0
0	0	0	4.05421	0	0	0	5.91122		0	0	0	6.10898	0	0	0	4.24933		0	0	0	3.45126	0	0	0	5.36961		0	0	5.44384	0	0	0	0	0
0	0	0	4.703	0	0	0	5.3916		0	2.98318	0	0	2.98318	0	0	2.98318		3.27293	0	2.61697	3.27293	0	0	2.61697	4.85158		3.9492	0	7.03671	0	4.78543	0	4.23206	0
0	0	0	0	0	0	0	5.86406		0	0	0	0	0	0	0	5.81834		3.57193	0	0	4.25093	0	0	0	4.65163		3.50654	2.84295	5.73062	0	2.84295	3.50654	2.84295	2.84295
0	0	0	3.46703	0	0	0	6.20992		0	0	0	6.26968	0	0	0	6.18285		2.44545	0	3.48453	2.44545	3.48453	0	0	0		0	0	6.39049	0	4.72376	0	0	0
0	0	0	4.65735	0	0	0	5.34574		0	0	3.65879	6.03299	0	0	0	4.33897		3.70798	2.19213	3.49095	2.19213	3.8862	0	2.82782	0		2.60482	0	6.67243	0	4.6174	0	4.33301	0
0	0	0	3.20567	0	0	0	6.11095		0	0	0	5.77017	0	0	0	3.99388		0	0	0	4.81086	0	0	3.7284	3.7284		3.92794	0	7.00001	0	4.61119	0	4.32682	0
0	0	0	0	0	0	0	6.68347		0	0	0	2.41897	0	0	0	2.41897		3.84484	0	4.52724	0	3.17286	0	0	0		4.63331	0	5.8791	0	0	0	0	0
0	0	0	0	0	0	0	6.41495		0	0	0	0	0	0	0	0		3.15617	0	0	0	0	0	0	0		3.60154	0	5.18891	0	3.60154	0	4.28095	0
0	0	0	0	0	0	0	6.19952		0	0	0	3.27271	0	0	0	3.94672		6.12561	0	4.06135	0	0	0	0	0		0	0	5.83155	4.5861	0	0	0	0
0	0	0	4.455	0	0	0	6.71321		0	0	3.52537	0	0	0	0	2.86124		0	0	0	3.12253	0	0	0	6.66228		3.66702	0	6.86106	0	5.03397	0	5.59079	0
0	0	0	0	0	0	0	5.92764		0	0	0	5.20293	0	0	0	5.33577		0	2.62039	0	0	2.62039	0	0	0		0	0	5.39035	0	0	0	3.47143	3.47143
0	0	0	3.93124	0	0	0	5.30271		0	0	0	0	0	0	0	2.87154		0	0	0	3.16606	0	0	0	3.16606		3.66555	0	5.25431	3.66555	0	0	0	3.66555
0	0	0	0	0	0	0	6.26278		0	0	0	0	0	0	0	4.18899		0	0	0	0	0	0	0	0		3.26241	0	6.88794	0	5.62487	0	3.93622	0
0	0	0	0	0	0	0	6.29417		0	0	0	0	2.82543	0	0	3.88372		6.64871	3.05796	6.67466	0	5.4122	4.96276	4.80977	0		4.00112	0	4.68508	4.00112	0	0	4.00112	0
0	0	0	3.67863	0	0	0	4.76026		0	0	0	4.55368	0	0	0	6.97764		4.04282	0	7.32162	0	3.64609	0	4.32611	0		3.62535	0	6.87652	0	4.8589	0	3.62535	0
0	0	0	0	0	0	0	6.00177		0	0	0	3.80056	3.12953	0	0	0		2.71912	0	2.71912	0	3.77278	0	4.0547	2.71912		3.13011	0	5.28771	0	3.80116	0	3.80116	0
0	0	0	0	0	0	0	6.51904		0	0	0	3.05312	0	0	0	4.95772		3.33824	0	0	0	0	0	3.33824	4.01348		3.73237	0	5.10055	0	0	0	0	3.73237
0	0	0	3.72836	0	0	0	4.40942		0	0	0	4.71446	0	0	0	4.20959		2.76867	0	0	2.76867	0	0	0	2.76867		3.47816	0	4.55598	0	3.47816	0	0	0
0	0	0	4.45723	0	0	0	5.54808		0	0	0	5.53338	0	0	0	4.69134		5.45699	0	3.44815	2.41121	3.44815	0	5.26683	0		3.3603	0	6.62213	0	4.03593	0	3.3603	0
0	0	0	4.44696	0	0	0	6.38278		0	0	3.35165	5.88373	0	0	0	4.71132		0	0	5.10262	6.19717	0	0	0	0		0	0	6.82538	0	4.55251	2.98437	4.332	0
0	0	0	4.37719	0	0	0	6.63455		0	0	2.41399	2.41399	0	0	0	5.15925		0	0	0	4.04957	0	0	0	0		0	0	4.91977	0	4.2339	0	0	0
0	0	0	0	0	0	0	4.62622		0	0	0	3.48216	0	0	0	5.9792		3.07434	0	0	4.6461	0	0	0	6.71711		5.48252	0	6.89306	0	4.89805	0	4.39219	0
0	0	0	4.70847	0	0	0	5.21568		0	0	0	0	0	0	0	6.7843		7.73226	0	4.75478	0	5.22155	0	5.33873	0		3.36582	0	6.42334	0	4.72587	0	4.04155	0
0	0	0	4.63015	0	0	0	6.2709		0	0	0	5.13478	0	0	0	5.35674		6.40243	0	2.77619	0	4.11465	0	4.33453	2.77619		4.74368	0	6.58215	0	3.66233	0	0	0
0	0	0	0	0	0	0	6.00296		0	0	0	3.66237	0	0	0	7.10292		6.41686	0	2.91557	0	2.91557	2.91557	2.91557	2.91557		2.85883	0	7.06332	0	5.00375	2.85883	3.52289	0
0	0	0	0	0	0	0	6.82761		0	0	3.06096	0	0	0	0	3.06096		0	0	0	0	0	2.80201	2.80201	0		5.26802	0	6.87333	0	5.08673	0	4.86513	0
0	0	0	4.1582	0	0	0	6.34143		0	0	0	4.93141	0	0	0	4.24546		6.0603	2.87722	5.49754	0	4.08895	0	2.23884	2.23884		3.94131	0	6.86718	0	5.02689	0	3.2674	0
0	0	0	0	0	0	0	6.5293		0	0	0	0	0	0	0	3.11096		2.81273	2.81273	7.17042	0	4.83821	0	4.83821	0		2.90802	0	6.63739	0	4.47281	2.90802	5.16023	0
0	0	0	0	0	0	0	6.69178		0	0	0	0	0	0	0	2.87745		5.93586	0	6.54556	0	4.10403	0	5.39124	0		5.42476	0	6.92541	0	4.51506	0	4.73601	0
0	0	0	3.94416	0	0	0	6.12402		0	0	0	4.89882	0	0	0	6.68434		0	0	2.67019	0	2.67019	0	0	0		3.609	0	6.84072	0	2.94258	0	5.29135	0
0	0	0	4.32258	0	0	0	5.41231		0	0	0	3.55379	0	0	0	6.01211		3.99827	2.45966	5.31966	0	3.10913	2.45966	5.08458	0		0	0	6.70268	3.59383	4.27314	3.59383	4.67395	0
0	0	0	4.16031	0	0	0	4.84563		0	0	0	0	0	0	0	5.42751		5.2481	0	7.03546	0	5.2481	0	4.0812	0		5.09297	0	5.60134	0	4.69057	0	0	0
0	0	0	3.80594	0	0	0	5.73261		0	0	0	0	2.5198	0	0	3.84384		0	0	0	3.63213	0	0	0	5.95927		0	0	5.18401	0	0	0	0	0
0	0	0	3.62977	0	0	0	6.24389		0	0	0	3.93354	0	0	0	5.99571		0	0	3.7828	0	0	0	0	3.11215		6.29029	0	6.65744	0	5.19538	3.43095	2.76965	0
0	0	0	3.9358	0	0	0	6.22066		0	0	0	2.74519	0	0	0	6.36939		0	0	0	4.71905	0	0	0	0		3.71607	0	6.9882	0	5.30586	0	4.39698	0
0	0	0	3.92998	0	0	0	5.70524		0	0	0	3.00492	0	0	0	7.44333		3.76089	0	0	0	0	0	0	3.09074		0	0	6.34534	0	4.56231	0	4.56231	0
0	0	0	3.63406	0	0	0	6.09446		0	0	0	2.93709	0	0	0	5.71912		0	0	7.01321	0	4.77535	0	3.97491	2.64343		4.09965	0	6.16448	0	4.09965	0	0	0
0	0	0	4.03632	0	0	0	5.96697		0	0	4.48849	2.60783	3.93727	1.98579	2.60783	3.80652		5.94877	0	7.64556	0	4.81222	0	5.46754	0		4.09828	0	6.52535	0	5.00456	0	3.42159	0
0	0	0	0	0	0	0	6.30944		0	0	0	0	0	0	0	0		3.4628	0	7.17729	0	5.47205	2.42498	4.73902	0		0	0	4.84807	0	4.16274	0	0	0
0	0	0	4.25517	0	0	0	5.94824		0	2.30279	2.30279	0	0	0	0	2.94465		5.15682	0	0	0	4.06967	0	0	3.00465		5.43994	0	6.24845	0	5.1537	0	3.66965	0
0	0	0	4.59193	0	0	0	6.78011		0	0	0	2.81372	0	0	0	3.87152		6.36573	0	6.22175	0	3.79157	0	4.12158	0		6.39081	0	6.64175	0	0	0	5.14223	0
0	0	0	4.9321	0	0	0	6.58447		0	0	0	2.95243	0	0	0	4.01561		4.45528	0	7.5796	0	3.37963	0	4.0556	0		0	0	6.77032	2.39851	3.43465	3.71424	4.26335	0
0	0	0	4.8811	0	0	0	4.8811		0	0	0	0	0	0	0	5.08843		0	0	0	3.58658	0	0	0	5.57719		0	0	5.7545	3.82742	3.82742	0	0	0
0	0	0	5.0811	0	0	0	5.72001		0	0	0	3.7989	0	0	0	4.19687		3.54216	0	3.26409	0	2.23915	0	4.08929	0		3.33031	0	6.34016	0	4.0054	0	4.0054	0
0	0	0	4.80927	0	0	0	6.53713		0	0	0	4.02133	0	0	0	6.02057		0	0	3.76102	2.70788	0	0	2.70788	2.70788		4.6555	0	6.84423	0	4.87674	3.29733	3.97181	0
0	0	0	3.59208	0	0	0	5.96462		0	0	0	0	0	0	0	3.89027		0	0	3.04142	3.04142	0	0	3.04142	0		4.35436	0	5.04106	0	3.67398	0	4.35436	3.67398
0	0	0	3.18799	0	0	0	6.70244		0	0	0	4.92847	0	0	0	4.52662		0	0	3.2384	4.31052	0	0	0	5.40014		3.33377	0	5.24864	3.33377	0	0	0	0
0	0	0	5.2598	0	0	0	6.35494		0	0	0	3.2448	0	0	0	5.15673		0	0	4.23772	0	2.89384	0	0	0		6.89843	0	5.87062	0	3.59311	0	3.59311	0
0	0	0	3.46105	0	0	0	5.13977		0	0	0	4.73135	0	0	0	6.47324		5.97554	0	0	0	2.89442	0	4.45858	2.89442		5.81045	0	6.93688	0	4.11909	0	5.02558	0
0	0	0	4.32983	0	0	0	5.41963		0	0	0	6.38432	0	0	0	0		3.56377	0	2.89856	0	0	0	0	6.34015		4.26539	0	6.60398	0	4.66616	0	5.17322	0
0	0	0	0	0	0	0	6.43307		0	0	2.83665	0	3.50005	0	0	3.50005		0	0	3.21804	5.26182	0	0	0	3.21804		3.64682	0	6.71266	0	4.32684	3.64682	4.04355	0
0	0	0	0	0	0	0	6.88696		0	0	0	3.01979	0	0	0	4.92297		5.13944	4.16833	6.66632	0	4.16833	0	4.16833	0		0	0	6.51112	0	4.72677	0	3.4959	0
0	0	0	5.05403	0	0	0	6.53069		0	0	0	2.99874	0	0	0	6.89986		0	4.39451	4.84199	0	4.24241	0	4.39451	0		3.96288	0	6.19702	3.28857	4.36199	0	3.96288	0
0	0	0	0	0	0	0	6.3864		0	0	0	0	3.01307	0	3.01307	0		0	0	0	0	0	0	0	6.10767		3.39376	0	6.87219	0	2.73365	3.39376	3.39376	0
0	0	0	3.38595	0	0	0	5.6576		0	0	0	4.08422	0	0	0	3.40777		3.02791	0	0	4.93144	0	0	0	5.68972		0	0	7.14258	0	5.5363	0	4.44554	0
0	0	0	3.61175	0	0	0	5.53424		0	0	0	3.23333	3.23333	0	0	4.30531		3.23408	0	3.23408	0	0	0	0	0		4.62028	0	5.30849	0	0	0	0	0
0	0	0	3.81184	0	0	0	6.33024		0	0	2.75634	3.41721	0	0	0	4.49371		2.90029	0	3.56555	0	0	0	0	2.90029		0	0	6.64049	0	4.57015	0	4.57015	0
0	0	0	2.80618	0	0	0	5.23409		0	0	0	3.86216	0	0	0	4.26059		6.44281	3.46087	7.36793	0	4.53832	3.74067	4.53832	3.07098		0	0	6.97135	0	4.62885	0	5.31711	0
0	0	0	3.60581	0	0	0	6.14536		0	0	0	0	0	0	0	3.1227		0	0	3.76159	5.68737	3.76159	0	0	4.84458		0	0	4.37203	0	0	0	0	0
0	0	0	0	0	0	0	6.2047		0	0	0	3.59387	0	0	0	4.27317		7.59371	0	4.93124	0	3.69636	0	4.77829	0		4.58724	0	6.75293	0	4.08318	0	4.58724	0
0	0	0	0	0	0	0	6.58374		0	0	0	3.8439	0	0	0	2.78722		3.50696	3.50696	6.3686	0	3.50696	0	0	3.50696		3.89785	0	6.48158	0	3.89785	0	4.29653	0
0	0	0	0	0	0	0	5.10848		0	0	0	2.30534	0	0	0	5.46264		6.45393	3.00657	7.06757	0	5.31217	2.3617	5.15884	0		0	0	5.5741	0	0	0	0	0
0	0	0	0	0	0	0	6.24991		0	0	0	4.60209	0	0	0	6.87031		3.28406	0	3.67695	0	0	0	3.67695	2.6277		5.42567	0	5.60725	3.83368	0	0	3.83368	0
0	0	0	4.5752	0	0	0	6.51224		0	0	0	0	0	0	0	0		6.67682	0	6.54694	0	4.58172	0	4.76233	0		4.28773	0	6.35508	0	4.57198	3.21622	4.57198	0
0	0	0	4.22125	0	0	0	6.28776		0	0	0	4.85132	0	0	0	3.76822		3.82181	3.15031	7.45092	0	3.82181	3.15031	5.67492	0		3.20073	0	6.5945	0	4.95796	0	3.20073	0
0	0	0	3.58776	0	0	0	5.86514		0	0	0	6.14598	0	0	0	6.58705		0	0	3.19196	3.19196	0	0	0	0		4.15326	0	6.7036	0	4.55347	0	4.15326	0
0	0	0	3.87404	0	0	0	5.80198		0	0	0	0	0	0	0	3.96268		0	0	3.15572	0	0	0	3.15572	0		0	0	5.64646	0	3.8722	0	0	0
0	0	0	0	0	0	0	6.43328		0	0	0	4.40194	3.89925	0	0	4.86733		0	0	3.37236	0	2.71294	0	0	4.44783		3.6293	0	6.64823	0	3.6293	0	3.6293	0
0	0	0	4.71843	0	0	0	6.098		0	0	0	2.82658	0	0	0	4.16745		0	3.59681	6.36395	0	3.59681	3.59681	4.78141	2.55157		3.44665	0	7.10398	0	3.44665	0	4.5238	0
0	0	0	4.58704	0	0	0	5.67884		0	0	0	2.7812	0	0	0	2.7812		0	3.38119	0	0	0	0	3.38119	0		4.46228	0	7.01652	0	4.46228	3.38648	4.06257	0
0	0	0	0	0	0	0	6.29299		0	0	0	3.66068	0	0	0	4.49318		0	0	4.36892	3.29533	0	0	0	3.29533		2.7337	0	6.5997	3.78803	4.28976	0	4.28976	0
0	0	0	5.39405	0	0	0	6.08493		0	0	0	3.76391	0	0	0	4.16162		0	0	3.62866	5.90706	0	0	0	0		0	0	6.27615	0	0	0	0	0
0	0	0	0	0	0	0	7.82719		0	0	0	2.95662	0	0	0	5.54619		2.36806	0	3.40219	3.68151	0	0	0	6.22294		0	0	7.03661	0	4.05744	0	4.05744	0
0	0	0	3.78557	0	0	0	6.01635		0	0	0	3.9226	0	0	0	5.35428		0	0	2.88863	0	0	0	0	3.55356		0	0	6.23446	0	3.85598	0	0	0
0	0	0	3.59359	0	0	0	6.78571		0	0	0	6.03136	0	0	0	3.85317		6.19175	0	5.23951	0	4.15145	0	4.15145	0		5.03786	0	6.82419	0	5.03786	0	4.75234	0
0	0	0	5.33839	0	0	0	6.36491		0	0	0	4.07782	0	0	0	6.41374		0	0	0	0	0	0	0	0		6.73404	0	6.54324	0	4.99048	0	4.99048	0
0	0	0	3.78116	0	0	0	6.4677		0	0	3.3999	4.98228	0	0	0	0		0	0	3.21136	0	0	0	0	0		5.9084	0	6.60019	0	4.66241	0	4.37787	0
0	0	0	0	0	0	0	6.20668		0	0	0	3.52253	0	0	0	5.28937		7.0574	0	4.45329	0	0	0	0	0		2.80405	0	6.73175	0	5.23184	2.80405	3.46644	0
0	0	0	3.7774	0	0	0	6.46386		0	0	0	3.42481	0	0	0	5.59267		0	0	3.55097	0	0	0	0	2.88612		3.62478	0	6.81773	4.30451	5.21266	0	4.30451	0
0	0	0	3.82334	0	0	0	6.36791		0	0	0	0	0	0	0	6.33325		0	0	4.13954	3.4622	0	0	0	3.4622		4.95908	0	6.51167	0	5.18082	0	4.27293	0
0	0	0	3.67901	0	0	0	6.36321		0	0	0	0	0	0	0	6.19659		5.43768	3.91306	7.23763	0	5.3639	4.41586	5.79305	0		5.28881	0	6.46396	0	3.24409	0	5.00281	3.24409
0	0	0	5.04401	0	0	0	5.88762		0	0	0	3.93713	0	0	0	5.30869		2.75916	0	3.42012	4.09678	0	0	0	0		4.89623	0	6.39448	0	4.21053	0	4.21053	0
0	0	0	3.35805	0	0	0	5.72379		0	0	0	4.34881	0	0	0	5.1887		7.80368	0	0	0	4.2551	0	0	0		3.31293	0	6.45547	0	4.78828	0	2.65555	0
0	0	0	3.34392	0	0	0	5.7092		0	0	0	4.3967	0	0	0	6.82774		7.07103	3.67805	7.13449	0	4.75967	0	6.00629	3.00986		5.04804	2.90091	6.79673	0	3.56619	0	4.2451	0
0	0	0	2.73361	0	0	0	6.49657		0	0	0	3.31584	0	0	0	5.98942		5.84121	0	3.34834	0	5.02392	0	3.74202	0		0	0	6.69863	0	0	0	5.71985	0
0	0	0	4.2914	0	0	0	5.48574		0	0	0	0	0	0	0	3.02683		6.70017	0	3.80371	0	4.88735	0	3.13261	0		3.06434	0	5.79217	0	4.13133	0	0	0
0	0	3.49001	3.49001	0	0	0	5.94656		0	0	0	3.5668	0	0	0	4.24573		6.23541	0	6.68365	0	5.32205	0	4.78654	0		4.44838	0	6.80484	0	4.44838	4.04874	4.04874	0
0	0	0	0	0	0	0	5.52479		0	0	0	0	0	0	0	6.75567		0	0	4.20789	0	2.34748	0	3.87735	0		5.3526	0	7.02273	0	4.26342	0	0	0
0	0	0	4.27349	0	0	0	6.27624		0	0	0	4.07068	0	0	0	4.07068		5.12104	0	7.44721	0	5.65265	0	5.23164	0		0	3.2151	6.88871	0	5.12599	3.88796	3.88796	0
0	0	0	4.64603	0	0	0	6.83469		0	0	0	5.12496	0	0	0	4.43775		5.80524	3.68751	7.46939	0	5.27672	0	4.36806	0		0	0	6.70805	0	4.15764	0	4.15764	4.15764
0	0	0	4.7682	0	0	0	6.84018		0	0	0	0	0	0	0	5.2337		3.77911	0	3.10855	0	0	0	0	3.10855		3.22887	0	6.68622	0	0	4.30073	4.58502	0
0	0	0	4.62962	0	0	0	6.12608		0	0	0	4.01676	0	0	0	6.01593		4.56475	0	3.88197	4.56475	0	0	0	5.94321		2.85473	0	6.8908	0	4.41702	0	4.59733	0
0	0	0	4.90616	0	0	0	6.79697		0	0	0	5.96105	0	0	0	7.43496		5.33039	0	6.75382	0	5.24382	2.89738	5.04432	0		6.72478	0	7.09708	0	5.24081	3.32619	3.32619	0
0	0	0	0	0	0	0	6.2985		0	0	0	3.63453	0	0	0	5.55755		3.1148	0	6.16255	4.18338	3.1148	0	3.1148	0		2.98218	0	6.69261	0	4.32972	0	2.98218	0
0	0	0	4.20883	0	0	0	5.58392		0	0	0	5.96553	0	0	0	4.0349		3.42248	0	4.4991	0	0	0	0	0		3.84746	0	4.93174	3.84746	3.84746	0	0	0
0	0	0	3.81949	0	0	0	5.53586		0	0	0	0	0	0	0	0		3.34738	0	3.34738	0	0	0	0	0		4.09757	0	7.15737	0	4.93533	3.03164	4.38109	0
0	0	0	4.56466	0	0	0	5.80996		0	0	0	0	0	0	0	4.26041		0	0	0	3.50834	0	0	0	6.47521		4.45554	0	5.36484	3.1035	4.17172	3.1035	3.1035	0
0	0	0	3.2551	0	0	0	6.1623		0	0	0	5.45413	0	0	0	5.0508		3.26224	0	3.93605	0	0	0	3.26224	5.02156		0	0	6.61334	0	6.05473	0	5.36393	0
0	0	0	4.85998	0	0	0	6.01779		0	0	0	5.43573	0	0	0	6.4315		3.33218	0	7.15732	0	5.09372	0	5.00727	0		5.02708	0	7.2073	0	4.34047	0	4.52062	0
0	0	0	3.87769	0	0	0	5.8057		0	0	2.71958	2.71958	0	0	0	3.37922		3.95989	2.8987	6.55703	0	5.48525	3.56392	5.15043	0		7.01567	0	6.62406	0	4.51348	3.43655	4.79842	0
0	0	0	4.78698	0	0	0	6.67699		0	0	0	0	0	0	0	5.18616		0	0	3.89799	6.02	0	0	0	4.80204		0	0	6.80213	0	4.53817	3.31178	4.20596	2.65444
0	0	0	3.64933	0	0	0	6.62005		0	0	0	5.22057	0	0	0	7.04058		2.74602	0	0	0	0	0	0	3.40655		0	0	3.93787	0	3.93787	0	0	0
0	0	0	0	0	0	0	5.82474		0	0	0	2.93769	0	0	0	3.60398		0	0	0	0	0	0	0	3.86504		3.70124	0	6.93531	0	5.29073	0	4.38197	0
0	0	0	4.41857	0	0	0	6.20023		0	0	0	5.00936	0	0	0	6.6779		6.76048	0	4.28824	2.73226	2.73226	0	4.06852	0		4.48669	0	6.26903	0	0	0	0	0
0	0	0	0	0	0	0	5.30188		0	0	0	5.03844	0	0	0	7.00692		4.45539	0	7.51231	0	5.25985	0	5.25985	3.10335		0	0	6.4247	0	4.78282	3.20633	0	0
0	0	0	4.60913	0	0	0	5.58372		0	0	0	3.86224	0	0	0	4.82984		0	0	3.12166	0	0	0	0	0		0	0	6.83129	0	4.81024	0	4.81024	0
0	0	0	4.18628	0	0	0	5.87851		0	0	0	4.50599	0	0	0	5.01239		0	0	0	0	0	0	0	3.01133		4.46956	0	6.9847	0	3.7878	3.7878	3.7878	0
0	0	0	3.94163	0	0	0	6.22659		0	0	0	2.91608	0	0	0	2.91608		2.79061	0	7.45523	0	0	0	3.45259	0		3.05838	0	6.53809	0	4.81022	0	4.12518	0
0	0	0	3.93379	0	0	0	6.40059		0	0	0	0	0	0	0	4.63119		3.83994	0	6.61277	4.12224	3.16806	0	4.23822	3.16806		5.06456	0	6.40362	0	4.37771	3.3039	4.66225	0
0	0	0	4.59426	0	0	0	6.06802		0	0	0	4.31127	0	0	0	6.7838		2.9498	0	6.48108	0	5.09938	3.61643	5.53903	0		3.24225	3.24225	6.94102	0	3.24225	0	5.15409	0
0	0	0	0	0	0	0	6.23774		0	0	0	3.58136	0	0	0	5.85857		0	0	7.59488	0	5.51399	2.38743	4.60372	2.38743		4.36733	0	6.65844	0	0	0	0	0
0	0	0	4.21122	0	0	0	5.80872		0	0	0	5.91523	0	0	0	5.51112		0	0	3.68626	0	0	0	0	3.68626		0	0	6.86771	0	4.07048	0	4.90797	0
0	0	0	4.40854	0	0	0	6.47727		0	0	0	5.3315	0	0	0	4.24251		2.79251	0	3.45454	0	0	0	0	2.79251		0	0	5.31036	4.22158	0	0	0	3.543
0	0	0	0	0	0	0	6.13114		0	0	0	4.96099	0	0	0	3.72559		4.19654	0	0	4.19654	0	0	0	5.28507		5.06136	0	6.44289	0	4.65906	0	4.65906	0
0	0	0	0	0	0	0	6.33505		0	0	0	4.65184	3.18062	0	0	3.18062		5.5095	0	4.31493	3.2427	3.52057	0	4.31493	3.2427		4.95734	0	6.56114	0	4.45119	0	4.05154	0
0	0	0	4.71356	0	0	0	6.49782		0	0	0	4.49547	0	0	0	5.58662		0	0	7.48471	0	4.80356	0	3.57109	0		0	0	4.36541	0	4.36541	0	0	4.36541
0	0	0	3.53761	0	0	0	6.68739		0	0	0	3.55468	0	0	0	2.88972		6.33898	0	4.01996	0	3.62343	3.62343	4.9895	0		4.3282	0	6.90619	0	4.61257	0	4.3282	0
0	0	0	4.09755	0	0	0	5.47131		0	0	0	3.73756	0	0	0	7.0102		2.70193	0	0	0	0	0	4.83767	2.70193		0	0	4.65645	4.37193	3.29826	0	0	4.37193
0	0	0	4.62172	0	0	0	5.56015		0	0	3.03879	0	3.03879	0	3.03879	3.03879		0	0	2.89788	0	0	0	0	0		3.96176	0	6.7963	0	2.9005	0	4.93063	0
0	0	0	4.4375	0	0	0	5.96861		0	0	0	3.47037	0	0	0	3.47037		2.68261	2.68261	7.56812	0	3.73456	0	3.73456	0		5.78392	0	7.19865	0	0	3.72579	4.80821	0
0	0	0	4.29465	0	0	0	6.51599		0	0	0	4.10645	0	0	0	4.10645		4.84705	2.52474	4.39954	0	3.8491	0	5.0129	0		0	0	7.07773	0	0	0	0	0
0	0	0	4.10353	0	0	0	5.19107		0	0	0	4.32692	0	0	0	6.45526		4.95145	0	7.33147	0	5.75844	3.30766	3.98234	2.27969		0	0	6.41708	2.97152	4.03539	0	4.53912	0
0	0	0	4.74906	0	0	0	6.4467		0	0	0	3.66148	0	0	0	5.02832		3.7618	0	0	5.13051	0	0	0	0		3.2556	0	6.77277	0	4.61255	0	3.2556	0
0	0	0	4.63705	0	0	0	6.01605		0	0	0	0	0	0	0	6.6333		0	0	3.85884	0	0	0	4.03764	0		3.98644	0	4.67026	4.67026	3.98644	0	0	0
0	0	0	3.887	0	0	0	5.94834		0	0	0	5.13579	0	0	0	3.54961		7.28238	0	4.54856	2.25125	2.89033	0	3.55531	0		3.95047	0	6.87651	0	5.23566	0	4.45357	2.88963
0	0	0	0	0	0	0	6.07386		0	0	0	3.1279	0	0	0	3.1279		3.66878	3.27598	7.43527	0	4.34909	3.27598	4.94933	0		4.10511	0	6.8989	0	4.28468	2.55954	4.43686	0
0	0	0	4.12569	0	0	0	5.21348		0	0	3.02984	4.09571	0	0	0	4.09571		0	0	3.13093	3.13093	0	0	0	3.802		3.82395	0	5.75096	0	0	0	0	0
0	0	0	3.497	0	0	0	5.86698		0	0	2.77377	3.4352	2.77377	0	0	2.77377		3.67069	0	7.40671	0	0	4.35103	4.35103	0		3.5377	0	6.55414	0	4.61674	0	4.2162	0
0	0	0	5.61222	0	0	0	6.63153		0	0	0	6.05815	0	0	0	4.45803		0	0	0	4.33341	0	0	0	2.98573		3.34073	0	6.86107	3.34073	4.70011	0	4.70011	0
0	0	0	4.3566	0	0	0	5.95572		0	0	0	5.08814	0	0	0	4.86653		0	0	4.76825	0	0	0	0	4.08357		0	0	5.79734	0	0	0	0	0
0	0	0	0	0	0	0	6.45236		0	0	0	3.88071	0	0	0	6.63376		0	0	2.90288	3.96423	0	0	0	0		0	0	6.39272	4.32493	4.32493	0	0	0
0	0	0	0	0	0	0	5.23479		0	0	0	4.06933	0	0	0	0		0	3.66752	5.99552	0	0	2.9996	0	2.9996		0	0	7.01572	0	4.88236	0	4.88236	0
0	0	0	3.88173	0	0	0	5.87861		0	0	0	3.04756	0	0	0	4.11401		6.56889	0	7.11947	0	4.4393	0	4.66008	0		0	0	4.59629	0	0	0	0	4.59629
0	0	0	4.42788	0	0	0	6.02773		0	0	3.36496	3.36496	0	0	0	5.41369		0	0	2.9873	0	0	0	0	0		3.89564	0	6.82063	0	4.3983	0	4.17822	0
0	0	0	3.48167	0	0	0	5.75618		0	0	0	3.01109	0	0	0	4.35975		3.5355	0	0	4.43415	0	0	0	6.64272		3.62827	0	6.54722	3.62827	4.30804	3.62827	4.30804	0
0	0	0	4.38427	0	0	0	5.29305		0	0	3.51522	4.5938	0	0	0	4.19338		6.22695	0	7.78496	0	5.10505	2.68473	4.57037	0		4.72546	0	6.91477	3.15087	4.22052	0	4.22052	0
0	0	0	0	0	0	0	6.9685		0	0	0	0	0	0	0	5.60757		6.78272	0	0	0	3.0461	0	4.11251	4.95041		4.39107	2.83	6.84777	0	4.57133	3.49319	4.17102	0
0	0	0	0	0	0	0	6.25361		0	0	0	5.69743	0	0	0	6.6117		2.83894	0	3.89778	0	2.83894	0	2.83894	2.83894		4.21151	0	6.80038	0	3.53308	0	4.61202	3.53308
0	0	0	4.85447	0	0	0	4.4529		0	0	0	5.38108	0	0	0	6.12587		3.71312	3.99468	6.73413	0	5.2342	0	5.2342	0		0	0	6.67142	0	4.54081	0	3.85827	0
0	0	0	4.71518	0	0	0	5.8078		0	0	0	3.28635	0	2.62991	0	3.28635		0	0	2.67953	0	0	0	0	3.33778		3.7727	0	5.54511	0	4.45428	0	0	4.45428
0	0	0	4.23062	0	0	0	6.23284		0	0	0	4.20242	0	0	0	6.58662		3.71077	0	0	0	3.71077	0	0	0		0	0	6.56473	0	0	0	4.89684	0
0	0	0	4.52107	0	0	0	6.5265		0	0	3.56629	2.90101	0	0	0	3.96229		3.59978	0	2.9336	0	2.9336	0	0	0		5.04678	0	6.86592	0	4.54024	0	4.82524	0
0	0	0	3.28014	0	0	0	6.46223		0	0	0	4.00149	0	0	0	3.71989		7.06264	0	3.6752	0	4.3556	0	3.6752	0		3.05469	0	6.9586	0	4.95936	0	3.05469	0
0	0	0	5.07649	0	0	0	6.08411		0	0	2.58147	3.62833	4.70907	0	0	3.90935		0	0	0	0	3.13091	0	4.4839	0		0	0	6.53881	0	3.43464	0	4.79645	0
0	0	0	0	0	0	0	6.93999		0	0	0	0	0	0	0	2.86377		4.30983	0	0	2.96306	3.63003	0	0	3.63003		4.05138	0	6.56097	0	5.29163	0	3.37548	0
0	0	0	4.00167	0	0	0	5.77807		0	0	0	4.65803	0	0	0	4.65803		0	4.47241	3.39638	0	2.73618	0	0	3.39638		4.68607	0	7.02907	0	4.28521	2.9394	4.68607	0
0	0	0	0	0	0	0	5.31787		0	0	4.69768	0	0	0	0	5.50354		2.77077	0	2.13836	3.82675	0	0	0	4.32882		3.54991	0	6.23078	0	3.54991	0	3.54991	0
0	0	0	5.28571	0	0	0	6.38094		0	0	0	0	0	0	0	3.36966		0	0	0	4.76655	0	0	0	6.66881		4.22769	0	7.04708	0	4.22769	0	4.22769	0
0	0	0	0	0	0	0	6.73159		0	0	0	4.57272	0	0	0	4.85781		6.51095	0	6.46934	0	4.24157	2.68807	4.9275	0		0	0	6.64056	0	4.21184	0	4.61235	0
0	0	0	4.38146	0	0	0	6.67272		0	0	0	4.26032	0	0	0	7.08015		4.782	0	6.16199	0	4.62925	0	4.62925	0		0	0	5.48951	0	0	0	0	0
0	0	0	0	0	0	0	6.42413		0	0	0	4.96383	0	0	0	6.05778		3.07744	0	2.42934	0	0	0	2.42934	2.42934		3.22869	0	6.77294	0	4.98688	0	4.30054	0
0	0	0	3.87003	0	0	0	5.64426		0	0	0	0	0	0	0	4.7084		5.29358	2.86246	6.41619	0	4.75816	2.22487	5.16076	0		3.29763	0	6.75763	0	3.29763	0	3.97212	0
0	0	0	4.37831	0	0	0	6.76473		0	0	0	4.5217	0	0	0	5.83545		0	0	0	0	0	0	0	3.78772		0	0	6.7387	0	3.92426	0	4.60748	0
0	0	0	0	0	0	0	5.50786		0	0	0	3.8035	0	0	0	3.8035		3.76562	0	3.76562	0	0	0	0	5.1344		5.99913	0	6.59585	0	3.62574	0	3.62574	0
0	0	0	3.34605	0	0	0	6.6437		0	0	0	4.28413	0	0	0	6.21815		5.04415	0	7.70072	0	4.6419	0	3.56238	0		4.23953	0	6.45121	0	4.64017	0	3.95664	0
0	0	0	3.99894	0	0	0	6.17973		0	0	0	0	0	0	0	5.28753		0	0	0	0	0	0	0	0		0	0	6.81359	0	3.76781	0	3.0975	3.0975
0	0	0	4.80774	0	0	0	5.81414		3.18917	0	0	4.94599	0	0	0	6.78581		0	0	2.95369	0	0	0	0	0		0	0	6.46713	0	0	0	0	0
0	0	0	5.41535	0	0	0	6.66493		0	0	0	4.38301	0	0	0	6.98632		3.37066	0	4.4461	3.37066	0	0	0	0		0	0	0	0	0	0	0	0
0	0	0	0	0	0	0	6.0791		0	0	0	0	3.57447	0	0	3.57447		6.42091	0	5.42041	0	3.95374	0	4.53296	2.41823		3.68766	0	6.68399	0	4.08475	0	5.17208	0
0	0	0	3.35968	0	0	0	6.56441		0	0	0	2.68566	0	0	0	2.68566		3.75762	0	7.42348	0	4.5555	2.439	5.29716	0		3.37709	0	6.74472	0	4.95883	3.37709	4.05301	0
0	0	0	3.48142	0	0	0	6.34231		0	0	0	4.4815	0	0	0	6.55099		3.76723	0	7.16235	0	4.44875	0	4.44875	0		3.4331	0	6.73367	3.4331	4.10997	0	4.10997	0
0	0	0	3.79428	0	0	0	6.33824		0	0	5.14689	3.7779	0	0	0	3.7779		2.82627	0	0	0	0	0	0	0		3.53053	0	6.59322	0	0	0	4.60943	0
0	0	0	0	0	0	0	5.60788		0	0	0	3.91793	0	0	0	6.15127		3.03281	0	3.03281	4.78359	0	0	0	3.70157		0	0	4.41441	4.41441	0	0	0	0
0	0	0	4.59662	0	0	0	5.68848		0	0	0	0	2.80258	0	0	3.85991		3.54971	0	3.54971	4.22839	0	0	0	3.54971		0	0	4.63119	0	0	0	0	0
0	0	0	4.86812	0	0	0	6.40251		0	0	0	3.90067	0	0	0	6.55581		0	0	4.38355	3.70281	2.65233	0	0	2.65233		4.70129	0	6.77275	0	3.12754	0	4.48042	0
0	0	0	0	0	0	0	6.37087		0	0	0	5.37165	0	0	0	4.68314		0	0	3.07517	3.07517	0	0	0	0		4.48594	0	6.87354	0	4.7708	0	4.7708	0
0	0	0	3.85834	0	0	0	6.14175		0	0	0	5.07589	0	0	0	6.25022		6.83703	0	6.21891	2.93908	4.00177	0	5.52775	0		0	0	6.83158	0	4.84596	0	5.13168	3.76295
0	0	0	4.45634	0	0	0	5.14367		0	0	0	5.49613	0	0	0	4.80708		3.5037	0	0	0	4.40178	2.8402	4.40178	0		0	0	5.95938	0	4.26619	0	0	0
0	0	0	4.33239	0	0	0	5.86246		0	0	0	4.36518	0	0	0	6.55105		0	0	0	0	0	0	0	4.72956		4.52296	0	6.84848	0	5.36404	0	4.12291	0
0	0	0	3.01285	0	0	0	6.54741		0	0	0	3.92345	0	0	0	4.42633		0	0	6.76648	0	5.16164	3.00925	4.07443	0		3.84177	0	4.92598	0	0	0	0	0
0	0	0	4.67047	0	0	0	6.36752		0	0	0	0	0	0	0	4.54867		0	0	0	4.02432	0	0	0	4.02432		6.07904	0	5.98396	0	5.29333	0	0	0
0	0	0	5.38057	0	0	0	6.07141		0	0	0	3.60226	0	0	0	2.93601		0	0	3.30243	3.30243	0	0	0	0		3.18834	0	6.9314	0	4.54322	3.18834	4.25908	0
0	0	0	3.54346	0	0	0	6.77336		0	0	0	3.39934	0	0	0	4.47544		5.81077	0	6.69322	0	5.50646	2.91885	4.81737	0		4.40669	0	5.31564	3.72567	4.40669	0	3.72567	4.80809
0	0	0	3.67104	0	0	0	5.84539		0	0	0	4.30671	0	0	0	5.21488		4.55428	2.66959	6.96818	0	4.222	3.72091	4.00252	0		0	0	4.89412	3.81038	0	0	3.81038	0
0	0	0	4.16685	0	0	0	5.25508		0	0	0	0	0	0	0	2.78826		4.52538	0	7.24721	0	5.25731	3.25457	5.2131	0		0	0	5.67113	0	0	0	0	0
0	0	0	3.25519	0	0	0	6.30872		0	0	0	4.94057	0	0	0	4.4345		0	0	0	4.01198	0	0	0	5.94226		3.55833	0	6.78866	0	4.23714	3.55833	4.92303	0
0	0	0	5.10136	0	0	0	6.19591		0	0	0	0	0	0	0	3.16935		3.62398	0	0	0	0	0	0	2.95716		4.46454	0	4.86616	4.18069	3.78284	0	3.11219	0
0	0	0	3.91124	0	0	0	6.37763		0	0	0	3.22108	0	0	0	6.54908		3.22706	0	0	0	0	0	0	7.11921		3.46373	0	6.07328	0	4.54124	0	5.0478	0
0	0	0	4.55847	0	0	0	6.39544		0	0	0	3.5325	0	0	0	0		0	0	0	2.95045	0	0	0	2.95045		3.69078	0	5.61507	0	3.69078	0	3.02228	0
0	0	0	4.74075	0	0	0	5.42952		0	0	0	4.38584	0	0	0	4.78714		6.84357	0	6.91986	0	4.50227	0	4.90404	0		3.75639	0	7.18349	0	3.08635	0	4.43779	0
0	0	0	0	0	0	0	6.02324		0	0	3.02244	3.41154	0	0	0	4.08806		2.77973	0	3.44136	0	0	0	2.77973	0		3.2468	0	6.76362	0	3.2468	0	3.9203	0
0	0	0	3.59776	0	0	0	5.36644		0	0	0	0	0	0	0	6.31817		4.40684	0	3.44613	2.40931	3.44613	0	4.72197	2.40931		0	0	5.42324	0	3.8313	0	0	0
0	0	0	0	0	0	0	5.4043		0	0	0	0	0	0	0	4.18195		0	0	3.51498	0	0	0	0	3.79519		0	0	6.65515	0	3.90169	0	3.90169	0
0	0	0	3.2148	0	0	0	6.73035		0	0	0	0	0	0	0	4.85203		7.24935	0	5.69387	0	3.9188	0	5.77365	0		0	0	6.69875	3.18445	4.25508	0	3.18445	0
0	0	0	5.08082	0	0	0	6.54237		0	0	0	3.99502	0	0	0	0		6.20275	0	4.78202	0	3.03131	0	4.38074	0		0	0	6.3219	0	3.51702	0	4.19522	0
0	0	0	3.47071	0	0	0	6.46111		0	0	0	0	0	0	0	2.99042		6.26757	2.98532	6.26757	0	5.64506	0	5.01954	0		0	0	6.76099	0	4.65914	0	3.97542	0
0	0	0	3.76249	0	0	0	5.8214		0	0	0	0	4.12821	0	2.78912	0		0	0	2.90635	2.90635	0	0	3.96784	0		3.47923	0	6.85017	0	4.15684	2.81645	4.37685	2.81645
0	0	0	3.81652	0	0	0	5.69476		0	0	0	3.416	0	0	0	6.81768		4.3087	0	3.8068	4.08892	0	0	2.75167	3.8068		0	0	5.65653	3.48688	4.16461	0	0	0
0	0	0	0	0	0	0	6.29317		0	0	0	0	0	0	0	3.74355		4.97681	2.1042	6.34536	0	3.61099	0	3.61099	0		0	0	6.72759	0	0	0	3.70673	0
0	0	0	3.32574	0	0	0	6.72433		0	0	2.7212	0	0	0	0	4.05689		0	0	0	3.64118	0	0	0	2.97391		4.49873	0	6.9899	0	0	0	4.83202	0
0	0	0	3.35885	0	0	0	5.89118		0	0	0	4.25807	0	0	0	4.25807		3.52758	0	7.3051	0	3.52758	3.1367	4.20593	0		0	0	6.70631	0	4.32057	3.92173	4.32057	3.92173
0	0	0	3.55858	0	0	0	6.01704		0	0	0	0	0	0	0	3.77141		4.17905	2.62906	6.59859	0	4.35881	0	3.95973	0		3.13026	0	6.77559	0	4.1993	0	4.1993	0
0	0	0	4.66397	0	0	0	6.19698		0	0	0	4.95256	0	0	0	7.83623		5.8058	2.65668	3.31411	0	4.67275	2.65668	4.67275	0		4.21782	0	5.593	0	3.14824	0	0	0
0	0	0	4.28176	0	0	0	5.37111		0	0	0	0	0	0	0	3.74677		0	0	3.22576	4.8029	0	0	0	5.26982		2.72425	0	5.14715	4.96599	4.27979	0	2.72425	3.77815
0	0	0	4.54039	0	0	0	5.91865		0	0	3.02444	3.02444	0	0	0	0		0	0	0	3.81436	0	0	0	3.81436		2.76634	0	7.03299	0	4.10431	0	4.32415	0
0	0	0	0	0	0	0	6.1795		0	0	0	3.22722	0	0	0	3.22722		0	0	7.32051	0	5.11486	3.74642	5.805	0		4.68418	0	7.02716	0	5.3727	0	5.59491	0
0	0	0	4.87899	0	0	0	5.28191		0	0	0	4.45626	0	0	0	6.58603		2.67371	0	3.33175	0	0	0	0	2.67371		3.23455	0	6.62969	3.23455	4.30656	0	4.30656	0
0	0	0	3.76649	0	0	0	5.53878		0	0	0	5.04869	0	0	0	5.04869		0	0	3.43562	0	2.77418	0	2.77418	2.77418		4.47341	0	5.96858	0	4.47341	0	0	0
0	0	0	5.02769	0	0	0	5.50477		0	0	0	4.73112	0	0	0	6.51551		4.96248	0	4.51449	0	0	0	3.28873	0		4.85206	0	6.67003	0	3.94742	0	3.27339	0
0	0	0	3.74348	0	0	0	6.74113		0	0	0	5.84048	0	0	0	3.98454		3.35463	0	0	3.35463	0	0	0	3.35463		6.09904	0	6.52904	0	4.23951	0	3.56067	0
0	0	0	4.0449	0	0	0	6.1089		0	0	2.77249	0	2.77249	0	0	2.77249		0	0	0	5.27062	0	0	0	5.84373		0	0	6.03382	0	4.65469	3.57493	5.34306	0
0	0	0	3.93241	0	0	0	6.16602		0	3.24296	3.24296	0	0	0	0	3.63532		6.47138	0	2.47977	0	0	2.47977	4.19917	2.47977		4.04833	0	6.73996	0	4.44796	4.04833	0	3.37248
0	0	0	3.48746	0	0	0	6.23096		0	0	0	0	0	0	0	0		0	0	3.99394	5.68349	0	0	0	0		4.29014	0	6.63851	0	4.47017	0	3.78841	0
0	0	0	5.02459	0	0	0	5.97605		0	0	0	4.03415	0	0	0	5.12089		4.39815	0	6.92046	0	5.55281	0	4.17808	0		4.44269	0	7.02201	0	4.04309	0	4.44269	0
0	0	0	4.83856	0	0	0	6.44164		0	0	0	0	0	0	0	3.12313		0	0	2.77274	6.47096	0	0	0	2.77274		0	0	5.40834	0	0	0	0	0
0	0	0	3.52004	0	0	0	5.97744		0	0	0	5.15231	0	0	0	5.43855		0	0	0	0	0	0	3.15947	2.50789		0	0	4.98244	0	4.98244	0	3.89745	0
0	0	0	4.54014	0	0	0	6.14101		0	0	0	3.8265	0	0	0	4.50869		4.753	3.78644	4.06844	2.73218	3.39225	0	5.06909	0		3.62852	0	5.3979	0	3.62852	0	0	0
0	0	0	3.6689	0	0	0	6.53489		0	0	0	3.34775	0	0	0	6.92385		2.88947	0	3.9503	3.55442	0	0	0	0		0	0	5.11151	4.02488	3.34944	0	3.34944	0
0	0	0	3.88369	0	0	0	6.69735		0	0	0	4.45352	0	0	0	6.05361		6.9787	2.58986	7.29167	0	4.71806	0	5.28951	2.58986		4.79673	0	6.39955	0	4.97768	3.21979	3.21979	0
0	0	0	3.39719	0	0	0	6.22733		0	0	0	0	0	0	0	6.92894		5.66746	2.49225	6.58168	0	3.81449	0	5.24441	0		0	0	6.62813	0	4.44143	0	4.15766	0
0	0	0	4.90759	0	0	0	6.10637		0	0	0	0	0	0	0	5.0092		5.17709	0	6.53975	0	4.6951	0	5.25079	0		3.28233	0	6.29044	0	5.32837	0	3.95653	0
0	0	0	4.60269	0	0	0	5.79962		0	0	0	4.2438	0	0	0	6.17733		0	0	3.54759	0	0	0	0	2.88283		0	0	6.77229	0	3.91952	2.85984	4.20223	0
0	0	0	4.34357	0	0	0	5.43349		0	0	0	0	3.03023	0	4.78091	3.69893		0	0	0	0	0	0	0	0		4.04199	0	6.73351	0	4.94768	0	4.04199	0
0	0	0	4.74139	0	0	0	6.20099		0	0	0	2.89373	0	0	0	4.23761		5.7303	0	6.99225	0	3.5321	3.25412	4.69031	0		3.25392	0	6.77103	0	5.29899	0	0	0
0	0	0	4.00638	0	0	0	6.06977		0	0	0	3.43868	0	0	0	4.11565		3.40955	0	3.40955	3.40955	0	0	2.74893	0		3.44336	0	6.45698	3.44336	4.52044	0	4.8054	0
0	0	0	5.16728	0	0	0	4.88149		0	0	0	5.03439	0	0	0	4.12782		2.58099	0	2.58099	2.58099	0	0	2.58099	3.23555		3.17272	0	6.981	0	4.74807	0	4.24301	0
0	0	0	0	0	0	0	5.24002		0	0	0	6.03507	0	0	0	7.10613		0	0	4.089	3.41247	3.41247	0	0	5.68494		0	3.56264	4.92743	3.56264	0	0	0	0
0	0	0	4.19833	0	0	0	5.92049		0	0	2.80175	0	3.46407	0	0	3.85905		3.58391	0	7.08295	0	4.4834	0	5.43194	0		3.54366	0	6.56026	0	5.12969	0	4.22224	0
0	0	0	4.62402	0	0	0	5.31225		0	0	0	5.5804	0	0	0	6.47199		0	0	3.69094	0	0	0	0	0		6.46767	0	6.76738	0	4.17897	0	3.50102	0
0	0	0	4.81928	0	0	0	6.19951		0	0	0	4.56391	0	0	0	6.78815		2.97291	4.72111	7.03216	0	5.69635	0	4.87398	0		5.08106	0	6.83376	0	3.49617	0	0	0
0	0	0	5.19529	0	0	0	6.10825		0	0	0	3.58605	0	0	0	7.22225		4.19034	0	5.78759	4.19034	4.87588	0	5.9694	0		3.5634	0	6.81289	0	4.24228	3.5634	4.79571	2.8982
0	0	0	4.73324	0	0	0	5.42198		0	0	0	3.35412	0	0	0	4.24923		0	0	0	0	0	0	3.0994	0		6.34132	0	6.5081	0	0	0	4.64447	0
0	0	0	3.47686	0	0	0	6.22004		3.26767	0	0	4.84615	0	0	0	5.43044		3.78891	0	6.62955	0	5.02538	0	4.47068	5.27524		4.24895	0	7.12575	0	3.56999	0	0	0
0	0	0	3.76406	0	0	0	5.68989		0	0	0	3.04564	0	0	0	4.11203		0	0	4.16507	0	0	0	0	3.48734		0	0	5.13522	0	4.22772	0	0	0
0	0	0	4.58903	0	0	0	5.96768		0	0	0	0	0	0	0	3.81183		3.94328	0	4.44632	0	0	0	0	2.88271		3.67099	0	6.92334	0	5.03801	5.35469	4.57189	0
0	0	0	5.30028	0	0	0	6.54947		0	0	0	6.08019	0	0	0	4.2998		0	3.79646	7.06114	0	5.38777	4.47832	5.10161	0		0	3.29198	6.78158	0	4.87122	3.29198	4.64999	0
0	0	0	4.41003	0	0	0	6.0097		0	0	0	4.55679	0	0	0	6.25292		3.72953	0	4.12696	0	0	0	3.0601	3.72953		3.42228	0	6.2243	0	4.4989	3.42228	0	3.42228
0	0	0	4.19197	0	0	0	5.97105		0	0	0	3.72646	0	0	0	6.92195		2.8073	3.4698	5.63897	0	3.86484	4.36724	5.23528	0		0	0	4.56975	3.49165	3.49165	0	0	3.49165
0	0	0	5.58581	0	0	0	5.40424		0	0	0	0	2.95326	0	0	7.05942		7.19347	0	7.05744	0	4.11808	0	5.20578	0		6.16412	0	6.91678	0	5.18679	0	3.70209	0
0	0	0	3.99117	0	0	0	5.92111		0	0	0	0	0	0	0	3.99548		2.80697	0	4.36689	4.36689	3.86449	0	2.80697	0		4.29111	0	6.79076	0	4.97739	0	4.57537	0
0	0	0	0	0	0	0	6.54235		0	0	0	2.83222	0	0	0	4.85877		5.39289	2.95681	7.84546	0	5.21148	2.95681	5.85075	0		6.00189	2.55401	6.55202	0	4.09922	3.2075	4.09922	2.55401
0	0	0	0	0	0	0	5.26497		0	0	0	0	0	0	0	6.89293		0	0	4.71194	0	0	0	0	0		4.39337	0	6.94685	0	4.89924	3.31917	3.99406	0
0	0	0	4.01923	0	0	0	6.56746		0	0	0	0	0	0	0	4.59358		0	0	2.4575	0	0	2.4575	0	0		0	0	6.91085	0	5.3054	0	0	0
0	0	0	0	0	0	0	6.49415		0	0	0	4.77398	0	0	0	4.59334		4.61908	0	3.43786	3.71747	2.40153	2.40153	0	4.61908		4.53895	0	6.88061	0	5.22674	0	4.53895	0
0	0	0	5.25136	0	0	0	5.25136		0	0	0	3.15589	0	0	0	3.15589		0	0	0	0	3.22739	0	3.22739	3.22739		0	0	6.86579	0	5.02551	0	4.33891	0
0	0	0	0	0	0	0	5.95923		0	0	0	5.41695	0	0	0	3.64715		7.10068	0	6.93956	0	4.70571	2.00764	4.1814	0		0	0	6.74093	0	5.24098	0	0	0
0	0	0	3.59349	0	0	0	6.27553		0	0	0	5.01419	0	0	0	6.17277		3.39543	0	4.87309	0	3.39543	0	4.87309	0		0	0	5.46946	0	3.69855	0	0	0
0	0	0	3.77365	0	0	0	6.15045		0	0	0	5.31024	0	0	0	4.97574		4.3042	3.84227	4.3042	0	4.52464	2.31513	6.06363	0		2.97416	0	6.66067	0	4.54187	0	4.03812	2.97416
0	0	0	4.09389	0	0	0	6.15863		0	0	0	5.44772	0	0	0	6.6974		2.79005	0	3.45201	2.79005	0	0	0	2.79005		4.67946	0	6.40639	0	5.18657	0	5.52144	0
0	0	0	5.349	0	0	0	6.26243		0	0	0	0	0	0	0	6.29262		0	0	4.77076	0	0	0	3.68896	3.68896		0	0	6.71474	0	4.57216	0	4.35159	0
0	0	0	4.2243	0	0	0	6.22644		0	0	0	0	0	0	0	3.45196		5.62428	3.26184	7.2839	0	5.10068	3.26184	4.84015	0		0	0	6.32981	0	0	0	0	0
0	0	0	5.0153	0	0	0	6.17387		0	0	0	0	0	0	0	3.12093		2.62415	0	3.28037	0	2.62415	0	4.75476	0		3.67671	0	6.62283	0	5.36054	3.00856	4.07371	0
0	0	0	3.86031	0	0	0	5.51702		0	0	0	4.88181	0	0	0	6.0552		6.66585	0	5.03696	0	3.66996	3.39074	4.0669	0		4.01609	0	6.94331	0	4.70019	0	0	0
0	0	0	0	0	0	0	6.51306		0	0	0	5.51294	0	0	0	5.51294		2.62236	2.62236	4.75284	0	3.27851	0	4.50399	0		4.02553	0	6.8418	0	4.42503	3.35008	4.02553	3.35008
0	0	0	3.89005	0	0	0	5.66463		0	0	0	6.48486	0	0	0	5.2359		0	3.26126	6.21989	3.65387	2.60574	2.60574	0	0		0	0	5.07585	0	3.70812	0	3.70812	0
0	0	0	0	0	0	0	5.44885		0	0	0	5.66016	0	0	0	0		5.37458	0	6.58947	0	5.03996	2.41867	5.46515	0		0	0	6.75466	0	4.06279	3.3867	4.46251	0
0	0	0	3.49035	0	0	0	6.50541		0	0	0	4.7354	0	0	0	5.02089		5.86972	2.24159	6.25827	0	4.09198	2.88013	4.62399	0		4.80738	0	6.91039	0	5.21012	0	4.52242	0
0	0	0	3.72567	0	0	0	6.26812		0	0	0	3.21091	0	0	0	3.21091		3.13368	0	3.13368	0	0	0	3.8048	0		6.39506	0	6.87626	3.38339	4.05943	0	4.45912	0
0	0	0	0	0	0	0	5.7973		0	0	0	4.3252	0	0	0	4.3252		0	3.81019	7.26973	0	4.60874	3.13894	4.7131	0		0	0	4.73957	0	0	0	0	0
0	0	0	0	0	0	0	6.43053		0	0	0	2.72526	0	0	0	2.72526		4.15845	0	6.70887	0	4.15845	0	4.84375	0		3.90722	0	6.75029	0	4.30596	0	3.23397	0
0	0	0	0	0	0	0	6.10174		0	0	0	2.61699	0	0	0	3.94696		2.095	0	2.095	0	0	0	0	3.108		0	0	6.63253	0	4.96424	0	3.8795	0
0	0	0	0	0	0	0	5.79906		0	0	0	0	0	0	0	3.21285		0	0	0	3.26813	0	0	0	0		0	0	6.71374	0	3.22667	0	4.80384	0
0	0	0	4.71923	0	0	3.63831	6.50353		0	0	0	0	0	0	0	0		0	0	3.36775	0	2.70849	0	0	0		0	0	7.05019	0	5.66649	0	4.57477	0
0	0	0	5.14071	0	0	0	6.38928		0	0	0	5.52757	0	0	0	5.34605		0	0	0	3.28906	0	0	0	5.20248		2.99683	0	6.85867	0	4.56549	0	3.66468	0
0	0	0	4.80498	0	0	0	6.30267		0	0	0	4.09162	0	0	0	6.54006		4.62158	2.87783	2.87783	0	2.87783	0	3.93822	2.87783		0	0	6.43901	0	3.89306	0	0	0
0	0	0	0	0	0	0	6.24678		0	0	0	4.12392	0	0	0	3.05716		3.04311	0	4.10942	4.10942	3.04311	0	0	0		3.94431	0	5.31597	0	4.62773	0	0	0
0	0	0	3.41514	0	0	0	5.4654		0	0	0	0	0	0	0	4.42586		0	0	3.20635	0	0	0	0	4.5618		3.21767	0	5.37865	0	3.89059	0	0	0
0	0	0	0	0	0	0	6.42387		0	0	0	6.56655	0	0	0	3.42034		0	0	0	4.83819	0	0	0	6.82375		0	0	6.92656	0	4.73716	0	4.73716	0
0	0	0	4.46033	0	0	0	6.44273		0	0	3.19055	3.19055	0	0	0	6.95615		7.23813	0	6.60504	0	4.0562	3.10382	4.85747	2.09116		7.45093	0	0	0	4.41796	0	0	0
0	0	0	4.1719	0	0	0	6.17335		0	0	0	0	3.46691	0	0	3.86192		3.03062	0	5.23775	0	2.38463	0	3.41986	0		5.66975	0	6.79343	0	3.89509	3.22208	0	0
0	0	0	4.76649	0	0	0	6.3691		0	0	0	0	0	0	0	3.50943		6.56987	0	7.01978	0	4.91329	4.4655	5.40291	2.58631		0	0	5.72919	4.88622	3.8026	0	0	3.8026
0	0	0	3.72316	0	0	0	5.73881		0	0	0	0	0	0	0	4.54209		0	0	0	4.80867	0	0	0	0		4.64651	3.28859	6.80703	0	4.86773	3.96291	4.86773	0
0	0	0	3.90619	0	0	0	6.83139		0	0	0	0	0	0	0	4.30428		7.55671	0	4.3824	0	2.82174	0	3.48468	0		3.3561	0	5.40455	3.3561	3.3561	0	0	4.03165
0	0	0	4.49261	0	0	0	5.18015		0	0	0	4.20864	0	0	0	5.21073		0	0	0	5.25392	0	0	0	0		0	0	6.38649	0	0	0	0	0
0	0	0	3.5403	0	0	0	5.30759		0	0	3.13471	2.48415	0	0	0	3.80586		3.35249	2.69374	4.24755	0	2.69374	0	3.74622	2.69374		3.03279	0	6.51126	3.03279	4.78357	0	3.70155	0
0	0	0	5.28407	0	0	0	5.97468		0	0	0	4.97463	0	0	0	5.44203		4.42917	3.59765	6.97201	0	5.65283	3.87846	5.42014	0		3.42441	0	5.59225	0	4.50107	0	0	0
0	0	0	3.56453	0	0	0	6.71508		0	0	0	4.37103	0	0	0	5.9703		0	0	4.04441	0	3.5452	0	4.04441	4.04441		0	0	4.65703	4.2563	3.57722	0	0	0
0	0	0	4.00378	0	0	0	6.26453		0	0	0	0	0	0	0	0		0	0	0	3.38125	0	0	0	0		3.53764	0	5.95307	0	4.43633	2.87316	4.90188	0
0	0	0	4.74974	0	0	0	6.12952		0	0	0	4.51223	0	0	0	5.19987		4.99726	0	4.7758	0	4.49093	0	3.41449	0		3.5525	0	4.91707	3.5525	0	0	0	0
0	0	0	4.63293	0	0	0	5.90681		0	0	0	4.39984	0	0	0	7.56605		4.54282	0	6.17643	0	4.36263	2.80291	4.36263	0		3.00372	0	6.76067	0	4.57267	0	4.75326	0
0	0	0	0	0	0	0	6.58377		0	0	0	4.0453	0	0	0	4.88254		2.97194	0	0	3.63916	0	0	0	5.75577		4.87958	0	6.77733	0	4.72669	0	4.87958	0
0	0	0	4.34309	0	0	0	5.65526		0	0	0	4.23867	0	0	0	5.32761		3.44633	3.84112	7.07835	0	5.43323	3.44633	3.84112	0		3.21995	0	6.94134	0	4.97785	0	4.57582	0
0	0	0	4.00551	0	0	0	4.6895		0	0	0	5.26478	0	0	0	6.49325		0	0	3.41885	0	0	0	0	3.41885		3.82194	0	5.74891	4.50408	0	0	0	0
0	0	0	4.68853	0	0	0	5.88604		0	0	0	3.54369	0	0	0	7.15272		3.07395	0	4.14125	4.64569	0	0	0	0		0	0	5.89465	0	0	0	0	0
0	0	0	4.44776	0	0	0	5.69213		0	0	0	4.95397	0	0	0	6.85748		6.54098	0	5.63686	2.07813	3.58207	0	3.91056	0		0	0	6.60349	0	3.79173	0	5.02825	0
0	0	0	4.33328	0	0	0	5.82709		0	0	3.22592	0	3.22592	0	0	0		7.38757	0	6.71495	0	3.7921	0	4.87557	2.47126		0	0	4.45505	4.96122	3.37941	0	0	3.37941
0	0	0	4.30725	0	0	0	5.68339		0	0	0	4.17134	0	0	0	5.54599		0	3.97639	7.1771	0	5.50199	2.9146	5.16715	2.9146		5.15133	0	6.83827	0	5.28414	0	3.91294	0
0	0	0	4.87421	0	0	0	5.71713		0	0	0	0	0	0	0	0		0	0	3.3708	0	0	0	0	6.55613		0	0	5.18689	0	0	0	0	0
0	0	0	0	0	0	0	5.98412		0	0	0	0	0	0	0	5.14024		0	0	2.74457	0	0	0	0	0		0	0	6.62833	2.9663	4.31321	0	4.31321	0
0	0	0	4.8299	0	0	0	6.04802		0	0	0	0	0	0	0	4.02523		2.40567	0	3.05266	0	0	0	2.40567	2.40567		4.05474	0	6.29039	0	4.05474	0	5.14172	0
0	0	0	3.81549	0	0	0	6.60798		0	0	0	0	0	0	0	6.55742		6.35787	0	6.82723	0	4.44832	2.16105	4.75535	2.16105		3.27112	0	6.81703	0	5.03073	0	3.27112	0
0	0	0	3.74661	0	0	0	6.36351		0	0	0	5.79263	0	0	0	6.98009		3.07964	0	2.43144	0	2.43144	0	2.43144	2.43144		4.77516	0	6.6398	0	4.09042	4.09042	4.99662	0
0	0	0	0	0	0	0	5.82867		0	0	0	3.16128	0	0	0	3.83302		0	0	2.8745	0	0	0	0	0		5.66185	0	6.64051	0	5.03628	0	4.90368	0
0	0	0	4.39608	0	0	0	6.37781		0	0	0	0	3.75313	0	2.70034	0		0	0	3.25606	2.60073	0	0	0	0		4.44116	0	6.57078	0	4.84269	3.0896	0	0
0	0	0	4.06504	0	0	0	4.97098		0	3.54948	0	2.88467	2.88467	0	0	3.94532		5.4547	0	7.31834	0	5.61658	2.68766	5.26146	0		0	0	4.48007	3.79819	0	0	0	0
0	0	0	2.90304	0	0	0	6.40363		0	0	0	3.84258	0	0	0	4.52494		0	0	2.27358	0	0	0	0	2.27358		4.61989	0	4.61989	0	0	0	4.61989	0
0	0	0	4.24695	0	0	0	6.24937		0	0	0	3.88614	0	0	0	4.79004		2.52006	2.52006	0	0	3.17215	3.17215	0	0		4.11351	0	5.89155	0	0	0	4.79845	0
0	0	0	3.53318	0	0	0	6.278		0	0	0	4.67048	0	0	0	6.42055		0	0	0	4.83486	0	0	0	0		0	0	6.56599	0	4.09644	0	5.18391	0
0	0	0	4.82021	0	0	0	5.66289		0	0	0	4.18103	0	0	0	6.93918		3.36316	0	0	2.70405	0	0	0	6.07108		0	0	4.92135	0	3.34065	0	0	0
0	0	3.8324	3.8324	0	0	0	6.29725		0	0	0	0	0	0	0	4.09743		0	0	4.53258	0	2.96525	0	0	0		5.46292	0	6.89477	0	4.95492	0	0	0
0	0	0	4.00805	0	0	0	6.00708		0	0	0	3.14984	0	0	0	4.50347		0	0	2.70929	0	0	0	0	4.8455		3.49781	0	6.83545	0	0	3.49781	4.57604	0
0	0	0	4.99455	0	0	0	6.19377		0	0	0	5.86244	0	0	0	5.35351		4.03274	0	4.03274	4.93834	0	0	0	5.88943		0	0	4.62342	4.62342	0	0	0	0
0	0	0	5.76031	0	0	0	6.09588		0	0	0	3.87063	0	0	0	5.35836		3.26747	0	0	0	0	0	0	3.26747		3.28211	0	6.29021	0	3.28211	0	3.9563	3.28211
0	0	0	4.01348	0	0	0	6.70452		0	0	3.43953	3.43953	0	0	0	5.60782		0	0	0	0	0	0	0	0		5.36334	0	7.06424	0	4.45405	3.77247	4.67486	0
0	0	0	5.61886	0	0	0	0		0	0	0	4.07488	0	0	0	4.07488		0	0	4.22942	6.08882	0	0	0	0		2.8818	2.8818	6.69657	0	4.91097	3.54653	3.94234	0
0	0	0	0	0	0	0	5.958		0	0	0	4.358	0	0	0	6.29288		6.51072	0	5.65127	2.34709	4.74024	0	4.05579	4.96163		0	0	6.63188	0	4.79306	3.71088	3.0419	0
0	0	0	6.13934	0	0	0	0		0	0	0	0	0	0	0	2.97346		5.33307	0	7.20078	0	3.56517	0	4.24407	0		4.30166	0	6.08207	4.30166	0	0	0	0
0	0	0	0	0	0	0	7.04107		0	0	3.38617	4.96817	0	0	0	5.30265		2.87834	0	4.44175	0	0	0	4.44175	2.87834		3.56691	0	6.75829	0	5.33485	0	4.24583	0
0	0	0	0	0	0	0	6.08053		0	0	0	0	0	0	0	3.29001		4.35835	4.07492	7.5944	0	5.73499	3.00973	5.79543	0		0	0	6.81247	0	5.1309	0	3.54483	0
0	0	0	4.16564	0	0	0	6.2314		0	0	0	3.97028	0	0	0	3.97028		6.8009	2.75466	6.81714	0	5.68803	0	4.64448	0		0	0	6.89511	0	4.42128	0	4.42128	0
0	0	0	3.57685	0	0	0	7.0757		0	0	0	0	0	0	0	3.98157		0	0	3.71289	4.11019	0	0	0	3.04386		4.56286	0	6.31204	0	3.66209	0	4.05896	0
0	0	0	4.30602	0	0	0	6.64512		0	0	0	0	0	0	0	6.60273		7.80525	2.84109	6.67404	0	4.583	3.50463	4.18263	0		0	0	6.6512	0	4.76137	0	0	0
0	0	0	0	0	0	0	5.85357		0	0	0	0	0	0	0	0		4.18854	0	2.84675	0	3.51045	0	0	0		3.88766	0	6.5764	0	0	3.88766	4.97252	0
0	0	0	5.02377	0	0	0	5.93611		0	0	0	6.11239	0	0	0	4.33165		7.90812	0	7.57555	0	4.35584	0	4.75701	0		0	0	6.4225	0	4.15935	0	4.55959	0
0	0	0	0	0	0	0	5.2294		0	0	0	2.89751	0	0	0	4.64221		4.22949	0	7.42424	0	5.137	0	3.94665	0		0	0	6.48192	3.37955	4.05552	0	4.05552	0
0	0	0	3.88509	0	0	0	6.26413		0	0	3.80573	0	0	0	0	4.20375		0	0	2.68373	0	0	0	4.01743	2.68373		0	0	6.40881	0	4.38285	0	3.30891	0
0	0	0	4.69089	0	0	0	6.47498		0	0	3.1583	0	0	0	0	0		3.65414	0	4.05094	0	4.73535	0	0	2.98655		3.98724	0	6.83179	0	3.98724	0	5.07341	0
0	0	0	4.21848	0	0	0	5.99789		0	0	0	3.35331	0	0	0	3.74705		6.35642	0	6.21471	0	2.88575	0	4.54376	3.94645		0	0	6.13354	0	0	0	0	0
0	0	0	0	0	0	0	6.03012		0	0	0	5.28592	0	0	0	4.04573		0	3.39029	5.55711	0	3.39029	0	0	2.73029		0	0	6.25638	0	5.0084	0	3.24951	0
0	0	0	3.66296	0	0	0	4.74432		0	0	0	0	0	0	0	4.16657		4.02855	0	5.74839	2.96492	0	0	4.31177	0		0	0	5.33655	0	0	0	3.41911	0
0	0	0	3.14922	0	0	0	5.67378		0	0	0	3.83985	0	0	0	6.59208		3.74169	2.68942	4.42291	0	2.68942	3.34801	4.57535	0		6.90133	0	5.18318	0	4.27527	0	0	0
0	0	0	0	0	0	0	5.70862		0	0	0	3.74944	0	0	0	3.74944		7.50816	0	7.45353	0	4.07998	0	4.36342	0		0	0	6.63264	0	3.48442	0	4.56237	0
0	0	0	2.99363	0	0	0	6.81453		0	0	0	0	2.66729	0	0	4.0001		3.21443	0	0	3.21443	0	0	3.21443	3.21443		5.90175	0	5.71997	0	4.80859	0	4.12357	0
0	0	0	0	0	0	0	4.41392		0	0	0	4.92373	0	0	0	5.73061		3.37605	2.71651	5.69601	0	0	0	2.71651	0		5.24776	0	6.71004	0	5.13063	0	4.44338	0
0	0	0	5.86142	0	0	0	5.61092		0	0	0	4.05658	0	0	0	0		0	0	0	0	0	0	0	7.11669		0	3.75346	6.43939	0	5.12202	0	3.75346	0
0	0	0	4.97243	0	0	0	6.35352		0	0	0	4.41241	3.06185	0	0	6.10719		0	0	5.36805	0	2.78785	0	4.52695	0		3.90198	0	6.55714	0	0	0	4.58497	0
0	0	0	0	0	0	0	6.0801		0	0	3.31817	0	0	0	0	5.76932		5.54767	0	4.85842	0	4.173	0	3.49514	0		3.40456	0	6.86832	3.40456	4.08096	0	4.08096	0
0	0	0	3.39674	0	0	0	6.07304		0	0	0	0	0	0	0	6.47889		0	0	2.4094	0	0	0	0	0		5.10289	0	6.7402	0	4.4158	0	3.34107	0
0	0	0	4.6728	0	0	0	5.36126		0	0	0	0	0	0	0	3.03431		2.89924	0	7.74087	0	5.15099	3.96045	5.7362	0		3.51969	0	5.57288	0	3.51969	0	0	4.19792
0	0	3.66145	0	0	0	0	5.43156		0	0	0	4.22689	0	0	0	3.54823		0	4.60416	7.36732	0	5.8011	4.60416	5.63911	2.86124		0	0	6.71291	0	4.57034	0	3.66946	0
0	0	0	4.47144	0	0	0	5.84913		0	0	0	0	0	0	0	0		6.23452	5.06027	6.83627	0	5.06027	2.37858	5.37699	0		3.30919	0	6.82839	0	3.9839	0	3.30919	0
0	0	0	4.48652	0	0	0	6.37402		0	0	0	4.00312	0	0	0	3.32806		4.57506	0	0	0	0	0	0	0		4.01495	4.01495	7.06564	0	5.25474	5.50489	0	0
0	0	0	4.28412	0	0	0	5.97752		0	0	0	0	0	0	0	3.99942		2.46823	0	3.5087	4.33874	0	0	0	3.11809		0	0	6.99756	0	4.75401	0	4.06944	0
0	0	0	3.99289	0	0	0	5.84896		0	0	0	3.13412	0	0	0	3.80525		2.57045	0	0	3.2246	0	0	0	6.36379		3.45414	0	6.85706	0	4.35128	0	4.35128	0
0	0	0	0	0	0	0	5.76139		0	0	0	0	0	0	0	4.37373		0	0	3.19436	0	0	0	0	6.15037		2.7662	0	6.63437	0	4.78902	0	4.50411	0
0	0	0	4.29751	0	0	0	6.30055		0	0	0	0	0	0	0	5.93908		3.19481	3.86726	4.77092	0	0	3.19481	3.19481	0		5.1397	0	6.87782	0	4.58447	0	3.90148	0
0	0	0	3.72263	0	0	0	6.4723		0	0	3.18895	4.76486	0	0	0	4.2597		4.20493	3.13573	7.22718	0	5.23668	4.35695	5.44698	0		0	0	6.6752	0	3.95249	0	3.27836	0
0	0	0	4.16688	0	0	0	5.54148		0	0	2.74411	0	3.7989	0	0	0		3.67172	0	3.00368	0	0	0	0	3.00368		0	0	6.75915	0	4.49198	3.80997	4.49198	0
0	0	0	3.40394	0	0	0	6.54962		0	0	0	0	0	0	0	4.29451		2.8283	0	4.3893	0	2.8283	2.8283	4.56955	0		3.53752	2.49545	6.6448	0	4.21602	2.49545	4.21602	0
0	0	0	3.41383	0	0	0	5.94793		0	0	0	5.09006	0	0	0	2.84141		0	0	0	0	0	0	0	3.06113		0	0	5.07321	3.70553	3.70553	0	3.70553	0
0	0	0	0	0	0	0	6.11112		0	0	0	5.05332	0	0	0	3.293		0	0	4.19773	0	0	0	0	4.59817		4.34782	0	6.93846	0	0	0	4.34782	0
0	0	0	4.43247	0	0	0	6.12745		0	0	0	4.51533	0	0	0	5.80663		3.28903	0	5.37593	0	0	2.26235	4.11479	0		3.05112	0	4.80266	0	3.05112	0	0	0
0	0	0	0	0	0	0	6.62053		0	0	0	0	0	0	0	4.0087		3.8069	2.75177	7.41381	0	3.8069	0	4.3088	0		5.06342	0	6.87726	0	5.57171	0	4.37657	0
0	0	0	0	0	0	0	6.35768		0	0	0	3.15391	0	0	0	5.88566		3.27335	0	6.99685	0	4.16666	0	5.11258	0		6.09659	0	6.84262	0	4.31602	0	3.24376	0
0	0	0	4.95024	0	0	0	5.82157		0	0	0	0	0	0	0	3.37744		0	0	0	0	0	0	5.34543	0		4.56604	0	6.29204	0	3.48801	3.48801	4.85112	0
0	0	0	4.33796	0	0	0	6.43663		0	0	3.45644	4.1337	0	0	0	5.37495		8.93258	0	5.81944	0	5.81944	0	4.72675	0		0	0	5.28375	0	0	3.91256	0	0
0	0	0	4.53726	0	0	0	5.78235		0	0	0	3.74538	0	0	0	4.14293		4.3786	0	4.09509	0	4.09509	2.38332	3.41846	0		4.61238	0	7.00121	0	3.53343	0	4.21187	0
0	0	0	4.25274	0	0	0	6.43724		0	0	0	0	3.13137	0	0	3.13137		0	0	0	0	0	0	3.11771	4.6911		6.02114	0	6.91764	0	4.32725	0	5.41702	0
0	0	0	3.25526	0	0	0	5.99102		0	0	3.84519	3.84519	0	0	0	6.26782		0	0	3.55792	0	0	0	4.23672	0		4.18179	0	5.55656	0	4.18179	0	0	0
3.57466	0	0	4.2537	0	0	0	5.16142		0	0	0	5.67068	0	0	0	4.82797		4.9412	0	6.45195	0	4.69193	3.85678	5.57382	0		4.04256	0	5.41561	4.04256	0	0	0	5.12941
0	0	0	0	0	0	0	3.76044		0	0	0	5.31774	0	0	0	7.1054		4.23196	0	2.88831	0	2.88831	0	0	2.88831		5.14138	0	6.47207	0	4.23383	0	4.9197	0
0	0	0	3.35982	0	0	0	5.1222		0	0	3.41284	4.08938	0	0	0	4.48924		2.70828	2.70828	7.34043	0	6.2248	3.36753	3.76144	0		0	0	5.28516	4.88223	0	0	0	0
0	0	0	5.14313	0	0	0	5.65162		0	0	0	6.51406	0	0	0	5.47532		0	2.62842	5.73478	0	0	0	0	2.62842		0	0	4.14883	0	4.14883	0	0	0
0	0	0	5.17023	0	0	0	5.39224		0	0	0	3.27417	0	0	0	3.94821		0	0	0	3.47825	0	0	0	6.8153		0	0	6.53601	3.39077	4.46667	0	4.46667	0
0	0	0	4.50038	0	0	0	6.74168		0	0	0	4.50369	0	0	0	3.60386		7.95927	0	6.47013	0	4.73692	0	4.83143	2.51027		2.74052	0	6.75251	0	5.24405	0	4.477	0
0	0	0	3.77261	0	0	0	5.83173		0	0	0	0	0	0	0	0		0	0	2.5621	0	0	0	0	2.5621		0	0	5.23258	0	5.01077	0	0	0
0	0	0	3.67123	0	0	0	5.89949		0	0	0	0	0	0	0	4.01		0	0	0	4.56388	0	0	0	3.48589		3.25113	0	5.16328	0	0	0	0	0
0	0	0	5.34733	0	0	0	6.37389		0	0	0	0	0	0	0	6.24529		2.98331	3.65082	5.18825	0	4.19924	2.98331	3.65082	0		0	0	5.29306	4.60493	0	0	0	0
0	0	0	4.56871	0	0	0	6.57459		0	0	0	4.03828	0	0	0	6.01537		5.38541	0	5.38541	0	4.10951	2.77129	5.01591	0		4.5195	0	5.42923	4.92132	0	0	0	0
0	0	0	0	0	0	0	6.14988		0	0	0	4.84107	0	0	0	4.99409		5.98774	0	7.10819	0	4.34012	2.348	4.56065	0		2.95106	0	4.98367	3.61771	0	0	0	2.95106
0	0	0	4.65333	0	0	0	5.89926		0	0	0	3.47406	0	0	0	4.83684		0	0	0	3.49772	0	0	0	3.49772		4.10111	0	5.69721	0	4.10111	0	0	0
0	0	0	3.83883	0	0	0	6.38372		0	0	0	3.63827	0	0	0	5.22645		3.27591	0	3.27591	0	0	0	2.61985	0		3.52999	0	6.96692	0	0	0	4.89406	0
0	0	0	3.72054	0	0	0	6.26288		0	0	0	3.30627	0	0	0	4.38015		6.71928	0	4.24757	0	0	0	3.3525	0		3.23432	0	6.5278	0	4.30632	0	3.23432	0
0	0	0	3.49139	0	0	0	4.56948		0	0	0	5.10571	0	0	0	5.39188		5.99553	0	7.21017	0	4.06445	3.11184	4.80909	0		4.93555	0	6.48801	0	0	0	4.24957	0
0	0	0	3.84638	0	0	0	5.77381		0	0	0	4.46083	0	0	0	5.95589		4.71317	0	4.02895	0	4.24853	2.69466	4.24853	2.69466		3.3368	0	6.79823	0	3.3368	0	4.91738	0
0	0	0	4.18895	0	0	3.12021	6.12178		0	0	0	4.75612	0	0	0	6.82801		2.8819	0	0	5.53623	0	0	0	3.54663		3.32376	0	6.78471	0	3.99873	0	5.08504	0
0	0	0	4.32254	0	0	0	5.92131		0	0	0	4.45273	0	0	0	7.13305		0	0	6.56684	0	4.91457	0	3.55005	0		4.84748	0	6.78664	0	4.34187	0	3.26895	0
0	0	0	4.41954	0	0	0	6.0193		0	0	0	5.49196	0	0	0	3.89887		3.69533	0	3.02672	3.69533	0	0	0	0		6.95599	0	5.65925	0	5.65925	0	0	0
0	0	0	4.71644	0	0	0	5.96279		0	0	3.06527	0	0	0	0	4.63668		6.96886	0	4.5625	0	0	0	0	0		0	0	6.31488	3.93492	3.93492	0	0	0
0	0	0	3.58316	0	0	0	5.63799		0	0	0	2.87704	0	0	0	5.12763		3.31054	0	3.31054	4.89034	0	0	0	3.31054		3.98566	0	7.84542	0	5.17654	0	4.26868	0
0	0	0	4.77526	0	0	0	6.44236		0	0	0	0	2.77632	0	0	3.43784		0	0	6.82897	3.70646	3.70646	2.39127	2.39127	3.03758		0	0	3.09068	5.24665	3.09068	0	0	3.09068
0	0	0	2.97524	0	0	0	6.6853		0	0	3.10865	3.10865	0	0	0	0		5.79378	4.19645	7.54911	0	5.66636	4.52862	4.37626	0		4.23099	0	7.35248	0	5.44445	0	2.67808	2.67808
0	0	0	3.9004	0	0	0	5.35105		0	0	0	0	0	0	0	0		0	3.43188	7.20642	0	5.48263	0	5.01512	0		0	0	7.58122	0	5.41044	0	3.81872	0
0	0	0	5.29921	0	0	0	5.76734		0	0	0	4.60168	0	0	0	7.10472		2.89581	0	6.75216	0	5.04267	2.89581	5.04267	0		6.15304	0	7.60606	0	4.14254	0	4.39031	0
0	0	0	4.82472	0	0	0	6.94585		0	0	0	3.36875	0	0	0	3.76267		2.59158	3.63897	7.41217	0	5.65273	4.13923	5.15855	0		2.86259	0	4.2051	4.42525	0	0	0	2.86259
0	0	0	5.1678	0	0	0	6.3425		0	0	0	4.85793	0	0	0	6.52558		0	0	3.626	2.95913	0	0	0	2.95913		7.04509	0	0	3.60602	4.97173	0	0	0
0	0	0	3.56644	0	0	0	5.98265		0	0	0	3.57726	0	0	0	4.25633		7.61599	0	6.34873	0	5.71122	2.82463	5.40702	0		6.26503	0	7.48184	0	4.61485	0	4.33046	0
0	0	0	5.16355	0	0	0	6.41222		0	0	0	0	4.60436	0	2.71676	4.27188		5.04697	0	3.37074	0	4.44618	0	5.13345	2.71138		5.81836	0	7.63503	0	5.63663	0	4.04136	0
0	0	0	3.94277	0	0	0	5.31441		0	0	0	4.94898	0	0	0	7.13988		8.03329	0	3.9205	0	3.5249	0	4.20322	0		4.48763	3.41126	7.65946	0	4.85189	0	4.08777	0
0	0	0	4.16151	0	0	0	4.66608		0	0	0	5.69325	0	0	0	0		0	0	0	3.1891	0	0	0	6.24001		3.29147	0	2.63484	5.45507	0	0	0	0
0	0	0	5.24351	0	0	0	6.25174		0	0	0	0	0	0	0	3.30177		2.47887	0	2.47887	0	3.51997	0	3.12919	0		2.78042	0	7.31219	0	5.36017	0	4.33898	0
0	0	0	4.49222	0	0	0	5.58334		0	0	0	0	0	0	0	6.89137		2.9479	0	0	0	0	0	0	0		4.74553	0	7.74126	0	5.25287	2.9963	5.14809	0
0	0	0	4.67783	0	0	0	6.2798		0	0	0	5.42007	3.65021	0	0	4.33028		0	0	0	0	4.01886	2.95557	4.30204	0		0	0	4.94867	0	4.26259	0	0	0
0	0	0	3.73385	0	0	0	5.65906		0	0	0	2.74201	0	0	0	2.74201		3.43599	2.77453	7.98857	0	5.48686	4.79784	5.11404	0		3.94549	0	7.60906	0	5.48825	3.66423	4.49678	0
0	0	0	3.69078	0	0	0	6.06573		0	0	3.13879	0	0	0	0	4.71295		3.06059	0	4.12746	0	0	0	0	6.31025		2.34238	2.34238	7.52509	2.34238	6.11476	0	4.95646	0
0	0	0	4.70998	0	0	0	6.3609		0	0	0	0	0	0	0	4.56252		6.09067	0	7.7375	2.60948	4.15825	2.60948	4.73907	0		0	0	3.70962	0	0	0	0	0
0	0	0	4.53677	0	0	2.96928	6.21441		0	0	0	2.38475	0	0	0	0		2.91494	0	0	0	0	0	0	0		3.44988	2.78799	7.25777	0	5.12831	0	4.12703	0
0	0	0	3.02366	0	0	0	6.23387		0	0	0	4.55339	0	0	0	4.26922		4.2981	0	7.66076	0	4.61284	0	5.25473	0		0	0	7.24899	0	5.35589	0	4.95278	0
0	0	0	3.97033	0	0	0	5.20953		0	0	2.54162	2.54162	4.086	0	2.54162	4.086		0	0	2.94807	0	0	0	0	0		0	0	3.3941	4.97631	3.3941	0	0	0
0	0	0	3.60013	0	0	0	5.77277		0	0	0	4.33293	0	0	0	5.78912		0	0	3.71318	0	0	0	0	3.04414		0	0	7.34887	0	6.20087	0	5.04217	0
0	0	0	4.86801	0	0	0	5.96148		0	0	3.47825	0	0	0	0	0		2.97356	0	0	0	2.97356	0	0	0		0	0	0	3.69006	0	0	0	0
0	0	0	2.79886	0	0	0	6.47526		0	0	0	2.88537	0	0	0	2.88537		7.25944	0	6.60468	0	4.01877	0	4.70289	0		4.91515	0	7.5592	0	5.42303	0	3.8311	0
0	0	0	0	0	0	0	0		0	0	0	4.56541	0	0	0	5.53972		2.85233	0	2.85233	0	0	0	0	0		0	0	0	0	0	0	0	3.93886
0	0	0	0	0	0	0	6.82705		0	0	3.14809	0	0	0	0	4.50166		7.15916	0	6.37596	0	4.04063	0	4.44021	0		0	0	4.43634	0	4.83785	0	0	0
0	0	0	4.1277	0	0	3.45054	6.25344		0	0	0	4.77553	0	0	0	5.97358		2.73499	0	3.39515	3.39515	3.39515	0	0	2.73499		2.99013	0	7.31496	0	5.85917	2.34604	4.05465	5.08481
0	0	0	3.8856	0	0	0	6.16953		0	0	0	0	0	0	0	4.43845		3.2008	0	4.55607	4.55607	0	0	0	6.37979		7.36247	0	0	0	3.94734	0	0	0
0	0	0	4.01019	0	0	0	6.65577		0	0	0	3.92623	0	0	0	6.71089		7.21547	0	3.47347	0	0	0	0	0		0	0	7.84737	0	5.17848	4.49096	4.49096	0
0	0	0	0	0	0	0	5.68236		0	0	0	3.51319	0	0	0	6.81624		0	0	0	2.5433	2.5433	0	0	2.5433		0	0	7.30266	0	5.18732	0	4.78465	0
0	0	0	2.93395	0	0	0	6.21351		0	0	0	3.92139	0	0	0	5.6965		0	0	3.23023	0	0	0	4.30212	0		0	0	0	0	3.60871	0	0	0
0	0	0	4.93573	0	0	0	5.96072		0	0	0	3.31923	0	0	0	3.99412		0	0	0	0	3.94739	2.88666	2.88666	3.55153		0	0	3.74928	0	3.74928	0	0	5.52123
0	0	0	0	0	0	0	4.95871		0	0	0	2.36965	0	0	0	5.22133		6.43405	3.31255	7.24645	0	5.22674	2.65518	4.89242	0		0	0	2.72582	5.30214	0	0	0	3.77979
0	0	0	3.65427	0	0	0	6.11517		0	0	0	0	0	0	0	4.68222		2.50533	3.54797	5.51523	0	4.51065	0	4.51065	0		0	0	2.83941	2.83941	0	0	0	0
0	0	0	0	0	0	0	5.83343		0	0	3.86376	3.86376	0	0	0	0		0	0	3.40453	0	0	0	0	6.55023		6.88899	0	7.71877	0	5.90332	0	4.07195	0
0	0	0	0	0	0	0	5.80368		0	0	0	4.96435	0	0	0	6.75027		3.46494	0	2.80259	0	3.85993	0	2.80259	0		0	0	2.7554	0	2.7554	0	0	0
0	0	0	4.3471	0	0	0	6.49507		0	0	0	0	0	0	0	3.60879		0	0	5.16454	3.25235	0	0	3.92596	0		0	0	7.76345	0	5.25059	0	4.74326	0
0	0	0	4.43391	0	0	0	5.92872		0	0	3.47034	0	0	0	0	5.52219		0	0	3.67529	3.00717	0	0	0	3.00717		6.51473	0	7.45587	0	4.99399	0	4.48768	0
0	0	0	4.22675	0	0	0	6.56483		0	0	0	6.51353	0	0	0	0		0	0	3.30002	0	0	0	0	3.97455		4.32736	0	4.72841	4.32736	0	0	0	0
0	0	0	4.37924	0	0	0	5.0661		0	0	0	3.08312	0	0	0	5.3436		5.392	3.80061	7.59255	0	4.76737	4.30246	4.48252	0		7.39997	0	7.71826	0	5.40447	0	5.23823	0
0	0	0	0	0	0	0	5.14436		0	0	3.12046	0	0	0	0	3.79129		3.74881	0	3.07894	0	0	0	0	0		6.36582	0	7.54548	0	5.64551	2.86729	4.76324	0
0	0	0	4.48875	0	0	0	5.94641		0	0	0	4.28903	0	0	0	6.3564		7.95564	0	6.83914	0	4.37976	0	5.06662	0		7.54624	0	7.63553	0	5.2759	0	4.67402	0
0	0	0	5.01292	0	0	0	5.41616		0	0	0	5.84201	0	0	0	3.66775		7.43761	0	5.86635	0	3.07747	0	0	3.07747		4.5321	0	7.61282	0	5.62352	0	4.5321	0
0	0	0	3.38433	0	0	0	5.30075		0	0	0	4.31289	0	0	0	0		7.4158	0	4.89696	0	5.43284	0	4.96546	0		0	0	0	3.50111	0	0	0	5.26741
0	0	0	4.95449	0	0	0	5.51108		0	0	0	4.18726	0	0	0	5.0944		3.3383	3.3383	6.27446	2.0532	4.91893	0	5.01357	0		0	0	7.62513	0	5.75601	4.37916	4.37916	0
0	0	0	3.3595	0	0	0	6.2165		0	0	0	0	0	0	0	4.01005		2.70765	0	0	0	2.70765	0	0	2.70765		5.3871	0	7.90861	0	5.5406	0	4.01444	0
0	0	0	5.29455	0	0	3.70499	6.89996		0	0	2.3611	3.00594	0	0	0	3.00594		0	0	2.88985	4.63418	0	0	0	2.88985		4.64619	0	7.62439	0	5.24795	0	5.04845	0
0	0	0	3.44286	0	0	0	6.30257		0	0	0	3.50195	0	0	0	4.98231		0	3.73852	7.21169	0	5.66383	0	5.51026	0		5.42049	0	7.71282	0	4.84857	0	2.71217	0
0	0	0	2.80765	0	0	0	6.07991		0	0	0	3.55168	0	0	0	0		2.68992	0	0	4.24351	2.68992	0	0	0		5.51571	0	7.18641	0	4.42511	0	4.42511	0
0	0	0	3.50727	0	0	0	5.42715		0	0	0	2.9677	0	0	0	2.9677		4.06852	0	3.56904	0	3.17756	0	4.84761	0		5.44071	0	7.57694	0	5.08589	0	4.75189	0
0	0	0	5.52415	0	0	0	5.89065		0	0	0	4.44238	0	0	0	7.32158		4.73933	0	4.98255	2.99037	1.98755	0	1.98755	1.98755		2.75459	0	7.55689	0	5.46566	0	5.33274	0
0	0	0	4.4039	0	0	0	6.91831		0	0	0	4.48991	0	0	0	6.87755		6.55998	0	7.20009	0	4.87166	0	5.61483	0		5.6675	2.64653	6.99275	0	3.97818	0	2.64653	0
0	0	0	4.78966	0	0	0	5.76528		0	0	0	0	3.11851	0	0	4.69193		7.71911	0	5.74088	0	4.36417	0	5.57892	0		0	0	7.55589	0	5.53703	0	4.73101	0
0	0	0	5.03387	0	0	0	6.41527		0	0	0	4.25599	0	0	0	2.70172		0	0	0	0	0	0	0	0		4.89403	0	7.60454	0	5.65217	0	4.74113	0
0	0	0	4.63037	0	0	0	5.92254		0	0	0	3.09835	0	0	0	3.76868		2.94744	0	2.94744	3.614	0	0	2.94744	5.94069		0	3.96384	7.52872	0	5.33579	0	4.64745	2.9025
0	0	0	3.60004	0	0	0	6.05959		0	0	0	5.90363	0	0	0	5.21321		4.36417	0	4.81151	2.49183	3.14272	0	5.1195	2.49183		4.21136	2.49111	7.43569	0	5.4049	4.81073	5.58647	0
0	0	0	4.70887	0	0	0	5.3975		6.37411	0	3.23453	0	0	0	3.23453	3.90779		2.98193	0	0	0	0	0	0	0		3.02645	3.02645	7.56223	0	5.72087	3.41562	5.23339	0
0	0	0	3.18959	0	0	0	4.94643		0	0	0	5.15547	0	0	0	6.25023		6.36006	0	7.46788	0	4.40892	0	4.77289	0		0	0	0	5.19354	0	0	0	0
0	0	0	5.03493	0	0	0	6.04238		0	0	0	6.17404	0	0	0	6.90385		0	0	0	6.01175	0	0	3.21698	3.21698		3.20059	0	7.43626	0	5.46583	3.20059	4.55586	0
0	0	0	0	0	0	0	6.38803		0	0	0	0	0	0	0	3.94762		5.10354	0	0	4.70111	0	0	0	4.01701		4.8911	0	4.20544	5.80288	0	0	0	0
0	0	0	3.95169	0	0	0	5.54563		0	0	0	0	3.20035	0	0	3.87291		4.54573	2.42999	7.15081	2.42999	4.74447	3.74798	5.23356	0		0	4.18211	7.53455	0	4.86759	0	5.55688	0
0	0	0	4.26473	0	0	0	5.86286		0	0	0	2.68851	0	0	0	2.68851		3.83427	0	7.39655	0	3.55377	0	4.05308	0		3.21107	0	3.21107	0	0	0	0	0
0	0	0	4.22447	0	0	0	5.73901		0	0	0	3.12396	0	0	0	4.19281		0	0	3.02917	5.38211	0	0	0	6.47765		0	0	3.70013	4.09732	0	0	0	0
0	0	0	0	0	0	0	5.92741		0	0	5.04442	5.04442	4.3577	0	0	4.3577		5.32408	0	3.95229	2.25225	4.35134	0	4.54966	2.25225		4.27998	0	7.61644	0	5.36932	0	4.50035	0
0	0	0	4.98481	0	0	0	6.92484		0	0	0	4.92951	0	0	0	6.12841		7.41604	0	5.44568	0	3.85336	0	0	0		5.18402	0	7.65448	3.03067	5.62385	0	4.60071	0
0	0	0	4.26749	0	0	0	6.25677		0	0	0	5.35142	0	0	0	5.12946		4.38893	0	5.63279	0	3.49109	0	4.85427	0		7.04292	0	7.53321	0	5.72357	0	5.03368	0
0	0	0	4.20012	0	0	0	6.08441		0	0	0	3.54843	0	0	0	6.26199		0	0	0	0	0	0	0	3.36687		0	0	4.179	2.83762	0	0	0	3.50105
0	0	0	3.69556	0	0	0	5.06305		0	0	0	2.55538	0	0	0	0		6.83401	0	5.09994	0	3.26112	0	5.09994	2.6056		0	0	3.81692	0	0	0	0	0
0	0	0	0	0	0	0	5.87799		0	0	2.91171	0	0	0	0	4.47667		5.99243	3.09197	6.18305	0	4.75885	2.44323	4.99817	0		0	0	4.19835	4.70315	0	0	0	0
0	0	0	4.92403	0	0	0	5.43194		0	0	0	3.52694	0	0	0	4.60576		0	0	2.8967	3.95781	0	0	0	7.10341		0	0	4.08535	4.08535	0	0	0	0
0	0	0	4.36335	0	0	0	6.14443		0	0	0	6.22929	0	0	0	4.62771		3.63487	0	7.36218	0	3.63487	0	5.00117	0		5.04108	0	7.66386	0	5.39581	0	5.39581	0
0	0	0	4.76168	0	0	0	6.54629		0	0	0	4.19393	0	0	0	6.32059		4.68285	2.55704	6.85941	0	5.42518	3.88342	5.04773	0		0	0	4.49305	0	0	0	0	0
0	0	0	4.70499	0	0	0	5.90261		0	0	0	2.77588	2.77588	0	0	0		5.57382	0	5.09658	0	3.65043	0	3.93159	2.60247		6.33048	0	7.56136	0	5.5394	0	3.99588	0
0	0	0	3.12581	0	0	0	5.91683		0	0	0	0	0	0	0	5.4017		6.2446	0	6.59468	0	4.29034	2.42343	5.04515	0		3.83057	0	7.5819	0	5.20046	4.73376	3.83057	0
0	0	0	4.64725	0	0	0	6.02633		0	0	0	0	0	0	0	2.94513		0	0	0	0	0	0	0	0		3.41032	0	7.61133	0	5.86448	0	4.48666	0
0	0	0	3.59621	0	0	0	5.36485		0	0	0	5.23913	0	0	0	5.23913		0	0	0	0	4.32898	0	5.13256	0		4.81417	3.90998	7.61592	0	5.6849	3.23668	4.90875	0
0	0	0	0	0	0	0	6.65499		0	0	3.16817	3.16817	3.16817	0	0	3.84005		4.86765	2.84065	0	0	4.40226	0	4.86765	3.50417		4.87173	0	7.72985	0	3.78832	2.73398	4.6226	0
0	0	0	3.69204	0	0	0	5.74944		0	0	0	3.66379	0	0	0	4.06068		7.85392	0	5.87917	0	4.38483	0	5.29361	0		0	0	4.9443	3.85984	0	0	0	0
0	0	0	4.85873	0	0	0	5.54799		0	0	0	0	0	0	0	5.51173		6.87956	0	0	3.68507	0	0	0	0		0	0	3.12683	3.79781	0	0	0	0
0	0	0	0	0	0	0	6.66481		0	2.84408	0	2.84408	0	0	2.84408	2.84408		0	0	2.58845	0	2.58845	0	0	2.58845		4.46192	0	7.37257	0	6.03317	3.2376	4.46192	0
0	0	0	5.11776	0	0	0	6.862		0	0	0	5.64068	0	0	0	5.82241		6.86746	0	7.38984	0	3.85527	0	3.85527	0		0	0	7.03157	0	6.20343	0	4.42173	0
0	0	0	4.85671	0	0	0	6.31704		0	0	0	0	3.08368	0	0	3.08368		2.42123	0	2.42123	2.42123	0	0	2.42123	2.42123		3.05288	0	4.40312	4.11951	0	0	0	0
0	0	0	5.15764	0	0	0	5.94295		0	0	0	3.11191	0	0	0	3.11191		3.23568	0	0	0	0	0	0	0		0	0	3.11211	4.68529	0	0	0	5.77773
0	0	0	4.36292	0	0	0	5.96212		0	0	0	5.46209	0	0	0	5.82851		3.61056	3.61056	7.46185	0	4.79543	3.21852	4.88998	0		2.93207	3.99451	7.614	0	5.71383	2.93207	5.52038	0
0	0	0	3.44363	0	0	0	6.74454		0	0	0	3.51934	0	0	0	4.88317		5.24804	0	6.82686	0	5.15757	3.52351	4.60226	0		0	0	3.98893	4.67277	0	0	0	0
0	0	0	4.9744	0	0	0	6.14826		0	0	0	5.68708	0	0	0	4.59523		0	0	7.00605	0	4.62723	0	4.82612	0		3.19557	3.86803	7.38849	0	5.46061	3.19557	3.19557	0
0	0	0	5.06786	0	0	0	6.16227		0	0	0	4.62597	0	0	0	0		3.61631	0	2.57006	0	0	0	0	2.57006		3.97038	0	7.21973	0	5.56461	0	4.65405	0
0	0	0	4.39461	0	0	0	6.17603		0	0	3.85069	3.17859	0	0	0	6.27343		3.25175	0	3.25175	0	2.59658	0	0	0		4.10251	0	0	0	4.10251	0	0	0
0	0	0	3.20635	0	0	0	5.56673		0	0	0	5.73559	0	0	0	5.24516		2.40852	0	5.84353	0	4.12236	0	5.45404	0		5.27917	0	4.59111	0	0	0	0	0
0	0	0	3.423	0	0	0	6.88737		0	0	0	3.20988	0	0	0	6.26163		2.50143	0	0	0	0	0	2.50143	0		0	0	0	4.75973	0	0	0	0
0	0	0	4.59072	0	0	0	6.24071		0	0	3.00112	0	0	0	0	4.90347		4.3958	0	6.07737	0	4.24371	0	4.74877	0		3.7464	0	7.63503	0	5.33678	0	5.5183	0
0	0	0	3.21136	0	0	3.21136	5.12212		0	0	0	4.57217	0	0	0	7.12753		0	0	3.52204	2.858	2.22065	0	2.22065	2.858		4.63589	0	7.69466	0	5.50569	2.41698	4.28337	0
0	0	0	4.53434	0	0	0	6.66489		0	0	3.26747	5.02696	0	0	0	5.79662		0	0	0	0	0	0	0	0		6.4336	0	7.43766	0	5.50177	0	3.81521	0
0	0	0	3.48995	0	0	0	5.85973		0	0	0	0	0	0	0	4.58932		4.56037	0	5.19726	0	3.38051	2.34774	5.08668	0		3.9232	2.59455	7.40034	0	5.29455	0	5.00854	0
0	0	0	2.74352	0	0	0	5.9754		0	0	0	3.20451	0	0	0	3.20451		4.63532	0	6.48099	4.2719	3.47826	0	4.77713	5.15744		4.74289	3.3824	7.75499	0	5.9155	0	5.65394	0
[truncated: 503 more rows]

## Sheet: Fig. 1d top
Figure 1d top left. FLE coordinates by day				Figure 1d top right. Number of differentially expressed genes
Sample	FLE1	FLE2		Time frame	Deregulation	Value
D5	-77850.7	41153.4		D0-D3	UP	2964
D5	27010.5	34454.3		D3-D5	UP	2876
D5	10943.1	56675.4		D5-D7	UP	1548
D5	17661.2	52560.3		D7-D9	UP	2468
D5	20356.3	39823.8		D9-D11	UP	2354
D5	3322.84	48669.8		D11-D13	UP	1171
D5	-25608.4	47992.9		D13-D15	UP	1234
D5	-2513.98	57962.1		D0-D3	DOWN	2809
D5	11608.3	80634.2		D3-D5	DOWN	1244
D5	33981.7	37923.1		D5-D7	DOWN	1087
D5	-9234.98	45306.5		D7-D9	DOWN	2228
D5	-2529.88	62444.9		D9-D11	DOWN	1764
D5	27389.3	86964.6		D11-D13	DOWN	2819
D5	29662.2	63467.6		D13-D15	DOWN	1947
D5	17221.6	51653.8
D5	-7784.4	48018.8
D5	-77627.4	41339.3
D5	-9930.02	69003
D5	27221.8	37221.9
D5	4749.54	43802
D5	-75236.9	42558.5
D5	27679.7	32208.6
D5	-34994.7	45100.3
D5	17537.6	51984.3
D5	32325.1	54775.8
D5	18669.8	43242.9
D5	1532.85	53821.7
D5	-42507.8	47205.4
D5	31345.2	64734.8
D5	29850	64102.7
D5	-73507.6	43951.9
D5	-11896.5	68263.6
D5	-4358.04	60122.8
D5	-3467.21	85483.6
D5	26971.6	90917.4
D5	-2160.31	58548.4
D5	32985.9	47081.6
D5	33171.7	63553.3
D5	-13924.7	45382.7
D5	11828.6	52345.9
D5	27549	40561.9
D5	-81605.5	37726.2
D5	27109.4	70186.4
D5	-4452.49	39217.6
D5	-28492.3	47328.8
D5	-79277.5	39894.8
D5	-43589.7	45386.7
D5	9870.8	53009.3
D5	-25837.7	47475.5
D5	-66376.5	49420.7
D5	22384.4	43154.2
D5	10478.6	64201.2
D5	-2592.45	33369.5
D5	-13251.4	48925
D5	-13559.1	48083.7
D5	-20502.8	65654.9
D5	-1674.41	58309.9
D5	-69330.3	47310.8
D5	-12459	62596.8
D5	-80553.6	37665.2
D5	-33360.8	52619.2
D5	10267.3	41847
D5	25907.3	84142.5
D5	-3880.57	51734.5
D5	-60921.2	53554.2
D5	-61735.4	57142.3
D5	28780.5	64823
D5	-11907.5	50399.3
D5	-9205.03	49214.1
D5	9950.66	54812.7
D5	-70624	46667.1
D5	-4971.02	60423.4
D5	-60011.9	53010.7
D5	25723.6	89193.6
D5	9165.53	59250.1
D5	27958.5	70072.8
D5	19718	49906.8
D5	-53661.8	60551.5
D5	18786.6	44831.4
D5	-60656.5	54649.4
D5	-76251.6	42359.9
D5	8113.85	54605.8
D5	2493.95	56352.7
D5	-79498.8	40036.3
D5	-28358.4	52700.7
D5	4927.24	42086.7
D5	930.6	39579.2
D5	-621.376	52062
D5	31570.6	55856.4
D5	-81735	37363.4
D5	-77168.9	41470.1
D5	17987.6	39989.2
D5	-70113.2	46638.7
D5	-59780.6	54836.4
D5	33260.9	51863.6
D5	-110863	46068.3
D5	24922.2	97909
D5	-76262.8	42680.1
D5	-77649	41520.1
D5	29293.5	81796.7
D5	-7883.64	56423.3
D5	-42304.6	46971
D5	32300.1	74761
D5	20365.9	44374.3
D5	-73241.4	45405.5
D5	27783.1	58483.4
D5	37694.2	43308.2
D5	1675.64	42834.4
D5	-3345.97	60753.5
D5	-7751.27	57916.1
D5	29802.1	64210.5
D5	-5333.16	55395.8
D5	7288.44	103448
D5	-16581.8	49670.3
D5	26366.4	48467.5
D5	26023	39248.1
D5	-70918.7	45489
D5	447.041	51667.2
D5	-20629.6	82117.1
D5	3469.31	56865
D5	-5744.08	53694
D5	-9108.83	42499.6
D5	-33209.1	68111.2
D5	1681.44	49629.4
D5	5720.05	41490.9
D5	24994.3	102034
D5	-70874.5	47167.8
D5	4128	42404.3
D5	-23527	50462.1
D5	22158.8	81245.8
D5	-29651.1	50445.7
D5	4679.2	44001
D5	-28444.3	58341
D5	18328	46656.8
D5	-24157	53130.6
D5	18429.8	49546.5
D5	5375.9	42117.5
D5	-54787.2	52389.9
D5	-19662.6	58129.9
D5	27666.3	42054.1
D5	-17611	74788.3
D5	-31173.8	58427.6
D5	-10080.9	67734.7
D5	25222.4	83865.8
D5	28515.6	36659.2
D5	19254.3	66103.8
D5	18645	48711.7
D5	4494.86	42869.2
D5	17550	46987.6
D5	28188.7	76467.4
D5	17964.8	44478.5
D5	15071	66788.1
D5	26457.5	41041.4
D5	8636.6	64388.7
D5	27237.6	69155.7
D5	-24319.7	47379.2
D5	-27924.5	58379.2
D5	4454.66	42254.2
D5	109.627	61254.7
D5	8791.36	46471.5
D5	30602.7	41573.6
D5	28190	41739.9
D5	58.4372	59396.3
D5	-39830	52180
D5	-78987.2	40261
D5	-41813.3	46841.9
D5	-58616.4	52455.6
D5	10229.1	42734
D5	27544.2	57182.6
D5	25623	40916.3
D5	-78341.6	41002.9
D5	17934.8	40384.3
D5	10012.8	41561.6
D5	-20287.6	49506.3
D5	-18529.7	69982.8
D5	16214.6	66400.1
D5	24101.9	40338.8
D5	16466.2	50527.2
D5	35364	49781.6
D5	-75647.1	42565.1
D5	-77790.3	40768.9
D5	28721.1	40517
D5	29172.8	84493.8
D5	947.22	55373.9
D5	17371.3	45671.5
D5	5120.51	41841.2
D5	-71647.5	46467
D9	63659	-44877.9
D9	37696.6	-5892.04
D9	-65824	48726.7
D9	54544.2	-20449.6
D9	36544.1	-7961.11
D9	4056.14	640.358
D9	37215.8	34211.4
D9	37824.5	27523.9
D9	57667.4	21486.7
D9	58768.3	-50069.9
D9	50669.5	3034.34
D9	33635	20796.6
D9	45141.4	-15306.6
D9	65800	22708.2
D9	17970.2	-14909.7
D9	25781.8	226.966
D9	57362.8	-45220.5
D9	24667.8	-13903.6
D9	67509.3	19714.5
D9	64748.1	-12358.4
D9	38697.6	-15134.9
D9	63951	-4112.41
D9	42226.4	8528.76
D9	28985	-23666.3
D9	56822.4	-69304.4
D9	49131.2	-21879.1
D9	14997.4	-6346.12
D9	-64243	49891.3
D9	30860.4	-14264.3
D9	67023.8	-47174.3
D9	26392.3	-9119.41
D9	49661.4	-9217.51
D9	67310.9	-37614.2
D9	66041.5	-51559.6
D9	67292.3	5894.68
D9	57964.1	-80250.8
D9	67126.9	20516.5
D9	24344.7	-6522.3
D9	64920.7	-56099.2
D9	48961.4	-13016.9
D9	45819	-7957.13
D9	33432	-28115.9
D9	59238.8	-15548.1
D9	-67568.5	45621.5
D9	40733.8	39577.7
D9	62408.3	-43477
D9	65482.2	-31464.4
D9	64507.2	-76966.8
D9	32574.9	-18637.6
D9	41646.9	-10226.9
D9	27418.4	-19070.3
D9	-4233.34	-8127.3
D9	67738.6	18478.5
D9	53049.2	37104.5
D9	65782.3	-43853.2
D9	66707.2	7115.62
D9	2341.66	-5480.94
D9	31997.5	36461.2
D9	52012.9	-21106.4
D9	34953.8	-11320.1
D9	46799	-14376.5
D9	64202.9	-77358.8
D9	52724.9	-27747
D9	65130.8	-54456.3
D9	54169.9	-61164
D9	63745.2	-49545.7
D9	65094.9	24529.7
D9	60789.5	-51916.2
D9	63937.9	-85398.1
D9	-62985.2	47728.2
D9	66267.7	-42150.6
D9	67955.2	16642.1
D9	-35185.1	12929.9
D9	66905.7	-49613.5
D9	38415.6	-2949.74
D9	27218.7	-18486.1
D9	66870.1	-2574.29
D9	75039.2	-115356
D9	10143.5	39820.8
D9	66378.1	7563.48
D9	65668	2906.74
D9	30207.2	-7577.35
D9	50428.7	-19117.9
D9	-58856.9	55618.9
D9	63770.8	-55286
D9	56401.2	-27597.9
D9	30755.1	69454.2
D9	59782.2	-64327
D9	46075.2	-10591.8
D9	58412.1	-11667.9
D9	-68394.6	46381.2
D9	58929.2	-48823.8
D9	61621.9	-68859.2
D9	65085	9484.06
D9	51600.3	29723.7
D9	66380.3	-44874.1
D9	67089.4	-1911.62
D9	477.837	8215.29
D9	-3707.23	52978.9
D9	61825.6	-75112.2
D9	58035.7	19135.7
D9	50953.4	34727.1
D9	54023.3	35990.8
D9	56625.9	-79536.4
D9	40758.7	56853.4
D9	41439.6	-13766.6
D9	67368.5	9826.39
D9	27410.2	-8376.69
D9	61285.5	-72250.5
D9	57893.2	-10741
D9	27972.5	-58414.8
D9	22133.5	-12994.8
D9	66603.8	21523.4
D9	57084.4	22454.4
D9	66989.4	14772
D9	25403	21096.4
D9	23391	-748.488
D9	52978.7	-56660.7
D9	66767.7	-4561.04
D9	64899.1	-70891
D9	24160	-5702.75
D9	65564.1	-58349.8
D9	-38017.9	5495.04
D9	54589.2	-58989.2
D9	65023.4	-4270.59
D9	52080.5	-16774.2
D9	-57341	42232.2
D9	10605.4	3762.69
D9	62187.7	-48698.9
D9	14194	92456.6
D9	67480.7	15190.5
D9	41697.3	-4338.51
D9	51115.6	-20616.2
D9	65615.9	-53048.9
D9	53466.7	37637.9
D9	34965.4	-31693.6
D9	27772	-25249.6
D9	-36372.5	8220.36
D9	65981.9	-16527.8
D9	64476.5	-89605.2
D9	64915.1	-33289.6
D9	63837.7	-76507.1
D9	26128.5	-25348.6
D9	51813.1	-33559.5
D9	60740.5	-64315.9
D9	66340.3	-14242.5
D9	63352.2	-84392.9
D9	64399.2	-84852.2
D9	-488.869	70571.1
D9	53118.4	22113.1
D9	53880.4	-4663.76
D9	54510.4	-66388.9
D9	64241.8	-70215
D9	33558.8	-207.78
D9	4312.06	-6077.04
D9	65726.8	-96516.5
D9	67104.7	-40599.2
D9	67026.6	1675.26
D9	67279.6	-36230.1
D9	63346.2	24892.9
D9	66563.7	-48992
D9	31263.9	24960.9
D9	25073.2	-15893.4
D9	1412.46	-7355.6
D9	24692.3	-640.788
D9	65921.8	-4450.03
D9	57319.7	-51337
D9	57995.2	21301.3
D9	-35658.3	44712.5
D9	-3027.47	-1350.49
D9	-55913.4	34751.6
D9	24675.6	-15676.3
D9	64750.7	-52321.2
D9	-64114	44435
D9	53613.9	-25682.2
D9	64849.6	-20137.8
D9	22679.3	-4271.94
D9	32745.3	19889.8
D9	57966.9	23224.4
D9	65093.7	-55847.9
D9	58658.3	-81187.5
D9	29906.6	-21311
D9	66802.3	-44581.2
D9	49669.7	-18593.9
D9	49936.3	-15583.7
D9	15681.2	-4011.59
D9	55597.9	32041.9
D9	58643.9	-50040.3
D9	65160.1	-67563.5
D9	37372.5	-16116
D9	66971.4	-21415.4
D9	59406.5	-78415
D9	56294.6	-67234.6
D9	66124.4	-52449.8
D9	66949.4	-41276.9
D9	67384.5	-42147.7
D9	65289.2	-61043.4
D9	66333.3	-44969.4
D9	62009.6	-33281.5
D9	65272.5	-63943.3
D9	38921.2	-846.407
D9	41259.9	55625.8
D9	50172	26654.3
D9	39466.1	53157.4
D9	58681.3	-45992.5
D9	52435.1	-54698.6
D9	39390.2	1041.19
D9	57143.4	-10029
D9	-15133.8	8128.77
D9	381.189	25056.2
D9	56905.2	-54376.2
D9	-56468.8	57613.4
D9	67203.9	-32692.6
D9	64539.4	-78120.2
D9	66445.5	1502.31
D9	54166.1	-33698.6
D9	51990.6	-20581.3
D9	-65234.4	40075.1
D9	65741.8	17072
D9	58191	-75963.2
D9	63643	-51128.1
D9	57454.9	-50480.6
D9	25921.2	36365.2
D9	28494	-15378.9
D9	-1564.5	-3638.64
D9	66349.7	-54636.9
D9	20663.5	-19343.2
D9	48909.6	25281.8
D9	66960.9	-3474.61
D9	65529.9	-41624.3
D9	62536.8	-37879.1
D9	64646.4	-51353.6
D9	54841.1	-30848
D9	64832.5	-55787.9
D9	51927.3	-26146.7
D9	61847.8	-10177.9
D9	47865.5	-14507.6
D9	64688.5	-51839.6
D9	63702.7	-14093.7
D9	66705.4	-49184.7
D9	25948.5	-7206.62
D9	56908.3	-70945.8
D9	23629	-15594.5
D9	-61116.3	52115.6
D9	67079.2	-13270.7
D9	66693.8	-23579.4
D9	64419	-67910.6
D9	26017.2	-7918.04
D9	52963.8	-17296.8
D9	65001.9	-42538.3
D9	43840.1	19976.1
D9	-2495.32	-2381.89
D9	49894.8	23781.5
D9	64862.3	-72186.3
D9	21457	-17395.9
D9	59265.5	-31368.3
D9	66152.1	-32374.7
D9	65933.3	-3586.58
D9	58944.1	22208.5
D9	-2464.94	-4035.18
D9	25446.9	11789.9
D9	52594.2	-22485.8
D9	66655.9	-51908.4
D9	55204.3	-58649.9
D9	67300.4	-42012.2
D9	66706.9	-15703.2
D9	50718.7	-17953
D9	64631.2	10382.2
D9	65700.7	-51685.7
D9	27999.6	-20907.7
D9	34377.9	37249.3
D9	67671.6	18365.3
D9	37020.7	-17907.3
D9	66453.2	-22389.2
D9	19962.7	41036.6
D9	65467.9	-21139
D9	54916.6	-77179.3
D9	51854.5	-55434.6
D9	-36449	7394.71
D9	63671.4	-44591.8
D9	44259.9	-12817.9
D9	26366.1	1939.75
D9	7921.16	-2437.27
D9	51465.7	-21834.7
D9	-52730	32512
D9	2258.9	-9704.4
D9	58935.3	-75477
D9	37360.2	-11429.3
D9	33646.4	25932.5
D9	51808.6	26743.8
D9	45262.4	-5791.16
D9	68120.3	-98245.2
D9	37226.6	-11307.5
D9	25035.1	-1936.51
D9	65207	-66100.2
D9	55411.9	-35101.4
D9	33018	71724.4
D9	58292.1	-45798.7
D9	30571.8	-1384.04
D9	66069.8	-11788.5
D9	54920.3	-56141.6
D9	66090.9	21912.8
D9	64907.4	-67761.2
D9	-52042.1	61329.8
D9	66532.5	-50358.7
D9	37404.2	63629.8
D9	44940.6	-26213.9
D9	47551.4	-10476
D9	63609.4	-56248.3
D9	37571.9	29322.7
D9	67239.2	-46354.3
D9	23230.9	5993.05
D9	63966.4	-58085.3
D9	19854.6	37535.6
D9	53459.1	-63537.6
D9	40896.8	-14022.1
D9	41422.8	7296.02
D9	51356.6	-18877.8
D9	25649.1	-4576.59
D9	24123.3	37657.9
D9	1576.16	-9914.91
D9	66700.9	-46419.8
D9	32211.8	75076.4
D9	-12943.5	3197.84
D9	56535.3	9649.13
D9	56845.6	-53134.5
D9	36851.1	-10406.4
D9	5525.77	18904.9
D9	61380.2	-65874.7
D9	-49174.7	61653.9
D9	64129.6	-37902.7
D9	60989.6	-54447.3
D9	32840.6	-13812.1
D9	64775	-72526.1
D9	65092.7	-53602.7
D9	65641.7	-51917.2
D9	57196.5	-51781.7
D9	64919.4	-53211.1
D9	38562.9	42396.4
D9	65483	-19303.6
D9	36884.5	-86465.1
D9	65257.2	-28104.3
D9	40593.8	-15726
D9	48793.6	-13516.7
D9	23582.5	1817.73
D9	33084.1	47402.2
D9	58127.1	-70892.7
D9	-27663	49344.3
D9	25591.1	39704.2
D9	20698.5	-13624.5
D9	38171.8	603.838
D9	58457.2	-49922.1
D9	45306.4	-10590.4
D9	31272.7	72850.8
D9	64974.6	-39527.2
D9	57180	-26577.8
D9	64937.8	-72145.2
D9	3955.79	-7197.76
D9	41472.9	-11475.2
D9	60469.7	-38390.5
D9	48663.4	-51194.1
D9	66904.9	-17527.5
D9	23054.2	37573.3
D9	58828.4	-48988.9
D9	67079.1	-557.859
D9	67683.5	14760.3
D9	66239.6	22474
D9	53129.1	-23707.1
D9	54406.6	-56031.4
D9	52741.1	-21006.3
D9	63633.2	-49863.1
D9	73899.9	-105728
D9	56403.3	-57355.7
D9	63875.7	22519.2
D9	59902.9	21545.5
D9	35594	-30009
D9	65299.5	-12090.9
D9	65332.1	-46848.7
D9	57086.9	-11639.3
D9	54360.4	-27238.9
D9	36119.6	22844.7
D9	67123	7114.68
D9	-56211.4	34924
D9	63549.9	-46403.8
D9	60480.9	-11770.8
D9	67042.1	-5595.77
D9	32805.7	71867.6
D9	64954.3	-56065
D9	65868.5	-44460.6
D9	4324.43	1343.42
D9	52608.8	-58786.8
D9	51312.1	-57012.6
D9	-61706.7	44778.2
D9	-52768.3	32179.7
D9	61714.8	-63830.8
D9	46786.4	-11549.4
D9	-32079.7	41583
D9	61834.3	-49209.5
D9	29297.6	58350.8
D9	65119.8	-54890.1
D9	18774.1	2165.29
D9	66388.2	-51685.3
D9	38560.5	-6900.06
D9	59948.7	-60726
D9	45477.8	-9208.46
D9	61480.2	-52050.9
D9	64887.9	-92987.7
D9	50108.3	32178
D9	13794	-4600.83
D9	54927.8	-61837.5
D9	49414.2	-13677.5
D9	65543.6	-3923.34
D9	62393.8	-14914.6
D9	67373.7	14287
D9	51334.6	-22576
D9	14183.5	40525.1
D9	64336.7	-51308.3
D9	-36323	9494.77
D9	28017.5	25337.5
D9	58920.7	-35570.6
D9	65474.7	-22002.6
D9	-37999.4	5556.36
D9	38649.8	-8789.05
D9	41359.3	-4237.73
D9	7974.9	-9097.9
D9	14222.6	-15021.9
D9	62886.3	-59638.5
D9	66028.1	-56534.7
D9	59467.2	-66500.8
D9	63763.3	-36500
D9	62887.8	-64618.7
D9	65011.9	-53101.7
D9	33183.2	-16286.1
D9	66873.4	8084.3
D9	66613.7	-49135.1
D9	67526.5	15183
D9	32671.1	34069.1
D9	53112.3	17038.2
D9	56777.2	-63883.9
D9	24424.4	-4910.41
D9	49627.1	-14051.8
D9	66580.2	-24530.3
D9	31209.8	-5881.31
D9	66300	21536.9
D9	60597	-34552.1
D9	39001.3	-3115.71
D9	43260.4	46927.4
D9	16945.2	3220.61
D9	32014.2	36235.6
D9	66740.3	-5038.72
D9	38233.3	35227.3
D9	62112.5	-60960.2
D9	64378.3	-84030
D9	48490.3	-10115.6
D9	29504.5	-21791.2
D9	53890.5	12171
D9	34465.8	-3781.1
D9	31835.2	75352.2
D9	41497.2	-12530.7
D9	54295	-54913.1
D9	51265.6	-54850.8
D9	56274.4	-72001.7
D9	65762.8	-52104.6
D9	64426.2	-39696.8
D9	25184.3	-16738.4
D9	55736.7	-10838.3
D9	66064.3	-51089.7
D9	54333.9	-20775.8
D9	32745.7	-14109.1
D9	53485.5	-61045.4
D9	42985.9	12088.6
D9	14039.3	1235.94
D9	52548.8	-55001.3
D9	59242.2	-14014
D9	49881.7	23370
D9	67138	7306.46
D9	2586.23	-4857.19
D9	-2200.02	-1654.94
D9	43034.5	-14413.6
D9	24998.1	-15598.7
D9	17960.9	51734.4
D9	62849.1	-43061.2
D9	58402.6	21252.3
D9	50411.1	-25293.2
D9	64954	-68516.7
D9	50300	-26521.5
D9	64528.7	-79016.6
D9	-38923.2	13844.6
D9	80867.9	-111011
D9	57731.7	-55972.7
D9	36976.2	37164.1
D9	58342	-56637.3
D9	56209.9	-62729.1
D9	61565.2	-52507.6
D9	23722.6	-9340.98
D9	62164.7	-69084.4
D9	66351.5	-21840
D9	63762.2	-83512.1
D9	64881.9	-52949
D9	51623.8	-20125.2
D9	53890.6	-56390.4
D9	65397	-53452.9
D9	21273.8	718.242
D9	37397.7	-17034.2
D9	63119.2	-39414.3
D9	53232.2	-16733.6
D9	22847.6	33447.9
D9	64300.5	-80369.2
D9	63094.4	-5036.36
D9	43175.1	48097.5
D9	60220.9	-69350.4
D9	57217	-57293.9
D9	40439.4	11159.4
D9	66668.9	-13591.3
D9	3459.97	46913.6
D9	58149.5	-22083.2
D9	63665.7	-54110.8
D9	29784.9	-23249.4
D9	67467	-41229.8
D9	46689.9	-47083.3
D9	33327.5	-26220.5
D9	41178.2	-64998.1
D9	65534.7	16159.1
D9	64006.8	18430.1
D9	64738.9	19585.7
D9	62011.4	16817.9
D9	31677.3	69998.4
D9	22859	-14816
D9	-68093.8	46204.9
D9	25586.1	15543.8
D9	18259.2	92121.6
D9	59600.9	-34072.4
D9	44395.1	-7221.07
D9	36853	-6176.84
D9	32709.6	-24204.3
D9	25970	-17937.1
D9	63885.2	-4388.96
D9	41775.2	-43197.3
D9	48700.5	-13223.6
D9	34963.5	-16508.8
D9	52591.5	-27597
D9	57777.3	-49825.9
D9	64493	-35821.1
D9	32389.9	36500.3
D9	66146.4	-52996.4
D9	303.12	-5853.2
D9	66126.8	-10247.1
D9	11860.1	-410.36
D9	52511.2	-59940.5
D9	52463.6	-73502.5
D9	66768.5	-50717
D9	20483.3	-13490.7
D9	57157.9	-52361.9
D9	52916.4	-29298.1
D9	66458.9	-11706.7
D9	65326.2	-13268.8
D9	33480	-2654.97
D9	23565.1	83987
D9	64931.2	-72347.3
D9	57085.5	-54404.5
D9	26936.7	-24888.3
D9	64597.6	-80094.4
D9	64851.3	-73169.2
D9	65766.6	7388.62
D9	67169.7	-8602.06
D9	66784.6	-12801
D9	67857.2	19508
D9	51754.3	-50847.4
D9	-6892.22	61234.1
D9	64546.6	-48220
D9	51171.7	-14368.7
D9	64822.1	-44256.7
D9	38517.1	20500.6
D9	24326.2	-15432
D9	-60470.5	52907.4
D9	20546.2	-25044.7
D9	66446.1	-29156
D9	63998.8	-87912.5
D9	32354.3	40302.9
D9	60056.5	-65723.2
D9	52088.7	38060.1
D9	66922.4	-22067.4
D9	62359.6	-60244.4
D9	37824.9	-18872.6
D9	66487.3	-18142.1
D9	66263.4	-3996.71
D9	55350.7	-64438.7
D9	6298.33	10770.2
D9	67097.6	7294.12
D9	702.926	43539.8
D9	64389.9	-13687.5
D9	-34176.3	17472.9
D9	65794.2	-45893.2
D9	24679.8	-15883.8
D9	66278.9	-14082.6
D9	31864.1	-8519.49
D9	62139.6	-51515
D9	57872.5	29574.5
D9	47832.9	-68043.8
D9	65073.8	-69832.9
D9	59151.2	21441.9
D9	28858.2	54969.6
D9	13119.8	89673.2
D9	66998.4	21577.9
D9	34514.4	-8526.35
D9	25800.7	58485.9
D9	66166.9	-42970.2
D9	-36422.8	60227.3
D9	21591.4	93652.7
D9	-60822.1	40071.6
D9	64312.1	23540.7
D9	62266.1	-43830.2
D9	23206.2	2261.53
D9	62631.6	-43816.1
D9	67091.7	-37652.6
D9	65802.9	-24075.9
D9	37747.3	28041.5
D9	47400.6	23022.2
D9	48004.5	-10074.6
D9	56933.9	-28753.3
D9	66184.1	-46189
D9	21505.7	-4651.12
D9	-3931.5	-7587.13
D9	34536.7	-45319.5
D9	46101.3	24109.8
D9	68051	18145.9
D9	24007.4	-6179.27
D9	54812.7	-58358.9
D9	67100.7	-2747.17
D9	-4796.29	3544.48
D9	14657	-3728.57
D9	19354.5	35020.5
D9	46091.7	26963.2
D9	57281.8	-41037.6
D9	66222	-386.936
D9	46659	-10357
D9	67687.9	19756.9
D9	34145.9	-8009.78
D9	63530.8	-49894.3
D9	60011.8	-14771.2
D9	62507.9	16805.5
D9	55629.8	29923.7
D9	25411.5	-16045.7
D9	65307.8	19767.1
D9	38951.8	-6201.4
D9	40419.5	-4637.73
D9	27604.2	-16690.9
D9	63633.5	-83681.9
D9	57060.7	-26933.9
D9	21513.9	94050.3
D9	29511.9	-18494.1
D9	65919.9	15412.5
D9	64678.2	-49407.8
D9	32266.5	43386.5
D11	-39290.4	16057.2
D11	82471.7	-114268
D11	73504.2	-105455
D11	38211.8	-64425
D11	-46543.4	20592.1
D11	74684.2	-109246
D11	91977.3	-112859
D11	52670.9	-69465.2
D11	17172.5	-17762.3
D11	-27040.1	30051.4
D11	37162.5	-64139.5
D11	56779.5	-85852.3
D11	29051.5	-21520.3
D11	-62864.4	51766
D11	-42845.1	9824.99
D11	60642.9	-92537.1
D11	68894.3	-120437
D11	-8384.75	-4506.45
D11	80313.3	-112894
D11	3697.31	42491.1
D11	49192.6	-68864.2
D11	-42582.1	9280.42
D11	63284.8	-87200.1
D11	56227.8	-79511.1
D11	22025.1	-17879.4
D11	77471.9	-111837
D11	65024.3	-98118.9
D11	-62242.9	43443.7
D11	-4434.65	-8053.78
D11	-8927.23	-3872.2
D11	61354.2	-93484.4
D11	62121.4	-98362.9
D11	55159.4	-63266.5
D11	67101.2	-101270
D11	-52250.2	31607.2
D11	-38724.3	3402.05
D11	-61474.3	40093.6
D11	70812.3	-109443
D11	-53673.4	33656.8
D11	22640	-17868.4
D11	-36613.5	6260.66
D11	62554.2	-89469.4
D11	63059.3	-92748.6
D11	-63945.6	52933.8
D11	13845.8	-65002.7
D11	-40970.5	42978.2
D11	80809.1	-113534
D11	61119.1	-96587.8
D11	-14623.4	2648.18
D11	-42663.1	25566.9
D11	-50340.9	52063.5
D11	61342.6	-92417
D11	71943.1	-106373
D11	61343.6	-91560.5
D11	19321.3	-17969.2
D11	62882.1	-96769.6
D11	43731.7	-66331.8
D11	42214.7	-42493.1
D11	50844	-68873.8
D11	63435.9	-112998
D11	59676.2	-88373.8
D11	-42381.8	8372.32
D11	55974.9	-81639.4
D11	34568.7	-31571.7
D11	-10657.5	62093.6
D11	-43141.7	11215.5
D11	63334.4	-92542.8
D11	-350.008	-10365.9
D11	61531.6	-98890.3
D11	39228.2	-37827.9
D11	11780.6	-14796.4
D11	-38444.2	2922.24
D11	-48221.8	24223.5
D11	77518.7	-110492
D11	-22138.4	6792.57
D11	61268.1	-92366.9
D11	38902.7	-46135.9
D11	-18481.6	11112.7
D11	36187.8	-28474.5
D11	-22640.5	32745.5
D11	21128.3	-16350.3
D11	8717.45	-15010.6
D11	-43791.8	13572.5
D11	55150.8	-63726.7
D11	-18381.2	5415.56
D11	68262.2	-102409
D11	-21509.4	7713.98
D11	-42533.6	8549.38
D11	74477.8	-108199
D11	62527.5	-91128.2
D11	-53687.9	33264.3
D11	70299.9	-104736
D11	70711.7	-102875
D11	57249.6	-84883.1
D11	-53051.4	32768.7
D11	45180.8	-67643.3
D11	54392.9	-99692.6
D11	42372	-65514.7
D11	67311.2	-101322
D11	91952.7	-109701
D11	-41242.9	8011.56
D11	61050.1	-97042.1
D11	47172.6	-62198.9
D11	95995.7	-129132
D11	63770.3	-99237.8
D11	60515.1	-92327.7
D11	54320	-78398.1
D11	72833.7	-107160
D11	-72513.6	57656.5
D11	36419.8	-64083.6
D11	70753.1	-105690
D11	-23306.1	33596.3
D7	-24990.9	71219.7
D7	23376	32300.1
D7	29498.3	79607.4
D7	-25324.6	62354.6
D7	45418.3	23344.2
D7	4298.49	42292.2
D7	-45718	47000.2
D7	31785.9	30031.3
D7	45170.2	-9564.27
D7	27468.8	85840.8
D7	-1590.53	73463.3
D7	29029.2	78090.6
D7	2265.69	41315.5
D7	-926.734	78393.2
D7	-59688.8	55037.9
D7	26433.9	11945.3
D7	22141.5	31718.9
D7	18996	74742.3
D7	-71480.7	46627
D7	33664.6	2186.6
D7	9693.36	40127.7
D7	23598.2	73260.8
D7	23156.9	99321.6
D7	26577.5	34144.3
D7	30116.2	81591.1
D7	28483	50615.8
D7	-39669.9	44144.4
D7	25672.5	95185.5
D7	-1808.75	57551.9
D7	24483.7	38744.8
D7	28914.5	85164.6
D7	24819.3	112316
D7	9562.95	51677
D7	26827	91394.3
D7	26588.2	34373.8
D7	36593.9	38229.4
D7	-93301.8	49203.6
D7	-42929.9	46779.2
D7	31444.1	71426.5
D7	27401.4	48630.4
D7	47034.3	24358.9
D7	23868	88187
D7	14861.1	33190.5
D7	45932	29620.2
D7	55111.3	-35273.3
D7	61721.6	-41050
D7	-68630.8	50971.9
D7	8674.49	14929.2
D7	17342.8	42274.4
D7	17548.6	39484.2
D7	7820.14	78351.3
D7	3534.09	42414.7
D7	-17157.1	75424.5
D7	17893.3	92446.8
D7	6552.95	41871
D7	51389.3	-19252.8
D7	11415.7	42110.1
D7	41544.3	-8267.7
D7	-70469.6	44983.8
D7	50901.3	-1302.09
D7	4238.87	43209.6
D7	16243.8	70427.7
D7	31394.6	69531.2
D7	15367.4	39198.5
D7	-46467.3	47106.1
D7	12986.2	49487.5
D7	12380.6	44040.2
D7	53052.3	28658.1
D7	29657.4	79590.9
D7	1188.25	45903
D7	-63414.8	50952.3
D7	2921.76	41516.2
D7	15943.9	42508.4
D7	44066.4	8589.02
D7	20287.7	53062.9
D7	28710.5	30435.7
D7	2391.1	45257.5
D7	29470.6	82712.9
D7	-14324.3	47893.9
D7	38678.2	40000.9
D7	-1187.05	54352.7
D7	30513.7	69008.2
D7	42564.6	6688.11
D7	-68035.3	48953.6
D7	-155.013	43179.5
D7	21143.5	25412
D7	-44384.9	47662.1
D7	-74508.2	44496.1
D7	-74011.9	44961.6
D7	-54133.9	53517.8
D7	-46795.8	48205.2
D7	-93021.1	49602.5
D7	16312.4	40949.8
D7	22522.1	32875.9
D7	27772.6	56567.3
D7	-46062.1	46804.6
D7	-59424.9	52092.7
D7	18378.6	39353.6
D7	-72563.7	46027
D7	52129.6	27758.7
D7	28561.8	78345.9
D7	-1808.52	31736.4
D7	2540.35	42051.1
D7	-80470.4	38836.1
D7	30314.5	74752.2
D7	27160.2	34347.9
D7	32227.7	69289.8
D7	23781.3	36569.9
D7	31772.8	40706
D7	-35173	44718.4
D7	-77398.8	41745.6
D7	28297.8	71632.3
D7	-22014.6	66435.2
D7	10047.3	42336
D7	-75360.6	43446.1
D7	51307.7	25039.7
D7	-24826.7	53306.2
D7	1224.62	43018.9
D7	7384.84	41767.3
D7	-8639.45	62087.1
D7	-9916.05	60384.3
D7	8179.95	78756.6
D7	26528.4	40732
D7	20001	28405.8
D7	40514.5	8770.92
D7	6108.53	49729
D7	33940	61889.4
D7	-76175.7	42784.4
D7	42380.7	12069.9
D7	30443.5	27809.5
D7	-74220.2	44644.3
D7	45718.8	23171.2
D7	-61227.2	54400.5
D7	-8931.91	58373.8
D7	19259.2	38604
D7	-74871.4	43438.3
D7	6965.6	42601.6
D7	63976.1	-50257.9
D7	16429.6	41868.4
D7	9466.23	41446.3
D7	45605.1	23608
D7	27622	72713.8
D7	16982.7	40557.5
D7	13130.9	41956.5
D7	26400.7	53896.5
D7	29974	28812
D7	24956.6	91766.7
D7	25699.8	47495.6
D7	44900.5	8287.85
D7	41231.5	2172.96
D7	36596.4	37207.9
D7	1496.47	43935.9
D7	57153.8	-38503.6
D7	17163.2	86912.3
D7	15926.8	72547.1
D7	35033.9	39408.4
D7	22005	103085
D7	-68549.1	49646.1
D7	12905.3	99721.2
D7	27228.2	88785.2
D7	29597.5	-271.682
D7	39436.8	37525.6
D7	18515.4	41604.7
D7	-46191.2	48459.2
D7	5635.46	58701
D7	46870.9	10835.8
D7	-55175.3	55027.1
D7	-132666	43541.1
D7	29388.7	-1150.8
D7	29482.6	83140.4
D7	-1349.1	55469
D7	4504.62	42095.6
D7	30768.1	64586.8
D7	2886.19	89129.3
D7	28552.4	70270.7
D7	28883.9	84969.2
D7	16306.5	45912.7
D7	66570.1	-51261.8
D7	29679.5	73854.4
D7	17600.6	49774.6
D7	22399.5	35560.7
D7	24943.4	96305.5
D7	24600.3	97006.4
D7	7882.55	38539.3
D7	3025.28	41310.8
D7	20407.5	50179.1
D7	53144	21600.1
D7	-34489.3	19579.9
D7	27821.4	69853.1
D7	14771.3	43749.6
D7	22524.4	33557.2
D7	3604.71	42309.1
D7	8228.38	41688.2
D7	3214	42221.4
D7	-70919.7	46537.7
D7	32107.2	70209.7
D7	37443.3	7766.58
D7	-12317.9	49239
D7	28754.8	87277.6
D7	25052.4	23588.1
D7	20834.1	36029.7
D7	-3445.84	59871.5
D7	-23191	74263.5
D7	-12527.1	63474.4
D7	-25405.9	44996.4
D7	-74786.9	43689.7
D7	-40009.8	52413.4
D7	11973.2	42089.7
D7	27587.6	68589.7
D7	-66487.4	57252.3
D7	15754.9	71699.8
D7	23273	16920.2
D7	21694.3	34408.6
D7	41967.2	54575.3
D7	-63737.1	50521.3
D7	23567.2	77946.4
D7	-11195.5	45935.6
D7	-46933.2	48556.3
D7	6286.35	56138.7
D7	4582.68	41805.4
D7	12454	40523.6
D7	22745.8	33935.7
D7	13981	47883.3
D7	-46829.2	47733.8
D7	-74335	44269.2
D7	47730.8	6068.31
D7	-31767.4	49068.7
D7	10948.5	93249.4
D7	-46746.3	48210.1
D7	13093.8	41286.2
D7	25379.7	33270
D7	27726.8	69147.2
D7	-71499.6	45932.9
D7	18473.4	46847.4
D7	8074.51	43762.9
D7	2513.53	50115.1
D7	-14253.7	45782.4
D7	44750	21688.3
D7	13020.3	75571.2
D7	49768.6	31752.1
D7	22273.6	109430
D7	-70375.1	57601
D7	21723.9	81260.6
D7	15252.5	6488.83
D7	64257.4	-41756
D7	43586.8	21591.2
D7	28222.5	27911
D7	49440.9	1669.62
D7	-61688.7	58685.8
D7	-56480.7	53953.9
D7	14032.6	42172.5
D7	33884.6	34650.7
D7	41083.8	-8594.48
D7	17610.2	35252.2
D7	12907.2	40706.1
D7	25664.3	26562.2
D7	-70011.3	47526.5
D7	31286.7	72775.9
D9	31444.2	-13208.9
D9	48170.9	37683.4
D9	65338.2	-50236.1
D9	63327.9	23197
D9	60500.7	-67743.7
D9	42756.8	15159.2
D9	31150.6	43727.8
D9	65929.4	-43577.5
D9	66481.7	-51472.5
D9	35764.4	-9299.87
D9	56678.7	-6250.36
D9	65972.4	-47958.8
D9	66832.4	-48142.5
D9	31290.4	-15356.3
D9	7899.43	11361.1
D9	52920.9	-67553.4
D9	57580.8	-52633.6
D9	47099.9	-5082.82
D9	49136	25221.3
D9	39332.6	25850.3
D9	41854.4	13325.7
D9	19838.3	230.745
D9	28186.3	-16873.4
D9	64766.9	-59045.9
D9	63883.9	-79205
D9	62917.8	17520.5
D9	24357.8	-14290.9
D9	57238.2	-59650.3
D9	61599.8	18898.8
D9	55346.2	-59432.9
D9	-35770.6	10594.7
D9	54170.6	-15110.6
D9	47281.4	113.831
D9	7349.38	26497.6
D9	48428.9	-10291.3
D9	65102.2	-49052.5
D9	27716.3	1738.51
D9	26004	-9598.01
D9	14018.5	46265.3
D9	62699.3	-65079.5
D9	22453	-12070.4
D9	66642.1	-50161.8
D9	63450	-39161.8
D9	29380.2	63520
D9	35932.4	-6231.25
D9	24188.3	-11849.1
D9	60326.7	-39516.6
D9	66390.4	-52349.4
D9	64067.1	-51129
D9	71907.1	-112282
D9	53076.9	26514.8
D9	66708.2	-49869.7
D9	66400	-53330
D9	40586.9	-5903.55
D9	2747.63	-9554.9
D9	65142	5577.79
D9	44857.3	21985.9
D9	51352.5	-5464.14
D9	66534.5	-49640.9
D9	61981	-88702.6
D9	42253.7	48700.3
D9	41888.7	48044.1
D9	66071.9	-18777.2
D9	67144.4	-48582.7
D9	59584.5	21215
D9	49415.9	28989.3
D9	34776.6	-13617.9
D9	22926	-63262.9
D9	31205.1	-14943.2
D9	21386.2	-23664.8
D9	27810.9	1559.25
D9	61913	19488.2
D9	70385.7	-112439
D9	54961.8	-55883.1
D9	43376.4	21193.2
D9	58845	-41621.3
D9	48318.1	29225
D9	25023.4	-31084.7
D9	46460.4	4521.44
D9	30720.7	-14006.4
D9	31404.3	-14818.8
D9	48693.1	33907.5
D9	46513.2	22676.9
D9	39127.1	12730.4
D9	15516.1	12238.2
D9	46680.2	28337.1
D9	31168.5	-14910.2
D9	40546.6	-13503.3
D9	65969.2	-47004.3
D9	56360.4	15806.8
D9	66903.5	-21728.6
D9	9523.09	7416.54
D9	66606.8	-53507
D9	49125.7	7593.91
D9	47499	-6637.2
D9	36014.1	59302.7
D9	55965.5	13113.9
D9	64344.3	-50135.2
D9	13365.5	56.4213
D9	24248.3	-28232.4
D9	66591.9	-49824.8
D9	13012.7	-3148.78
D15	99792.2	-133128
D15	96552.9	-130172
D15	115627	-147134
D15	94465.6	-142603
D15	93604.5	-134945
D15	115475	-150009
D15	88350.1	-118343
D15	105966	-142405
D15	93602.3	-131687
D15	-34910.8	4348.43
D15	122489	-149331
D15	79201.8	-131348
D15	15759.6	-63494.1
D15	125351	-150084
D15	123808	-149648
D15	120897	-150231
D15	106596	-146074
D15	124493	-149852
D15	88388.4	-125455
D15	124062	-149880
D15	116080	-147255
D15	84954.3	-124666
D15	91507.3	-123710
D15	27760.6	-42586.8
D15	-42899.8	11148.6
D15	35635.1	-93235.2
D15	72432.3	-113281
D15	108509	-141383
D15	106026	-142347
D15	111160	-144207
D15	89653.2	-141475
D15	120373	-150002
D15	98660.9	-109170
D15	90835.8	-135028
D15	123572	-150242
D15	97990.4	-139204
D15	113986	-146873
D15	97047.7	-133733
D15	106046	-140188
D15	122942	-149523
D15	-86644.2	-40111.3
D15	124290	-150099
D15	85737.9	-131691
D15	111902	-145830
D15	119373	-148628
D15	94425.5	-135533
D15	106341	-143946
D15	122695	-149426
D15	57706.1	-81855.6
D15	91523	-129849
D15	50103.5	-102177
D15	93528	-138565
D15	-3370.87	-75938.3
D15	90995.8	-119671
D15	92374.1	-136202
D15	-2922.37	-75709.2
D15	95804.7	-131139
D15	84766.1	-124530
D15	-1809.62	-74962
D15	104500	-138812
D15	78726.1	-126615
D15	-85640.3	-40719.1
D15	-85823.6	-40563.9
D15	28947.4	-96313.3
D15	-37597.6	4014.18
D15	85587	-125311
D15	-40946	5004.9
D15	116410	-150087
D15	-34167.1	4512.9
D15	102742	-136989
D15	14046.8	-64917.3
D15	96879.3	-131392
D15	122543	-150180
D15	118074	-147887
D15	98257.1	-134424
D15	125330	-149944
D15	-3792.29	-8866.51
D15	93214.6	-126726
D15	79114.8	-124346
D15	14904.9	-62630.7
D15	117336	-148910
D15	117482	-150099
D15	105980	-139294
D15	98910.3	-134272
D15	83734	-132888
D15	-79454	-43421
D15	122286	-149257
D15	101704	-142945
D15	111312	-143616
D15	112666	-148061
D15	93936.2	-145440
D15	89961.8	-121566
D15	125118	-150062
D15	100722	-134752
D15	122816	-149771
D15	69703.4	-117366
D15	108443	-146277
D15	100319	-135762
D15	109082	-142461
D15	87687.5	-118142
D15	125610	-149999
D15	119749	-150209
D15	107300	-144253
D15	103739	-143901
D15	72078.5	-126530
D15	-38304.6	3191.99
D15	123979	-149863
D15	124096	-150247
D15	95363.3	-129981
D15	99116.1	-133139
D15	16774	-62620.1
D15	110715	-147379
D15	72532.2	-119714
D15	118193	-150203
D15	118105	-148650
D15	86731.8	-118253
D15	101301	-135593
D15	101667	-135348
D15	-3317.47	-76082.5
D15	93571.7	-126755
D15	109067	-143233
D15	122303	-150022
D15	96657.7	-139871
D15	115501	-148691
D15	125678	-150125
D15	101694	-144731
D15	77773	-129911
D15	111384	-144136
D15	103314	-137498
D15	-79129.1	-43585.2
D15	121995	-149755
D15	94775.2	-117572
D15	92199.4	-125232
D15	117397	-148144
D15	113527	-148223
D15	90281.1	-135305
D15	-16551.4	3950.77
D15	123642	-149665
D15	101040	-136202
D15	102966	-148686
D15	115192	-146406
D15	25196.1	-47893.3
D15	108527	-141976
D15	12427.8	-19673.6
D15	97720.9	-131344
D15	88420	-123761
D15	99793.9	-133383
D15	-3453.02	-76083.5
D15	98721.3	-131750
D15	87565.4	-136817
D15	124958	-150230
D15	113041	-148679
D15	123923	-150230
D15	119745	-148704
D15	-40674	5804.86
D15	101739	-135491
D15	122099	-149272
D15	86636.9	-125006
D15	29270.7	-95993.4
D15	15661.9	-63110
D15	118550	-150341
D15	112023	-146671
D15	-2537.83	-75446.3
D15	107260	-146200
D15	122007	-150183
D15	124108	-149707
D15	90083.7	-121795
D15	-84918.3	-40955.3
D15	-4021.96	-10005.2
D15	-86399.1	-40213.3
D15	102796	-144542
D15	111648	-146893
D15	84108.8	-129327
D15	92325.4	-120784
D15	97381.7	-130627
D15	28886.9	-96411.7
D15	104083	-141789
D15	114834	-146271
D15	92406.3	-127514
D15	122152	-150010
D15	83692.7	-134388
D15	110923	-144491
D15	-32099.3	5312.16
D15	124087	-150134
D15	101967	-136302
D15	124623	-150320
D15	105942	-145374
D15	125561	-150075
D15	101585	-135723
D15	116540	-146997
D15	-3314.33	-75901.3
D15	-1194.43	-74477.6
D15	43101.7	-63957.3
D15	104213	-137466
D15	109298	-145193
D15	36688.2	-59188.6
D15	48483.6	-100793
D15	115954	-148863
D15	95157.7	-146112
D15	123721	-149920
D15	98998.9	-136093
D15	107325	-149334
D15	-86100.7	-40350.2
D15	105479	-144884
D15	110027	-144478
D15	97983	-131665
D15	118242	-147765
D15	119757	-150220
D15	97928	-133952
D15	123571	-150095
D15	10496.2	-66533.4
D15	102788	-136268
D15	113234	-145745
D15	36698.8	-91524.5
D15	35275.8	-91828.5
D15	97123.5	-135783
D15	103942	-149022
D15	108966	-149258
D15	72417.8	-117628
D15	96915.2	-130711
D15	87552.6	-133569
D15	-3348.3	-76105.4
D15	124745	-149903
D15	97275.8	-130066
D15	100808	-145374
D15	101673	-144192
D15	112142	-144169
D15	87222.4	-137659
D15	78356.4	-120424
D15	99093	-136669
D15	107382	-143289
D15	104106	-138672
D15	120329	-148584
D15	102518	-135832
D15	104971	-145537
D15	108770	-142273
D15	96158.3	-139357
D15	120001	-150070
D15	124886	-150017
D15	82653.7	-132177
D15	120038	-149943
D15	84849.4	-125733
D15	28940.5	-96340.1
D15	101789	-135991
D15	120654	-149970
D15	125715	-150117
D15	75354.2	-107531
D15	105155	-138465
D15	30828.9	-94895.4
D15	81754.8	-124674
D15	93977.1	-135136
D15	104319	-137602
D15	97929.5	-136752
D15	101718	-148575
D15	91677.9	-144497
D15	125569	-149965
D15	-65712.1	-48296.7
D15	118067	-148557
D15	124966	-150079
D15	-42481.9	9480.93
D15	80790.8	-120680
D15	111613	-149416
D15	94198.5	-123919
D15	115757	-146557
D15	90899.4	-134266
D15	104272	-137763
D15	116153	-149075
D15	104513	-138318
D15	122136	-150362
D15	121856	-149336
D15	125431	-149913
D15	-3286.96	-76088.6
D15	109396	-145047
D15	94685.6	-127772
D15	98854.6	-133588
D15	98403.5	-135544
D15	75081.5	-108272
D15	125628	-150243
D15	113677	-145736
D15	125350	-150110
D15	125602	-150060
D15	85402.6	-115865
D15	70910.7	-123798
D15	81722.9	-120387
D15	88574.4	-132990
D15	102291	-136503
D15	92832.9	-136823
D15	96092.4	-132750
D15	101921	-135480
D15	-82547.4	-42103.7
D15	119340	-150219
D15	122723	-149282
D15	91147	-136298
D15	31132.4	-95053.3
D15	16121.6	-62987.9
D15	104211	-145207
D15	112539	-148545
D15	120373	-148921
D15	93365.4	-145124
D15	107504	-140981
D15	112762	-145250
D15	116390	-148122
D15	125797	-150105
D15	118589	-149328
D15	125369	-150135
D15	36630.9	-93273.1
D15	-794.473	-74308.8
D15	90812.3	-126951
D15	89759.9	-121161
D15	101435	-138076
D15	125462	-149878
D15	115884	-149163
D15	116452	-149971
D15	-2862.5	-75675.4
D15	23234.3	-27421.8
D15	70872	-101021
D15	112690	-146891
D15	98481.7	-133520
D15	30076.1	-95772
D15	-3193.32	-75898.6
D15	86752	-118484
D15	96254.1	-129060
D15	116587	-146897
D15	115989	-149106
D15	90249.7	-129582
D15	102402	-143899
D15	123417	-149631
D15	112338	-147920
D15	98240.9	-135465
D15	117250	-148236
D15	98639.3	-131749
D15	93244.5	-125566
D15	97581.1	-139930
D15	105542	-144454
D15	97886.7	-136276
D15	100505	-134406
D15	103593	-137000
D15	122232	-149224
D15	92424.4	-120652
D15	104399	-147822
D15	104750	-137988
D15	100906	-145258
D15	91609.6	-142432
D15	77818.5	-116280
D15	42622.8	-93645.7
D15	-2729.34	-10552.4
D15	122878	-149551
D15	40661.8	-94520.9
D15	124009	-150101
D15	106475	-143162
D15	110724	-148894
D15	110618	-147943
D15	63866.1	-114388
D15	86567.4	-116540
D15	-3117.14	-75798
D15	76873.2	-109657
D15	99299.5	-141355
D15	105851	-146737
D15	123316	-149565
D15	-85824.7	-40496.1
D15	115610	-148782
D15	96036.4	-145882
D15	102930	-136502
D15	105590	-138867
D15	40729.7	-93951.7
D15	-39019.9	3466.11
D15	104933	-138214
D15	84816.1	-115617
D15	29736.7	-95429.8
D15	93776.4	-127552
D15	95577.1	-129303
D15	93315	-122158
D15	118802	-148112
D15	125160	-150098
D15	123859	-150219
D15	85403.8	-115264
D15	108680	-148153
D15	106779	-149117
D15	111896	-147336
D15	87812.1	-132069
D15	104399	-140197
D15	116352	-148745
D15	73706.6	-119896
D15	14641.5	-62566.9
D15	94179.1	-128958
D15	90425.7	-114004
D15	104606	-149102
D15	81787.8	-112732
D15	98892.2	-140102
D15	116769	-148532
D15	97842.3	-133198
D15	78518.2	-127133
D15	87847.3	-134478
D15	99493.8	-141898
D15	-86669.9	-40113.1
D15	98390.4	-132888
D15	-1997.59	-75099.1
D15	108604	-143957
D15	101511	-134919
D15	125332	-150097
D15	94474.9	-139688
D15	111925	-146699
D15	121035	-150247
D15	124781	-150121
D15	1004.21	-72890.7
D15	94279.8	-127688
D15	125746	-150156
D15	125333	-149872
D15	-34207	4386.82
D15	105150	-146200
D15	26147.4	-36273.3
D15	96758.3	-138091
D15	107792	-148016
D15	-2722.04	-75548.7
D15	110628	-147104
D15	86091.8	-121372
D15	91359.9	-126341
D15	43250.9	-95969.1
D15	124741	-149857
D15	117715	-148625
D15	66946.3	-117631
D15	97158.4	-131399
D15	115929	-149871
D15	122596	-150215
D15	110019	-143544
D15	105531	-145150
D15	36744.6	-91250
D15	101925	-145474
D15	107954	-148936
D15	125305	-150072
D15	112727	-148448
D15	125621	-150119
D15	104989	-145985
D15	62057.2	-115196
D15	117338	-147688
D15	15654.6	-63684.9
D15	101184	-144025
D15	119695	-149653
D15	103608	-136927
D15	116714	-149706
D15	123708	-150032
D15	118829	-150191
D15	97570.1	-130618
D15	15274.1	-22528.5
D15	117434	-148640
D15	125308	-149938
D15	93884.8	-130123
D15	88652.2	-119650
D15	94190.2	-111616
D15	94230.4	-115555
D15	119407	-148882
D15	-86711	-40147.9
D15	82268.8	-125672
D15	-946.936	-74328.2
D15	2383.63	-71946.5
D15	15968	-62871.8
D15	124333	-150429
D15	125472	-150051
D15	-3357.44	-76011.8
D15	113606	-145988
D15	108276	-141951
D15	43969	-96171.1
D15	-9198.9	-3547.32
D15	106374	-146841
D15	105853	-139161
D15	-3376.86	-75962.6
D15	117118	-150124
D15	12890.1	-61891.2
D15	10161.9	-16742.1
D15	-5247.92	-8731.51
D15	92899.4	-135171
D15	125586	-150079
D15	120788	-150103
D15	119347	-149303
D15	89557.5	-117051
D15	102504	-137400
D15	75459.9	-120166
D15	-1768.43	-11462.1
D15	65511.3	-119788
D15	119262	-149362
D15	105706	-138878
D15	38467.1	-92926.3
D15	110615	-149520
D15	-40858.3	5351.52
D15	118910	-148972
D15	112539	-149118
D15	121893	-150157
D15	116523	-148756
D15	99866.7	-132964
D15	82256.4	-137181
D15	77405.6	-110172
D15	74740.9	-123079
D15	122524	-149423
D15	102654	-136348
D15	97339.7	-135360
D15	124940	-150106
D15	108148	-141867
D15	97041.2	-131226
D15	92020	-125468
D15	125677	-150209
D15	123290	-150043
D15	119491	-150218
D15	77765.5	-131791
D15	114400	-149328
D15	108633	-142429
D15	107282	-147798
D15	96340.7	-143297
D15	36791.7	-91796.1
D15	-85976.9	-40481.1
D15	93896.9	-127554
D15	111865	-146814
D15	124446	-150057
D15	35852.7	-93200.8
D15	99968.7	-133534
D15	93823.9	-128493
D15	82497.3	-126215
D15	106554	-139945
D15	94926.1	-135877
D15	118458	-147839
D15	-18460.1	31039.1
D15	122340	-150013
D15	-86165.8	-40308.1
D15	124659	-149785
D15	9257.51	-67344.7
D15	4356.56	-70365.8
D15	103796	-139231
D15	100888	-134898
D15	101876	-136235
D15	99668.9	-134980
D15	-3281.68	-75958.7
D15	93694.5	-127752
D15	84533.9	-126300
D15	125648	-150205
D15	124736	-149757
D15	123225	-150229
D15	113343	-149453
D15	101904	-142713
D5	1094.64	44651.7
D5	-73758.8	44267.2
D5	-10006.7	61016.2
D5	2651.77	59245.1
D5	-3480.02	60743.2
D5	-3344.14	49009.6
D5	-14288.2	62675.7
D5	-68880	49513.7
D5	15822.7	42236.4
D5	21518.2	112192
D5	24689	110434
D5	-23013	45156.2
D5	-62220	53988.3
D5	6403.07	76696.6
D5	26808.1	39421.5
D5	26007.4	39652.8
D5	-39544.5	46034.8
D5	551.825	86545.7
D5	20471.3	96929.1
D5	24213.4	89582.8
D5	21571.8	46018.8
D5	22234.7	36741.8
D5	26942	90667.7
D5	3910.57	42458.2
D5	-13309	48604.6
D5	-61448.1	53378.7
D5	-25236.8	48162.9
D5	-74288.4	43602.8
D5	25152.5	112435
D5	-56778.1	53592
D5	-25601.3	58092.6
D5	16399.9	41347.5
D5	-79428.4	39816.3
D5	-69169.9	49124.9
D5	16112.8	41708.4
D5	-12470.8	66154.8
D5	-29810.7	48659.7
D5	12535	48411.6
D5	-33996.8	43860.2
D5	-11533.8	57028.9
D5	801.038	67950.4
D5	-72423.2	45930.6
D5	20433.7	42846.8
D5	-64359	50518.1
D5	12352.1	41988.7
D5	27531	90765.6
D5	-74824.6	44036.1
D5	21330.1	111063
D5	5940.92	41456.2
D5	-105911	44998.4
D5	26987	90391.3
D5	3710.21	47807.8
D5	26697.8	74543.5
D5	31890.4	65255.4
D5	-15328.8	73252.1
D5	-62492.8	53665.6
D5	21728.6	102016
D5	-38231.2	51517.1
D5	-77959.2	41210.3
D5	22376.6	85128
D5	29597.9	43643.7
D5	-41622.2	45855.7
D5	-75602.4	42653.1
D5	28607	78697.7
D5	-9546.73	47150.2
D5	28521.9	74273.6
D5	-34349	43225.7
D5	22511.7	34316.2
D5	5167.36	58704.2
D5	-1407.28	57372.3
D5	-63233.7	56037.6
D5	-11628.9	49203.9
D5	-3226.08	69253.2
D5	7321.25	44593.6
D5	-37085	70267
D5	-79439.1	39551.3
D5	-75508	43504.1
D5	-62921.1	52697.5
D5	33022.5	40355.2
D5	-1502	53498.7
D5	-75048.3	43683.9
D5	27475.8	89500.9
D5	-77063.6	41871.9
D5	-74756.7	43184.9
D5	-60398.5	53144.8
D5	-52210.4	60515.2
D5	-79169.4	40141.6
D5	10361.7	105362
D5	23327.1	110475
D5	-77915.3	41310.3
D5	-61412.6	57587.4
D5	-74288.5	44418.9
D5	4047.35	45290.4
D5	3407.65	43126.9
D5	17460	100094
D5	39174.6	35908
D5	-46821.2	56285.1
D5	16708	62498.8
D5	-79540	39842.9
D5	-31625.2	69505
D5	15326.5	71128
D5	-47033.6	48339.4
D5	-73676.4	45100.5
D5	29265.2	82688.8
D5	17069.2	111282
D5	-47147.1	48323.6
D5	523.39	65019.6
D5	330.002	56524.1
D5	25000.2	94874.3
D5	-76846.2	42343.3
D5	-19091.5	66767.9
D5	15050.3	39958.6
D5	4358.86	48757.9
D5	15001.2	43359.2
D5	-1148.17	57454.2
D5	-69943.1	46588.3
D5	5448.37	41721.7
D5	568.275	51758.7
D5	-8982.19	52920.8
D5	-13729	67192.6
D5	-61810.5	54222.6
D5	18361.3	45952.2
D5	41177.7	36448.2
D5	16752	44724.9
D5	-45754.1	55665.5
D5	9003.6	43678.6
D5	23782.5	53540.5
D5	28314.3	27379.6
D5	-2993.27	63862.8
D5	-4421.01	60646.3
D5	-38636	45868.1
D5	21500.7	63495.6
D5	-82157.8	37064.9
D5	18413.6	94953.6
D5	-73992.1	44413.2
D5	-78386.1	40119.5
D5	15252.3	41852.4
D5	17376.3	95980.4
D5	-10622.3	45329.7
D5	26109.6	83338.2
D5	22180.1	107399
D5	-73427.1	44002.8
D5	-76551.6	42557.5
D5	18199.3	92786.6
D5	7509.89	55574.8
D5	5386.76	43522.4
D5	-67288.7	49421.8
D5	-14636.1	54639.2
[truncated: 18,002 more rows]

## Sheet: Fig. 1d bottom
Figure 1d bottom left. PCA coordinates				Figure 1d bottom right. Number of differentially secreted proteins
Sample	PC1 (x10^8)	PC2 (x10^8)		Time frame	Deregulation	Value
D1-D2	2.6156	-0.1911		D0-D3	UP	11
D1-D2	1.8949	-0.2045		D3-D5	UP	33
D1-D2	2.3378	-0.3829		D5-D7	UP	155
D3-D4	0.7328	0.5137		D7-D9	UP	81
D3-D4	0.7600	0.4802		D9-D11	UP	20
D3-D4	1.0420	0.1818		D0-D3	DOWN	79
D5-D6	-0.3381	-0.4211		D3-D5	DOWN	14
D5-D6	-0.3932	-0.2999		D5-D7	DOWN	0
D5-D6	0.0182	-0.1717		D7-D9	DOWN	2
D7-D8	-1.0311	-0.9014		D9-D11	DOWN	46
D7-D8	-1.0618	-0.9793
D7-D8	-0.8362	-0.9269
D9-D10	-0.9584	0.0611
D9-D10	-1.0969	-0.4074
D9-D10	-1.2163	-1.1019
D11-D12	-0.8026	1.7376
D11-D12	-0.9533	1.3901
D11-D12	-0.7134	1.6237

## Sheet: Fig. 1e
Figure 1e. Z-score of 155 up-regulated proteins (D7 vs D5)
scRNA-seq data								Secretome
GeneSymbol	D0	D3	D5	D7	D9	D11		GeneSymbol	D0	D3	D5	D7	D9	D11
CDH1	16.9803	13.4242	13.4609	14.4525	16.4124	17.4297		CDH1	16.9803	13.4242	13.4609	14.4525	16.4124	17.4297
PSMD1	22.5076	22.0585	21.5227	22.141	22.5809	22.1477		PSMD1	22.5076	22.0585	21.5227	22.141	22.5809	22.1477
IDH3B	15.8676	15.6019	14.991	15.9088	16.6631	16.0384		IDH3B	15.8676	15.6019	14.991	15.9088	16.6631	16.0384
LAMA4	23.498	23.1473	23.6025	24.014	24.3646	24.2547		LAMA4	23.498	23.1473	23.6025	24.014	24.3646	24.2547
SEMA6A	17.8198	14.8933	14.9982	16.8761	18.3781	19.2717		SEMA6A	17.8198	14.8933	14.9982	16.8761	18.3781	19.2717
TAPBP	15.7782	15.612	15.6355	16.4048	17.2305	16.8764		TAPBP	15.7782	15.612	15.6355	16.4048	17.2305	16.8764
LIPA	18.5273	18.0266	18.0691	18.7684	19.0462	18.87		LIPA	18.5273	18.0266	18.0691	18.7684	19.0462	18.87
GPI	23.5765	23.3626	22.8502	23.4653	23.8639	23.266		GPI	23.5765	23.3626	22.8502	23.4653	23.8639	23.266
LPCAT1	12.81	12.7505	12.1664	12.7741	14.0564	13.1642		LPCAT1	12.81	12.7505	12.1664	12.7741	14.0564	13.1642
PON2	15.6942	15.2784	14.5716	15.5609	15.7841	15.6192		PON2	15.6942	15.2784	14.5716	15.5609	15.7841	15.6192
HLA-C	19.714	19.2277	19.3997	19.8692	20.0915	20.0466		HLA-C	19.714	19.2277	19.3997	19.8692	20.0915	20.0466
ADAMTS2	16.0627	14.4932	14.701	15.4584	15.8451	16.3976		ADAMTS2	16.0627	14.4932	14.701	15.4584	15.8451	16.3976
CTSD	21.5216	20.8859	20.582	21.263	21.7276	21.3724		CTSD	21.5216	20.8859	20.582	21.263	21.7276	21.3724
DDX17	21.9479	21.8212	21.1449	22.2643	22.7537	22.0906		DDX17	21.9479	21.8212	21.1449	22.2643	22.7537	22.0906
GCSH	18.4191	18.5349	18.3238	18.8617	19.2774	18.9375		GCSH	18.4191	18.5349	18.3238	18.8617	19.2774	18.9375
PPT1	18.0142	17.8379	17.6947	18.3148	18.7114	18.4661		PPT1	18.0142	17.8379	17.6947	18.3148	18.7114	18.4661
IDE	20.8929	20.523	20.3862	21.0541	21.4293	20.9113		IDE	20.8929	20.523	20.3862	21.0541	21.4293	20.9113
THBS2	21.9249	20.7679	21.1286	21.7062	22.2517	22.5566		THBS2	21.9249	20.7679	21.1286	21.7062	22.2517	22.5566
IGFBP3	21.0631	19.9738	21.2418	22.3683	23.3444	24.3754		IGFBP3	21.0631	19.9738	21.2418	22.3683	23.3444	24.3754
MATR3	20.626	20.5099	19.9181	20.7877	21.3389	20.8983		MATR3	20.626	20.5099	19.9181	20.7877	21.3389	20.8983
POSTN	19.1279	18.082	18.2413	19.4964	20.327	20.7161		POSTN	19.1279	18.082	18.2413	19.4964	20.327	20.7161
CD55	19.53	18.7981	18.9111	19.5952	20.026	19.4662		CD55	19.53	18.7981	18.9111	19.5952	20.026	19.4662
IL6	18.2181	19.1162	19.0468	20.8953	21.9727	21.2763		IL6	18.2181	19.1162	19.0468	20.8953	21.9727	21.2763
AGPS	11.9354	12.1089	9.35991	12.5832	12.7954	11.4415		AGPS	11.9354	12.1089	9.35991	12.5832	12.7954	11.4415
GLS	14.276	13.7866	13.0406	14.2532	14.8109	14.03		GLS	14.276	13.7866	13.0406	14.2532	14.8109	14.03
CXCL8	19.1257	20.7938	21.061	23.1724	24.3533	23.836		CXCL8	19.1257	20.7938	21.061	23.1724	24.3533	23.836
NRCAM	14.5068	14.0818	13.8591	14.608	15.3187	15.1527		NRCAM	14.5068	14.0818	13.8591	14.608	15.3187	15.1527
COL12A1	24.1104	22.7531	23.1587	23.5527	24.2105	24.5812		COL12A1	24.1104	22.7531	23.1587	23.5527	24.2105	24.5812
NPC2	21.9477	21.1974	21.304	21.6891	22.1061	22.2096		NPC2	21.9477	21.1974	21.304	21.6891	22.1061	22.2096
TDGF1;TDGF1P3	15.7255	13.0532	14.1055	15.5391	16.7133	17.302		TDGF1;TDGF1P3	15.7255	13.0532	14.1055	15.5391	16.7133	17.302
FKBP11	13.0149	13.1234	12.5724	13.6582	14.2761	13.554		FKBP11	13.0149	13.1234	12.5724	13.6582	14.2761	13.554
LTBP2	21.1791	20.0449	20.1596	20.8018	21.4393	22.742		LTBP2	21.1791	20.0449	20.1596	20.8018	21.4393	22.742
BMP4	14.2657	13.2148	14.3525	14.9815	15.4512	15.0672		BMP4	14.2657	13.2148	14.3525	14.9815	15.4512	15.0672
HEXA	21.2599	20.9963	20.9075	21.3987	21.7814	21.568		HEXA	21.2599	20.9963	20.9075	21.3987	21.7814	21.568
LIPG	13.4861	12.8108	12.1598	13.6904	13.4751	13.3007		LIPG	13.4861	12.8108	12.1598	13.6904	13.4751	13.3007
DNASE2	18.6935	18.0599	17.8356	18.3698	18.891	18.705		DNASE2	18.6935	18.0599	17.8356	18.3698	18.891	18.705
AGRN	22.0373	21.8849	22.3788	23.1319	23.5733	22.9977		AGRN	22.0373	21.8849	22.3788	23.1319	23.5733	22.9977
ADAM10	20.7496	20.5398	20.605	21.1128	21.3671	21.2049		ADAM10	20.7496	20.5398	20.605	21.1128	21.3671	21.2049
LAMA5	21.4023	20.8088	21.5451	22.2949	22.9324	22.6951		LAMA5	21.4023	20.8088	21.5451	22.2949	22.9324	22.6951
SPINT1	17.6442	16.9408	17.2402	18.0613	18.8266	18.8014		SPINT1	17.6442	16.9408	17.2402	18.0613	18.8266	18.8014
FIGF	18.4268	18.606	18.7774	19.7206	20.3013	19.8703		FIGF	18.4268	18.606	18.7774	19.7206	20.3013	19.8703
TSPAN3	17.7135	17.4018	17.1847	17.7411	18.1312	17.7933		TSPAN3	17.7135	17.4018	17.1847	17.7411	18.1312	17.7933
CRTAP	20.4978	19.7363	19.6413	20.453	20.967	20.5287		CRTAP	20.4978	19.7363	19.6413	20.453	20.967	20.5287
STC2	21.2141	19.8715	20.2513	21.0951	21.7069	21.5323		STC2	21.2141	19.8715	20.2513	21.0951	21.7069	21.5323
PRSS23	20.1529	19.6477	20.2023	20.9471	21.2519	21.2761		PRSS23	20.1529	19.6477	20.2023	20.9471	21.2519	21.2761
GLUD1;GLUD2	21.4376	21.2642	21.1014	21.8047	22.3803	21.8074		GLUD1;GLUD2	21.4376	21.2642	21.1014	21.8047	22.3803	21.8074
PLAU	21.8893	21.7157	22.2386	22.9675	23.4247	23.1741		PLAU	21.8893	21.7157	22.2386	22.9675	23.4247	23.1741
PLAT	20.1268	19.2744	19.3609	20.3185	20.4037	19.8498		PLAT	20.1268	19.2744	19.3609	20.3185	20.4037	19.8498
CST3	20.4849	19.8601	20.1398	20.9871	21.167	20.7587		CST3	20.4849	19.8601	20.1398	20.9871	21.167	20.7587
COL2A1	20.4624	18.6384	20.2709	20.8421	21.1732	21.0846		COL2A1	20.4624	18.6384	20.2709	20.8421	21.1732	21.0846
APOE	21.9682	21.3027	21.7883	22.7428	23.716	24.4467		APOE	21.9682	21.3027	21.7883	22.7428	23.716	24.4467
FN1	25.7101	24.2127	24.8478	25.5265	26.3482	26.8827		FN1	25.7101	24.2127	24.8478	25.5265	26.3482	26.8827
CSF2	11.7683	10.947	12.0756	13.5244	14.8521	14.2518		CSF2	11.7683	10.947	12.0756	13.5244	14.8521	14.2518
ISG15	20.3515	20.2275	20.2776	20.7667	20.9072	20.2905		ISG15	20.3515	20.2275	20.2776	20.7667	20.9072	20.2905
ICAM1	17.7313	17.3027	17.7666	18.8127	19.6871	19.5227		ICAM1	17.7313	17.3027	17.7666	18.8127	19.6871	19.5227
COL5A2	21.5835	21.756	22.2856	22.9225	23.3236	23.2229		COL5A2	21.5835	21.756	22.2856	22.9225	23.3236	23.2229
CCK	14.1917	15.3681	13.4886	16.6447	15.6611	15.7652		CCK	14.1917	15.3681	13.4886	16.6447	15.6611	15.7652
ANXA2;ANXA2P2	24.5039	24.1645	23.7568	24.5215	25.1487	24.5939		ANXA2;ANXA2P2	24.5039	24.1645	23.7568	24.5215	25.1487	24.5939
DCN	22.7013	22.7746	23.5366	24.1068	24.7392	25.0406		DCN	22.7013	22.7746	23.5366	24.1068	24.7392	25.0406
HEXB	22.3642	21.7397	21.5007	22.0279	22.5036	22.0747		HEXB	22.3642	21.7397	21.5007	22.0279	22.5036	22.0747
CTSB	22.6554	21.5623	22.0521	22.7466	23.5302	23.9718		CTSB	22.6554	21.5623	22.0521	22.7466	23.5302	23.9718
MMP3	23.7705	22.5833	23.4974	25.1588	26.7528	26.8442		MMP3	23.7705	22.5833	23.4974	25.1588	26.7528	26.8442
SOD3	18.421	17.2746	18.243	19.0421	19.5573	19.4108		SOD3	18.421	17.2746	18.243	19.0421	19.5573	19.4108
INHBA	19.6236	18.335	18.8395	20.259	21.2771	21.6178		INHBA	19.6236	18.335	18.8395	20.259	21.2771	21.6178
PDHA1	18.3098	17.9364	17.2592	18.4869	19.0979	18.4743		PDHA1	18.3098	17.9364	17.2592	18.4869	19.0979	18.4743
COL4A2	20.7252	20.8712	21.9096	22.5375	22.963	23.1208		COL4A2	20.7252	20.8712	21.9096	22.5375	22.963	23.1208
HMGB1;HMGB1P1	22.6445	23.5998	23.3259	23.7481	24.1585	23.7423		HMGB1;HMGB1P1	22.6445	23.5998	23.3259	23.7481	24.1585	23.7423
CSF3	18.9221	18.7126	18.809	20.6157	21.7868	21.541		CSF3	18.9221	18.7126	18.809	20.6157	21.7868	21.541
GAA	19.518	18.7682	18.9749	19.6311	20.1394	19.8544		GAA	19.518	18.7682	18.9749	19.6311	20.1394	19.8544
HSPA5	24.8601	24.6221	24.3885	24.9295	25.4201	25.0492		HSPA5	24.8601	24.6221	24.3885	24.9295	25.4201	25.0492
LAMC1	23.8934	23.7848	24.3453	24.8851	25.2547	25.0789		LAMC1	23.8934	23.7848	24.3453	24.8851	25.2547	25.0789
COL6A3	25.0142	24.9251	25.3319	25.9151	26.2641	26.5038		COL6A3	25.0142	24.9251	25.3319	25.9151	26.2641	26.5038
BMP1	21.0666	19.6799	20.3109	20.9194	21.4657	21.9209		BMP1	21.0666	19.6799	20.3109	20.9194	21.4657	21.9209
PDIA4	23.2535	23.4422	23.5102	24.1342	24.6725	24.3529		PDIA4	23.2535	23.4422	23.5102	24.1342	24.6725	24.3529
P4HA1	21.7276	21.3349	21.1247	21.8988	22.3897	21.9118		P4HA1	21.7276	21.3349	21.1247	21.8988	22.3897	21.9118
HGF	19.7985	19.2627	19.7114	20.6165	20.7109	20.0057		HGF	19.7985	19.2627	19.7114	20.6165	20.7109	20.0057
HSP90B1	24.2287	24.1329	23.9922	24.7173	25.2626	24.8578		HSP90B1	24.2287	24.1329	23.9922	24.7173	25.2626	24.8578
MMP9	18.1907	15.6412	15.7006	17.9712	19.8417	20.8715		MMP9	18.1907	15.6412	15.7006	17.9712	19.8417	20.8715
B4GALT1	18.7525	17.6686	17.6382	18.457	18.9418	18.9271		B4GALT1	18.7525	17.6686	17.6382	18.457	18.9418	18.9271
ACPP	17.8374	16.4974	17.4647	18.3498	19.1711	20.0767		ACPP	17.8374	16.4974	17.4647	18.3498	19.1711	20.0767
IGFBP2	22.8067	21.4189	22.453	23.1929	23.5328	23.4209		IGFBP2	22.8067	21.4189	22.453	23.1929	23.5328	23.4209
PI3	18.5914	17.4646	20.0354	21.1423	22.3605	22.8997		PI3	18.5914	17.4646	20.0354	21.1423	22.3605	22.8997
IL11	16.0713	15.6353	15.2421	16.646	17.6658	18.5435		IL11	16.0713	15.6353	15.2421	16.646	17.6658	18.5435
IGFBP5	23.499	23.2596	23.5463	24.2095	24.7656	24.9542		IGFBP5	23.499	23.2596	23.5463	24.2095	24.7656	24.9542
TNC	24.3773	23.3887	23.8904	24.5506	25.308	25.9453		TNC	24.3773	23.3887	23.8904	24.5506	25.308	25.9453
CANX	21.0273	20.7392	21.1497	21.6873	22.1995	21.8688		CANX	21.0273	20.7392	21.1497	21.6873	22.1995	21.8688
LRPAP1	21.8802	21.2245	20.9277	21.5574	22.0903	21.8083		LRPAP1	21.8802	21.2245	20.9277	21.5574	22.0903	21.8083
PHB	19.5183	19.1683	18.1733	19.8369	20.5557	19.9383		PHB	19.5183	19.1683	18.1733	19.8369	20.5557	19.9383
FBN1	24.6512	23.0835	23.6085	24.0691	24.4855	24.9292		FBN1	24.6512	23.0835	23.6085	24.0691	24.4855	24.9292
FBN2	23.2208	22.4505	22.9986	23.7061	24.1997	24.2514		FBN2	23.2208	22.4505	22.9986	23.7061	24.1997	24.2514
RPL3	23.2302	23.3365	22.1811	23.0676	23.5037	22.7762		RPL3	23.2302	23.3365	22.1811	23.0676	23.5037	22.7762
COL18A1	21.356	20.7785	21.3149	22.2351	22.7053	21.9495		COL18A1	21.356	20.7785	21.3149	22.2351	22.7053	21.9495
EPS15	20.2331	20.0268	19.57	20.2239	20.6723	20.1921		EPS15	20.2331	20.0268	19.57	20.2239	20.6723	20.1921
PRCP	20.1959	19.821	19.7877	20.4465	20.9378	20.6625		PRCP	20.1959	19.821	19.7877	20.4465	20.9378	20.6625
CXCL5	17.5606	17.3009	17.1516	18.9046	20.2702	19.6911		CXCL5	17.5606	17.3009	17.1516	18.9046	20.2702	19.6911
NAMPT	21.6658	21.7085	21.5958	22.3102	22.9757	22.3184		NAMPT	21.6658	21.7085	21.5958	22.3102	22.9757	22.3184
ARCN1	22.9689	22.7008	22.2487	22.9751	23.464	22.9267		ARCN1	22.9689	22.7008	22.2487	22.9751	23.464	22.9267
TUFM	20.4745	20.2367	19.3036	20.5727	21.0951	20.4616		TUFM	20.4745	20.2367	19.3036	20.5727	21.0951	20.4616
SERPINH1	22.7304	22.2249	22.4515	23.3773	24.0212	23.6372		SERPINH1	22.7304	22.2249	22.4515	23.3773	24.0212	23.6372
USP14	22.2512	21.9984	21.5032	22.1447	22.6002	22.0266		USP14	22.2512	21.9984	21.5032	22.1447	22.6002	22.0266
PLTP	20.6393	20.3068	20.7471	21.5855	21.9762	21.7675		PLTP	20.6393	20.3068	20.7471	21.5855	21.9762	21.7675
LAMB2	21.6036	20.6377	21.0264	21.906	22.5522	22.4772		LAMB2	21.6036	20.6377	21.0264	21.906	22.5522	22.4772
MARS	20.667	20.2588	19.6092	20.4804	20.9404	20.4925		MARS	20.667	20.2588	19.6092	20.4804	20.9404	20.4925
TGFB2	18.3161	16.9318	18.2468	19.4263	20.3529	20.8039		TGFB2	18.3161	16.9318	18.2468	19.4263	20.3529	20.8039
PLOD1	22.4557	21.8013	22.1359	22.8036	23.2492	23.0939		PLOD1	22.4557	21.8013	22.1359	22.8036	23.2492	23.0939
FSTL1	22.93	22.3777	23.3061	23.896	24.4175	24.7254		FSTL1	22.93	22.3777	23.3061	23.896	24.4175	24.7254
AIMP1	20.9725	20.5327	19.9075	20.7513	21.2698	20.7415		AIMP1	20.9725	20.5327	19.9075	20.7513	21.2698	20.7415
LMAN2	19.8636	19.0214	19.2285	19.7866	20.1797	19.9501		LMAN2	19.8636	19.0214	19.2285	19.7866	20.1797	19.9501
PRDX4	20.2877	19.7938	19.606	20.2372	20.6722	20.3982		PRDX4	20.2877	19.7938	19.606	20.2372	20.6722	20.3982
DNAJC3	19.9572	19.238	19.0026	19.9426	20.6233	20.377		DNAJC3	19.9572	19.238	19.0026	19.9426	20.6233	20.377
TRIM28	22.1314	22.0384	21.3456	22.1563	22.6208	22.1156		TRIM28	22.1314	22.0384	21.3456	22.1563	22.6208	22.1156
PTK7	21.2586	20.826	21.0721	21.7204	22.1445	21.8544		PTK7	21.2586	20.826	21.0721	21.7204	22.1445	21.8544
NID2	23.0349	23.1734	23.4936	23.8115	23.8784	23.4681		NID2	23.0349	23.1734	23.4936	23.8115	23.8784	23.4681
FAT1	22.0294	21.6335	21.8797	22.5653	23.0823	22.9707		FAT1	22.0294	21.6335	21.8797	22.5653	23.0823	22.9707
SEMA3A	17.7693	16.6913	16.9576	17.6999	18.0379	17.8172		SEMA3A	17.7693	16.6913	16.9576	17.6999	18.0379	17.8172
LTBP1	22.4973	21.3098	21.6963	22.3377	22.596	22.5007		LTBP1	22.4973	21.3098	21.6963	22.3377	22.596	22.5007
POSTN	22.7176	21.8843	22.2224	23.358	24.1683	24.3577		POSTN	22.7176	21.8843	22.2224	23.358	24.1683	24.3577
PDIA6	21.0112	20.949	20.9762	21.6532	22.2629	21.8185		PDIA6	21.0112	20.949	20.9762	21.6532	22.2629	21.8185
QPRT	20.922	20.388	20.5734	21.5452	22.2448	21.9377		QPRT	20.922	20.388	20.5734	21.5452	22.2448	21.9377
TGFBI	23.1065	21.2064	21.8233	22.8119	23.464	23.6015		TGFBI	23.1065	21.2064	21.8233	22.8119	23.464	23.6015
QPCT	19.549	18.9081	19.4809	20.3154	20.9326	21.1342		QPCT	19.549	18.9081	19.4809	20.3154	20.9326	21.1342
PRTG	15.4049	15.3066	15.4807	16.1888	16.2628	15.4466		PRTG	15.4049	15.3066	15.4807	16.1888	16.2628	15.4466
LEPRE1	21.3334	20.7099	20.6506	21.3927	21.8788	21.4807		LEPRE1	21.3334	20.7099	20.6506	21.3927	21.8788	21.4807
MRPL2	16.3452	16.4947	15.785	16.9627	17.4876	17.0646		MRPL2	16.3452	16.4947	15.785	16.9627	17.4876	17.0646
UBAP2	18.8098	18.8429	18.5604	19.1604	19.626	19.1192		UBAP2	18.8098	18.8429	18.5604	19.1604	19.626	19.1192
EGFLAM	13.8889	12.3704	12.1659	13.8024	14.1175	13.7796		EGFLAM	13.8889	12.3704	12.1659	13.8024	14.1175	13.7796
CPXM2	19.1632	17.8698	17.9289	18.6831	19.1844	19.1742		CPXM2	19.1632	17.8698	17.9289	18.6831	19.1844	19.1742
SFRP1	21.1095	20.4173	20.8432	21.5628	21.8208	21.3232		SFRP1	21.1095	20.4173	20.8432	21.5628	21.8208	21.3232
FSTL5	13.87	11.7336	11.4775	13.3523	13.7243	14.0939		FSTL5	13.87	11.7336	11.4775	13.3523	13.7243	14.0939
DRAXIN	14.2411	14.1665	14.4802	15.9269	17.0365	18.1313		DRAXIN	14.2411	14.1665	14.4802	15.9269	17.0365	18.1313
COLGALT1	20.5215	19.9215	19.5714	20.3486	20.8374	20.4207		COLGALT1	20.5215	19.9215	19.5714	20.3486	20.8374	20.4207
PCSK9	21.0978	19.7618	20.6146	21.6117	21.9857	21.7793		PCSK9	21.0978	19.7618	20.6146	21.6117	21.9857	21.7793
RTF1	19.365	18.9522	18.5421	19.2333	19.55	19.1942		RTF1	19.365	18.9522	18.5421	19.2333	19.55	19.1942
PXDN	23.2963	22.285	22.6657	23.5459	24.1035	24.1223		PXDN	23.2963	22.285	22.6657	23.5459	24.1035	24.1223
IL17RA	15.0343	14.8189	14.4914	14.8399	15.1936	14.7689		IL17RA	15.0343	14.8189	14.4914	14.8399	15.1936	14.7689
FAHD2A;FAHD2B	18.9594	17.554	17.4539	18.4714	19.0053	18.2746		FAHD2A;FAHD2B	18.9594	17.554	17.4539	18.4714	19.0053	18.2746
ERO1L	20.4869	20.2469	20.0085	20.5991	21.0384	20.6018		ERO1L	20.4869	20.2469	20.0085	20.5991	21.0384	20.6018
IPO9	21.6544	21.134	20.8271	21.4882	21.8809	21.4243		IPO9	21.6544	21.134	20.8271	21.4882	21.8809	21.4243
HMCN1	20.3959	18.1202	18.9157	19.7841	20.4732	20.6376		HMCN1	20.3959	18.1202	18.9157	19.7841	20.4732	20.6376
SDF4	22.62	22.1562	22.3349	22.7681	23.0702	23.1481		SDF4	22.62	22.1562	22.3349	22.7681	23.0702	23.1481
FAM213A	15.0879	14.061	13.8794	15.3307	16.077	15.983		FAM213A	15.0879	14.061	13.8794	15.3307	16.077	15.983
EMILIN2	20.5196	19.594	19.781	20.309	20.5219	20.2965		EMILIN2	20.5196	19.594	19.781	20.309	20.5219	20.2965
RNPEP	21.2299	20.9572	20.6636	21.2452	21.6519	21.1678		RNPEP	21.2299	20.9572	20.6636	21.2452	21.6519	21.1678
ANTXR1	18.6468	17.4491	17.8932	18.5542	19.1257	19.6281		ANTXR1	18.6468	17.4491	17.8932	18.5542	19.1257	19.6281
WFDC1	15.8697	15.1715	16.0748	16.7128	16.9667	17.153		WFDC1	15.8697	15.1715	16.0748	16.7128	16.9667	17.153
MXRA5	21.3193	20.782	21.5681	22.231	22.6907	22.803		MXRA5	21.3193	20.782	21.5681	22.231	22.6907	22.803
ECHDC1	18.5125	18.6489	17.9081	19.0107	19.4259	18.7115		ECHDC1	18.5125	18.6489	17.9081	19.0107	19.4259	18.7115
RBM12	19.9797	19.7331	19.3683	20.1553	20.5906	20.127		RBM12	19.9797	19.7331	19.3683	20.1553	20.5906	20.127
RBM28	17.4437	17.3097	16.8496	17.7271	18.1641	17.8633		RBM28	17.4437	17.3097	16.8496	17.7271	18.1641	17.8633
NTM;OPCML	18.8735	17.9507	18.8477	19.6356	20.1411	20.3815		NTM;OPCML	18.8735	17.9507	18.8477	19.6356	20.1411	20.3815
RCOR1	17.6421	17.3894	16.9008	17.7777	18.301	17.8262		RCOR1	17.6421	17.3894	16.9008	17.7777	18.301	17.8262
TSC22D4	14.85	15.3206	14.5688	15.455	16.1103	15.4892		TSC22D4	14.85	15.3206	14.5688	15.455	16.1103	15.4892
LOXL2	23.1794	21.7808	22.2531	22.811	23.4168	23.8248		LOXL2	23.1794	21.7808	22.2531	22.811	23.4168	23.8248
HYOU1	22.2472	21.9292	21.8402	22.6376	23.1977	22.8945		HYOU1	22.2472	21.9292	21.8402	22.6376	23.1977	22.8945
EMILIN1	21.3323	20.6505	20.8673	21.4906	21.8467	22.1287		EMILIN1	21.3323	20.6505	20.8673	21.4906	21.8467	22.1287

## Sheet: Fig. 2
Figure 2a. Data reported in Supplementary Data 2
Figure 2b. Data reported in Supplementary Data 3
Figure 2c. Data reported in Supplementary Data 4

## Sheet: Fig. 3a
Figure 3a. Somatic and developmental signatures averaged by cell
Cells	Developmental Signature	Somatic Signature
D11A1_AAACCTGGTTTAGCTG-1	-0.0978	0.32752
D11A1_AAACCTGTCATTGCGA-1	0.729534	-0.08917
D11A1_AAACGGGGTAGATTAG-1	0.717092	-0.15221
D11A1_AAAGATGGTGTGCGTC-1	0.244926	-0.22207
D11A1_AAAGCAAGTGGTGTAG-1	0.763007	-0.15729
D11A1_AAAGTAGAGACACGAC-1	0.714428	-0.00203
D11A1_AAAGTAGAGACTGTAA-1	-0.12526	-0.13023
D11A1_AAAGTAGAGCAGCCTC-1	0.731993	-0.14042
D11A1_AAAGTAGAGGACACCA-1	0.005084	0.200885
D11A1_AAAGTAGGTCAGAATA-1	-0.05466	0.043477
D11A1_AAAGTAGGTCTGCAAT-1	0.046948	0.48361
D11A1_AAATGCCAGCAACGGT-1	0.043459	0.180458
D11A1_AAATGCCGTCATGCCG-1	0.412639	-0.28357
D11A1_AAATGCCGTCGAGTTT-1	0.076116	0.452321
D11A1_AAATGCCTCAGCTTAG-1	0.778182	-0.04293
D11A1_AACACGTAGCGCTTAT-1	-0.11171	0.459324
D11A1_AACCATGAGGGATCTG-1	0.572923	0.256565
D11A1_AACCATGTCTGGTTCC-1	0.786662	-0.01064
D11A1_AACCGCGTCAGCTGGC-1	0.090829	-0.07817
D11A1_AACCGCGTCGCAGGCT-1	0.509433	0.003812
D11A1_AACGTTGAGTCCAGGA-1	-0.13351	0.249978
D11A1_AACGTTGAGTGGAGAA-1	0.03205	0.469513
D11A1_AACGTTGTCGTGACAT-1	0.107676	0.13705
D11A1_AACTCAGAGAGGGATA-1	-0.01131	0.436821
D11A1_AACTCAGAGCCGTCGT-1	-0.13883	0.305919
D11A1_AACTCAGAGTTAGCGG-1	0.72608	-0.17521
D11A1_AACTCAGGTGTGGTTT-1	0.544275	-0.12639
D11A1_AACTCCCCAAACTGTC-1	0.623844	-0.05952
D11A1_AACTCCCCACTCGACG-1	0.087541	-0.01383
D11A1_AACTCCCCATCACGAT-1	0.370206	-0.15675
D11A1_AACTGGTAGATATACG-1	0.707047	-0.15091
D11A1_AACTGGTAGATGTAAC-1	0.552091	-0.23099
D11A1_AACTGGTCACATCCGG-1	0.067888	0.221199
D11A1_AACTGGTCATGCCTTC-1	0.735017	-0.12741
D11A1_AACTTTCAGGCTCTTA-1	-0.04026	0.297415
D11A1_AACTTTCCAACGATGG-1	0.887871	0.034994
D11A1_AACTTTCCACCGGAAA-1	0.776042	-0.01082
D11A1_AACTTTCCATCACAAC-1	0.811627	-0.18787
D11A1_AACTTTCGTCTCCCTA-1	0.14491	0.110562
D11A1_AACTTTCGTGACAAAT-1	0.768353	-0.0028
D11A1_AACTTTCGTGGTGTAG-1	0.877093	-0.04181
D11A1_AAGACCTCAAACGCGA-1	0.953118	-0.00309
D11A1_AAGACCTCAGCGAACA-1	0.726571	-0.09312
D11A1_AAGACCTCATATGAGA-1	0.631908	-0.18559
D11A1_AAGACCTTCCAAAGTC-1	0.655583	-0.20292
D11A1_AAGCCGCCATTATCTC-1	-0.00899	0.132853
D11A1_AAGGAGCAGCCTTGAT-1	0.122984	0.376176
D11A1_AAGGAGCAGTCTTGCA-1	0.864886	-0.06346
D11A1_AAGGAGCGTAAACGCG-1	0.661287	-0.06075
D11A1_AAGGAGCTCAGGCAAG-1	-0.07992	0.316983
D11A1_AAGGCAGCAGATGAGC-1	-0.08617	0.249525
D11A1_AAGGCAGGTGCCTGTG-1	0.651374	-0.19107
D11A1_AAGGTTCGTTCGTCTC-1	0.092615	0.268311
D11A1_AAGGTTCTCCTTGCCA-1	0.377454	-0.16429
D11A1_AAGTCTGAGAGTCGGT-1	-0.06967	0.348745
D11A1_AAGTCTGAGCAATCTC-1	0.918591	0.064112
D11A1_AATCCAGTCTGCGTAA-1	0.549543	-0.19634
D11A1_AATCGGTAGTTTGCGT-1	0.711169	-0.14046
D11A1_ACACCAAAGAGATGAG-1	0.919506	0.093066
D11A1_ACACCAACAATGGACG-1	0.011493	0.125591
D11A1_ACACCCTAGCTGTCTA-1	0.043201	0.316176
D11A1_ACACCCTCACCTCGTT-1	0.437182	-0.04543
D11A1_ACACCCTGTGCTGTAT-1	-0.10298	0.257734
D11A1_ACACCCTTCTTATCTG-1	0.499003	-0.18829
D11A1_ACACCGGAGACACGAC-1	0.71728	-0.16173
D11A1_ACACCGGAGTTACGGG-1	0.610384	-0.15392
D11A1_ACACTGACAGAGCCAA-1	0.685042	-0.14235
D11A1_ACAGCCGGTACTCAAC-1	0.809693	-0.07378
D11A1_ACATACGCAGGTGCCT-1	0.014327	0.450728
D11A1_ACATACGGTGGACGAT-1	0.659879	-0.15903
D11A1_ACATCAGAGAGTCTGG-1	0.884029	0.067858
D11A1_ACATCAGAGATACACA-1	0.000146	0.316808
D11A1_ACATCAGCAAGAGTCG-1	0.737739	-0.17132
D11A1_ACATCAGCACATCCAA-1	0.411741	0.296847
D11A1_ACATCAGGTCGAGTTT-1	0.035552	0.450811
D11A1_ACATCAGTCTTTAGGG-1	0.577958	-0.03895
D11A1_ACATGGTAGGGCTCTC-1	0.672703	-0.17273
D11A1_ACATGGTGTCCAAGTT-1	0.000281	0.394191
D11A1_ACATGGTGTGCTTCTC-1	-0.04106	0.445043
D11A1_ACCAGTAAGCGATCCC-1	0.631425	0.021234
D11A1_ACCAGTATCAAGCCTA-1	0.675325	-0.21002
D11A1_ACCCACTAGCGACGTA-1	0.065431	0.046342
D11A1_ACCCACTCAAGGACTG-1	0.738016	-0.14387
D11A1_ACCCACTCAGGGTTAG-1	0.067217	0.285098
D11A1_ACCGTAACACTGTGTA-1	-0.00206	-0.4337
D11A1_ACCGTAACATCCAACA-1	0.318023	0.041821
D11A1_ACCGTAATCAGTTTGG-1	0.57295	-0.13521
D11A1_ACCTTTAAGGGCTTGA-1	0.052412	0.286935
D11A1_ACCTTTAGTACGACCC-1	0.105263	0.577083
D11A1_ACGAGCCAGTTGAGTA-1	0.73874	-0.07783
D11A1_ACGAGCCGTCATGCAT-1	0.848537	-0.05189
D11A1_ACGAGGAAGGCTCAGA-1	0.862405	-0.14667
D11A1_ACGAGGAAGTGGGATC-1	0.663874	-0.05046
D11A1_ACGAGGACAGTCGATT-1	0.78685	-0.09451
D11A1_ACGAGGATCTCAAACG-1	0.099746	0.164472
D11A1_ACGAGGATCTGCTTGC-1	0.371339	-0.12522
D11A1_ACGATGTCAATAAGCA-1	0.693529	-0.14621
D11A1_ACGATGTTCACATACG-1	0.85482	-0.05005
D11A1_ACGCAGCTCCTCGCAT-1	-0.04234	0.329123
D11A1_ACGCCAGCAATGGATA-1	0.125224	0.291625
D11A1_ACGCCGAAGGGTTCCC-1	0.281634	0.034886
D11A1_ACGCCGACAGATCGGA-1	0.511866	-0.21544
D11A1_ACGCCGACAGGATTGG-1	0.325259	-0.016
D11A1_ACGGAGAAGAGACTTA-1	-0.09297	0.236739
D11A1_ACGGAGAGTACAGTGG-1	0.110367	0.40046
D11A1_ACGGCCAGTTCAGGCC-1	0.516221	-0.1818
D11A1_ACGGCCATCCTCATTA-1	0.598293	-0.20717
D11A1_ACGGCCATCGTTGCCT-1	0.796317	-0.03423
D11A1_ACGGGCTAGTTAAGTG-1	0.097065	0.502804
D11A1_ACGGGTCAGTGTGAAT-1	-0.0952	0.17467
D11A1_ACGGGTCCAAGAGGCT-1	0.654136	0.029601
D11A1_ACGGGTCGTCATACTG-1	-0.05862	0.192089
D11A1_ACGTCAAGTACTTCTT-1	0.466154	-0.25222
D11A1_ACGTCAAGTCAGGACA-1	0.17466	0.187968
D11A1_ACGTCAAGTGAGGCTA-1	0.448552	-0.22722
D11A1_ACGTCAAGTGTCCTCT-1	-0.00987	0.222008
D11A1_ACTATCTCAAACCTAC-1	0.789379	0.041536
D11A1_ACTATCTTCAGCAACT-1	0.585848	-0.1493
D11A1_ACTATCTTCGGGAGTA-1	0.202504	-0.15732
D11A1_ACTGAACCAAACAACA-1	0.763542	0.027522
D11A1_ACTGAGTAGCCACCTG-1	0.307552	-0.13186
D11A1_ACTGAGTAGGACGAAA-1	0.459176	-0.22857
D11A1_ACTGAGTCAGCTTAAC-1	0.783281	-0.17168
D11A1_ACTGATGTCTCAACTT-1	-0.05215	-0.1826
D11A1_ACTGCTCAGATCCTGT-1	0.215244	0.067092
D11A1_ACTGCTCGTCAGTGGA-1	0.569588	-0.18333
D11A1_ACTGCTCTCAGGCAAG-1	0.542287	-0.23844
D11A1_ACTTACTAGACCCACC-1	0.738868	-0.18617
D11A1_ACTTACTTCCTCCTAG-1	0.466436	-0.19162
D11A1_ACTTGTTCATCGATGT-1	-0.01987	0.207393
D11A1_ACTTGTTGTAGCGATG-1	0.415008	-0.1768
D11A1_ACTTGTTGTTGATTGC-1	0.784169	0.04898
D11A1_ACTTTCAGTAAGCACG-1	0.669641	-0.03137
D11A1_ACTTTCATCTTTAGGG-1	0.605836	-0.06274
D11A1_AGAATAGCAAATTGCC-1	0.56193	-0.00969
D11A1_AGACGTTAGTACGCCC-1	-0.11881	0.153857
D11A1_AGACGTTCAGTCTTCC-1	0.05647	0.51333
D11A1_AGACGTTGTACTCTCC-1	0.08179	0.328768
D11A1_AGAGCGAAGACAAAGG-1	0.672944	-0.10751
D11A1_AGAGCGAAGAGTGACC-1	0.647273	-0.18484
D11A1_AGAGCGAAGGAGTTGC-1	-0.05882	0.521645
D11A1_AGAGCGAAGGGTCGAT-1	0.356859	-0.20156
D11A1_AGAGCGAAGTTGTCGT-1	-0.02132	0.179179
D11A1_AGAGCGATCACGGTTA-1	0.71106	-0.20226
D11A1_AGAGCTTCACCAGTTA-1	0.374987	-0.26125
D11A1_AGAGCTTCACGAAAGC-1	0.519803	-0.03807
D11A1_AGAGCTTGTATGCTTG-1	0.130733	0.458859
D11A1_AGAGTGGTCAGAGCTT-1	0.653476	-0.16354
D11A1_AGAGTGGTCAGCAACT-1	0.234833	0.303159
D11A1_AGATCTGAGTAGGTGC-1	0.003262	0.352966
D11A1_AGATCTGCACTCTGTC-1	0.02593	0.430535
D11A1_AGATCTGCAGTGGGAT-1	0.489879	-0.13856
D11A1_AGATTGCAGAACAATC-1	0.490837	0.030453
D11A1_AGATTGCAGCCGCCTA-1	0.816034	-0.11966
D11A1_AGATTGCAGGTAGCCA-1	0.053298	0.48062
D11A1_AGATTGCCAAGGGTCA-1	0.118854	0.274327
D11A1_AGATTGCTCGGCGCTA-1	0.765647	-0.07359
D11A1_AGCAGCCCAAAGGAAG-1	0.771538	-0.06418
D11A1_AGCATACGTCGAGTTT-1	0.010181	0.444681
D11A1_AGCCTAAAGTTGTAGA-1	0.694393	-0.0755
D11A1_AGCCTAATCGTTACGA-1	0.361769	-0.03716
D11A1_AGCGGTCAGTGTGAAT-1	-0.1476	0.341076
D11A1_AGCGGTCGTCATATCG-1	0.097295	0.348915
D11A1_AGCGTATAGCTTATCG-1	0.654487	-0.22781
D11A1_AGCGTATTCTGCGTAA-1	0.187493	-0.10673
D11A1_AGCGTCGAGGCCGAAT-1	0.36262	-0.25389
D11A1_AGCGTCGCACCTATCC-1	0.575225	-0.26065
D11A1_AGCTCTCTCTCTGCTG-1	0.627852	-0.1434
D11A1_AGCTTGAAGAGGGCTT-1	-0.14555	0.162459
D11A1_AGGCCACGTCCTCCAT-1	0.512906	-0.21307
D11A1_AGGCCGTAGCCTCGTG-1	0.43513	-0.20658
D11A1_AGGCCGTCACCGCTAG-1	0.456007	-0.0807
D11A1_AGGCCGTCATGCAACT-1	0.605333	-0.13187
D11A1_AGGCCGTGTTTGGGCC-1	-0.0084	0.422086
D11A1_AGGGAGTGTCCAGTAT-1	0.058994	-0.07649
D11A1_AGGGAGTTCCCGACTT-1	0.746702	-0.11832
D11A1_AGGGATGCACCATCCT-1	0.327233	-0.06777
D11A1_AGGGATGTCGGAGCAA-1	0.447632	-0.17068
D11A1_AGGTCATTCTGCTGTC-1	-0.09289	0.325686
D11A1_AGGTCCGTCGTCCGTT-1	0.844808	-0.07301
D11A1_AGTAGTCTCGTTGACA-1	0.534295	-0.22609
D11A1_AGTGAGGCATCACGTA-1	0.558361	-0.04948
D11A1_AGTGAGGGTTCCGGCA-1	-0.1724	0.30133
D11A1_AGTGTCACAAGCGAGT-1	-0.0475	0.261251
D11A1_AGTGTCACAAGGCTCC-1	0.45728	-0.11236
D11A1_AGTTGGTCAGCGTCCA-1	0.780192	-0.06169
D11A1_AGTTGGTCAGGGCATA-1	-0.1423	0.276969
D11A1_AGTTGGTGTAGAAAGG-1	0.518032	-0.20408
D11A1_AGTTGGTGTTACCAGT-1	0.530535	-0.26121
D11A1_ATAACGCTCTACGAGT-1	0.816855	-0.08783
D11A1_ATAAGAGAGCCCTAAT-1	0.047049	0.452379
D11A1_ATAAGAGCAGAAGCAC-1	-0.06645	0.332263
D11A1_ATAAGAGTCCCTAATT-1	0.100449	0.629916
D11A1_ATAGACCCAAAGTCAA-1	0.704586	-0.18979
D11A1_ATCACGAAGGCATGGT-1	0.04697	0.209501
D11A1_ATCACGAAGTCCGGTC-1	0.487773	0.076619
D11A1_ATCACGAAGTCTCGGC-1	0.971453	-0.06587
D11A1_ATCACGATCATGTCTT-1	0.048367	0.518943
D11A1_ATCATCTTCTTTCCTC-1	0.17648	-0.14365
D11A1_ATCATGGAGCGTGTCC-1	0.092256	0.690955
D11A1_ATCATGGCACAAGCCC-1	0.521303	-0.00757
D11A1_ATCCACCCAGGACGTA-1	0.163982	-0.02038
D11A1_ATCCACCGTGTCAATC-1	0.811724	-0.09257
D11A1_ATCCGAACATTGCGGC-1	-0.07136	0.14899
D11A1_ATCCGAAGTAGCGTAG-1	0.296285	-0.23692
D11A1_ATCCGAAGTGCCTGCA-1	0.527913	-0.03301
D11A1_ATCCGAATCTTTACAC-1	0.314396	-0.02519
D11A1_ATCGAGTAGTTGTAGA-1	0.508346	-0.21411
D11A1_ATCGAGTCAGCTGCTG-1	0.455283	-0.00753
D11A1_ATCGAGTCAGTCGATT-1	0.36889	-0.24894
D11A1_ATCGAGTTCCGCAAGC-1	0.52388	-0.26717
D11A1_ATGAGGGGTAGAGTGC-1	0.474389	0.127692
D11A1_ATGAGGGTCACCATAG-1	0.710103	-0.15439
D11A1_ATGAGGGTCAGGCGAA-1	0.030561	0.482396
D11A1_ATGCGATAGGCTATCT-1	0.871973	0.051339
D11A1_ATGCGATGTAGGACAC-1	0.033374	0.551974
D11A1_ATGGGAGGTACCTACA-1	-0.09989	0.496482
D11A1_ATGGGAGTCCCAGGTG-1	0.717949	-0.20161
D11A1_ATGTGTGCAGCTGTTA-1	0.826077	-0.08325
D11A1_ATGTGTGCAGGTGGAT-1	-0.0131	0.184535
D11A1_ATTACTCAGACTACAA-1	0.688543	-0.00123
D11A1_ATTACTCAGCCTATGT-1	0.056442	0.250322
D11A1_ATTACTCGTTTGCATG-1	0.549491	-0.2265
D11A1_ATTACTCTCCTAGTGA-1	0.659174	0.058577
D11A1_ATTATCCAGAGGTTGC-1	0.564784	-0.06428
D11A1_ATTATCCAGTCAAGCG-1	0.414608	0.163863
D11A1_ATTATCCGTACATCCA-1	0.933988	-0.0368
D11A1_ATTATCCTCAGGATCT-1	0.065344	0.285445
D11A1_ATTCTACGTACTCTCC-1	-0.02034	0.316466
D11A1_ATTCTACTCGCCCTTA-1	0.491623	-0.16993
D11A1_ATTGGACAGACTAGGC-1	0.107261	0.394773
D11A1_ATTGGTGCACATCTTT-1	0.52816	-0.16242
D11A1_ATTTCTGAGGGATACC-1	0.034702	0.393811
D11A1_ATTTCTGCATTCTTAC-1	0.074137	0.495728
D11A1_ATTTCTGGTAAGTAGT-1	0.624157	-0.03241
D11A1_ATTTCTGTCGACGGAA-1	0.403693	-0.13612
D11A1_CAACCAAGTCAGAAGC-1	0.041622	0.471485
D11A1_CAACCAAGTCTCCCTA-1	-0.00295	0.419184
D11A1_CAACCTCAGCTTCGCG-1	0.175709	0.491438
D11A1_CAACCTCCATGGTCTA-1	0.710741	-0.17501
D11A1_CAACCTCGTCTCTCGT-1	0.533032	0.106849
D11A1_CAACTAGGTAAATACG-1	-0.02535	0.369654
D11A1_CAACTAGTCTAGAGTC-1	-0.07164	0.182326
D11A1_CAAGAAACAGTAAGCG-1	0.49108	-0.049
D11A1_CAAGATCAGGCTAGGT-1	-0.0435	0.397591
D11A1_CAAGATCTCTCTTGAT-1	0.680509	-0.17674
D11A1_CAAGGCCAGAGGTTAT-1	0.660766	-0.14568
D11A1_CAAGGCCCACATCCAA-1	0.462473	-0.05336
D11A1_CAAGGCCGTAACGACG-1	0.537035	-0.12318
D11A1_CAAGGCCGTCCAGTTA-1	0.769289	-0.02847
D11A1_CAAGGCCTCCCAAGAT-1	0.737284	-0.05657
D11A1_CAAGTTGAGTCAATAG-1	0.051609	0.227239
D11A1_CAAGTTGGTACTTCTT-1	0.121783	0.268897
D11A1_CAAGTTGGTCAGTGGA-1	0.626312	-0.18284
D11A1_CAAGTTGGTCCCTTGT-1	0.3909	-0.1558
D11A1_CACAAACCAAGACACG-1	0.773843	-0.10699
D11A1_CACACAATCACGCATA-1	0.167733	-0.03997
D11A1_CACACCTGTCACCCAG-1	0.876635	-0.10159
D11A1_CACACCTTCGTTTATC-1	0.794949	0.086448
D11A1_CACACCTTCTAACTCT-1	0.15172	0.261446
D11A1_CACACTCGTCACCTAA-1	-0.00457	-0.11028
D11A1_CACAGTAAGGCCCTCA-1	0.685445	-0.11404
D11A1_CACAGTAAGTATTGGA-1	0.673759	-0.157
D11A1_CACAGTACAGCCACCA-1	0.772393	0.070564
D11A1_CACAGTATCGGTGTCG-1	0.637834	-0.12243
D11A1_CACAGTATCTCAAACG-1	0.106101	0.029795
D11A1_CACAGTATCTGTTGAG-1	-0.05205	0.142358
D11A1_CACATAGAGTTCGCAT-1	0.523066	-0.08997
D11A1_CACATAGCAGTAACGG-1	0.688418	-0.12347
D11A1_CACATAGGTACTCAAC-1	-0.03804	0.463853
D11A1_CACATAGGTCCGAATT-1	-0.04565	0.355113
D11A1_CACATAGTCGGTCTAA-1	0.053113	0.429795
D11A1_CACATTTAGCCAGGAT-1	0.560571	0.006011
D11A1_CACATTTCACGCTTTC-1	0.667088	-0.20121
D11A1_CACATTTTCCTTCAAT-1	0.348343	0.029722
D11A1_CACCACTCAAGCCTAT-1	-0.10318	0.454392
D11A1_CACCACTCACGCTTTC-1	0.697208	-0.11588
D11A1_CACCAGGGTGACAAAT-1	0.149658	0.128341
D11A1_CACCTTGAGGATCGCA-1	-0.05644	0.390302
D11A1_CACCTTGAGGTGCAAC-1	0.241024	0.569508
D11A1_CACTCCAAGACTAAGT-1	0.147319	-0.3057
D11A1_CACTCCACAGCGAACA-1	0.580238	-0.06793
D11A1_CAGAATCTCCAAATGC-1	0.060578	0.472999
D11A1_CAGATCAAGTCGTTTG-1	0.679386	0.21294
D11A1_CAGATCATCAGGCCCA-1	0.819262	0.156579
D11A1_CAGATCATCTGCGGCA-1	-0.0965	0.246467
D11A1_CAGCAGCAGCTGAAAT-1	0.695355	-0.1637
D11A1_CAGCATAAGGTGATAT-1	0.1358	0.141481
D11A1_CAGCATAGTGGTCCGT-1	-0.05203	0.351275
D11A1_CAGCCGAAGTGTCCAT-1	0.703004	-0.16518
D11A1_CAGCCGATCTTGTTTG-1	0.562954	-0.17667
D11A1_CAGCTAACAAGTACCT-1	0.685757	-0.14886
D11A1_CAGCTAAGTTCACGGC-1	0.233619	-0.07303
D11A1_CAGCTAAGTTCTCATT-1	0.499451	-0.21424
D11A1_CAGCTGGGTTCCCTTG-1	-0.06815	0.285494
D11A1_CAGGTGCAGGAACTGC-1	0.597873	-0.17201
D11A1_CAGGTGCCAGACGTAG-1	-0.06777	0.263758
D11A1_CAGGTGCTCAGTACGT-1	0.545618	-0.21612
D11A1_CAGGTGCTCGTACCGG-1	0.21531	-0.28223
D11A1_CAGTAACAGATGCGAC-1	-0.03976	0.393298
D11A1_CAGTAACAGGACCACA-1	0.82705	-0.1316
D11A1_CAGTAACTCGGCGGTT-1	-0.0392	0.155154
D11A1_CAGTAACTCTGGCGAC-1	0.013133	0.405908
D11A1_CAGTCCTAGTCGATAA-1	-0.03312	0.395547
D11A1_CAGTCCTCAAACGTGG-1	0.295574	-0.08627
D11A1_CAGTCCTGTAAGTTCC-1	0.867201	-0.03614
D11A1_CAGTCCTTCGTCGTTC-1	0.501458	-0.14926
D11A1_CATATGGCACAGACAG-1	0.331849	0.094273
D11A1_CATATGGCACGGATAG-1	0.439799	-0.24384
D11A1_CATATGGTCCGAAGAG-1	0.059811	0.30833
D11A1_CATATTCAGTGACATA-1	0.2868	-0.01155
D11A1_CATATTCCAAAGTGCG-1	0.111248	0.218726
D11A1_CATATTCTCCCATTTA-1	-0.00243	0.120689
D11A1_CATCAAGAGACGCACA-1	0.164172	0.291165
D11A1_CATCAAGCACATTAGC-1	0.627908	-0.14405
D11A1_CATCAAGCACCCATTC-1	0.726783	-0.09855
D11A1_CATCAAGCATGATCCA-1	0.477105	-0.01641
D11A1_CATCAAGTCATTTGGG-1	0.698713	-0.13962
D11A1_CATCAGAAGCACCGTC-1	0.398286	0.348347
D11A1_CATCAGATCGAATGCT-1	0.751448	-0.15266
D11A1_CATCAGATCTACTATC-1	0.704655	-0.12587
D11A1_CATCCACAGATGCCTT-1	0.498385	-0.11633
D11A1_CATCCACGTCGGCATC-1	0.596211	-0.16204
D11A1_CATCGAATCTAACTCT-1	0.203594	0.186863
D11A1_CATCGGGAGCGATTCT-1	0.416075	-0.2619
D11A1_CATCGGGCATTATCTC-1	-0.06544	0.023897
D11A1_CATGACAAGCAACGGT-1	-0.05804	0.274254
D11A1_CATGACAAGCGATCCC-1	0.025441	0.347675
D11A1_CATGACACACACAGAG-1	0.032231	0.172855
D11A1_CATGACACATCCTTGC-1	0.785068	-0.18518
D11A1_CATGACAGTATGCTTG-1	0.001061	0.22879
D11A1_CATGACATCAGCTTAG-1	-0.08813	0.263434
D11A1_CATGACATCCTTGACC-1	0.698484	-0.14812
D11A1_CATGCCTTCTGTCTAT-1	0.232729	0.278228
D11A1_CATGGCGAGGAGTACC-1	0.46874	-0.11497
D11A1_CATTATCAGAGGGATA-1	0.777378	-0.04539
D11A1_CATTATCTCGCATGGC-1	0.110787	0.325857
D11A1_CATTCGCCACACAGAG-1	0.365989	0.31336
D11A1_CATTCGCCATGCCTTC-1	0.357662	0.027185
D11A1_CCAATCCCAAGCGAGT-1	0.001113	0.509432
D11A1_CCAATCCCACACAGAG-1	0.157512	0.522679
D11A1_CCAATCCCAGCCTTGG-1	0.033563	0.408558
D11A1_CCAATCCGTAAACCTC-1	-0.01655	0.16687
D11A1_CCACCTAAGATCACGG-1	-0.09981	0.315226
D11A1_CCACCTACACCAGCAC-1	0.770969	-0.14724
D11A1_CCACCTACATGAGCGA-1	0.111175	0.24863
D11A1_CCACGGACAAGGACAC-1	0.865498	0.009737
D11A1_CCACGGACAAGTCTGT-1	0.505093	-0.22256
D11A1_CCACTACAGTAGATGT-1	0.408228	0.125187
D11A1_CCACTACAGTTAAGTG-1	-0.0119	0.100774
D11A1_CCACTACGTAGCCTAT-1	0.089114	0.449477
D11A1_CCACTACGTGATGATA-1	0.682815	-0.15729
D11A1_CCAGCGACAAGCGCTC-1	0.498485	-0.23272
D11A1_CCAGCGAGTGCAGACA-1	0.820247	-0.15098
D11A1_CCAGCGATCACTATTC-1	0.516816	-0.02899
D11A1_CCATGTCCATGTTGAC-1	-0.0597	0.163718
D11A1_CCATTCGCATTAACCG-1	0.548961	0.011497
D11A1_CCCAATCAGAGGACGG-1	-0.06177	0.1152
D11A1_CCCAATCCAGCGAACA-1	-0.01053	0.502161
D11A1_CCCAATCGTACCGTTA-1	0.710665	-0.18097
D11A1_CCCAATCTCACTTACT-1	0.184414	0.53299
D11A1_CCCAATCTCAGCGATT-1	0.695536	-0.00488
D11A1_CCCAGTTAGACTGTAA-1	-0.06354	0.20921
D11A1_CCCATACTCGTGGACC-1	0.354317	-0.03732
D11A1_CCCTCCTAGTATGACA-1	0.704559	-0.19197
D11A1_CCCTCCTCACACCGAC-1	0.021728	0.175272
D11A1_CCCTCCTCATCCCATC-1	0.143574	0.252376
D11A1_CCCTCCTGTGACTACT-1	0.688318	-0.09983
D11A1_CCCTCCTGTGCGCTTG-1	0.154643	-0.04455
D11A1_CCCTCCTTCAAGAAGT-1	0.488369	0.318065
D11A1_CCGGTAGAGCTTATCG-1	0.498404	-0.25046
D11A1_CCGGTAGCATTTGCTT-1	0.20062	-0.00415
D11A1_CCGTACTAGTTCCACA-1	0.327242	0.106523
D11A1_CCGTACTCAGATAATG-1	0.596686	-0.26936
D11A1_CCGTGGATCTATGTGG-1	0.497224	-0.21672
D11A1_CCGTGGATCTCTGAGA-1	0.700876	-0.19107
D11A1_CCGTTCAAGACGACGT-1	-0.0013	0.00073
D11A1_CCGTTCAAGAGTAAGG-1	0.05531	0.215938
D11A1_CCTAAAGCAGTCGTGC-1	-0.05042	0.270841
D11A1_CCTAAAGTCTACTTAC-1	0.762612	-0.11542
D11A1_CCTACACCAGGACCCT-1	-0.12674	0.260049
D11A1_CCTACCAAGGGTCTCC-1	0.422096	-0.11451
D11A1_CCTACCATCGCCATAA-1	0.509861	-0.19131
D11A1_CCTAGCTAGCAGACTG-1	0.287884	-0.17086
D11A1_CCTAGCTCATTTGCTT-1	0.03909	0.506299
D11A1_CCTAGCTGTTACAGAA-1	-0.07321	0.323833
D11A1_CCTAGCTGTTCATGGT-1	-0.04636	0.599992
D11A1_CCTATTACAGGATCGA-1	0.001463	-0.20135
D11A1_CCTATTACATGATCCA-1	-0.17145	0.219439
D11A1_CCTATTAGTTAAAGTG-1	0.661266	-0.14334
D11A1_CCTATTATCCCATTAT-1	-0.26387	-0.05989
D11A1_CCTCAGTAGGAATTAC-1	0.329451	-0.16129
D11A1_CCTCAGTGTACTCAAC-1	0.02706	0.294073
D11A1_CCTCTGACACTCGACG-1	0.597772	-0.1303
D11A1_CCTCTGACATGCAACT-1	0.484979	-0.28763
D11A1_CCTTACGAGGTACTCT-1	0.104697	-0.04727
D11A1_CCTTACGCATACTCTT-1	0.549514	-0.19101
D11A1_CCTTACGTCGACAGCC-1	0.478002	-0.22728
D11A1_CCTTCCCCAGACTCGC-1	-0.04486	0.454184
D11A1_CCTTCCCTCTCGATGA-1	0.213976	0.664622
D11A1_CCTTCGACACGCATCG-1	0.556277	-0.25404
D11A1_CCTTCGAGTCGGCATC-1	0.559091	-0.12667
D11A1_CCTTCGATCGGAATCT-1	0.53923	-0.26293
D11A1_CCTTTCTAGATGCGAC-1	0.694328	-0.06133
D11A1_CCTTTCTAGCTACCTA-1	0.898773	0.297638
D11A1_CCTTTCTGTCATGCAT-1	-0.21942	0.092508
D11A1_CCTTTCTGTTCAGCGC-1	0.456207	-0.10094
D11A1_CCTTTCTTCTCGCTTG-1	-0.10816	0.348031
D11A1_CGAACATAGCGTCAAG-1	0.625973	-0.04774
D11A1_CGAACATGTGCACTTA-1	0.707145	-0.18808
D11A1_CGAACATGTTTGTTGG-1	-0.12835	-0.00596
D11A1_CGAACATTCTTGAGGT-1	0.452545	-0.00161
D11A1_CGAATGTAGATATGGT-1	0.130179	0.066985
D11A1_CGACCTTAGCGCCTTG-1	0.128294	-0.14203
D11A1_CGACCTTAGGACACCA-1	0.083084	-0.22599
D11A1_CGACTTCAGGATCGCA-1	0.054811	0.041401
D11A1_CGACTTCAGTTGAGTA-1	0.699124	-0.11064
D11A1_CGACTTCCAAACGCGA-1	-0.08013	0.352354
D11A1_CGACTTCTCACCATAG-1	0.030571	0.21379
D11A1_CGAGAAGAGCTGATAA-1	-0.13139	0.369041
D11A1_CGAGAAGCAATCACAC-1	0.813094	-0.05589
D11A1_CGAGAAGCACGCCAGT-1	0.289841	-0.18462
D11A1_CGAGAAGGTCTAGCGC-1	0.889093	-0.02569
D11A1_CGAGAAGGTTCGGGCT-1	0.055401	0.280214
D11A1_CGAGCACAGCTAACAA-1	0.833628	-0.05556
D11A1_CGAGCACCACACTGCG-1	0.126121	0.379254
D11A1_CGATCGGAGCACCGCT-1	0.664697	-0.2758
D11A1_CGATCGGAGTTAGCGG-1	0.443528	-0.28538
D11A1_CGATCGGCACCAGATT-1	0.660125	-0.1916
D11A1_CGATCGGGTCAAAGAT-1	-0.13788	0.33212
D11A1_CGATCGGGTCGCATCG-1	0.071798	0.024423
D11A1_CGATGTAAGTACGTAA-1	-0.21541	0.137297
D11A1_CGATGTACACATGGGA-1	0.564739	-0.07954
D11A1_CGATGTACAGTACACT-1	0.779731	0.050305
D11A1_CGATGTACATCGACGC-1	0.600521	-0.18699
D11A1_CGATTGATCTAACTGG-1	-0.21175	0.002825
D11A1_CGCCAAGAGGTGGGTT-1	0.647898	-0.25215
D11A1_CGCCAAGCAGCAGTTT-1	0.302386	-0.1932
D11A1_CGCCAAGCATCGGAAG-1	0.590143	-0.21573
D11A1_CGCGGTACATCGGTTA-1	0.148073	0.279036
D11A1_CGCGGTAGTGCAACTT-1	0.08492	-0.03693
D11A1_CGCGGTAGTGTGACGA-1	0.760941	-0.06893
D11A1_CGCGGTATCCGAATGT-1	-0.0009	0.314642
D11A1_CGCGGTATCCGCATCT-1	0.636598	-0.15922
D11A1_CGCGTTTTCTCAAACG-1	0.571892	-0.21223
D11A1_CGCTATCCACACGCTG-1	-0.02474	0.427292
D11A1_CGCTGGACAACGATGG-1	-0.02136	0.2946
D11A1_CGCTGGACATATGGTC-1	0.401717	-0.1268
D11A1_CGCTTCACAGTTCCCT-1	0.516509	0.019739
D11A1_CGGACACGTACCCAAT-1	0.163682	0.049116
D11A1_CGGACACGTCAGAATA-1	0.048591	0.087529
D11A1_CGGACACGTCGTGGCT-1	-0.09718	0.23991
D11A1_CGGACACGTTACGTCA-1	0.636423	-0.14359
D11A1_CGGACGTAGAGAGCTC-1	0.085964	0.15119
D11A1_CGGACGTAGTCATCCA-1	0.47704	-0.15365
D11A1_CGGACGTCATTGGTAC-1	0.002933	0.392801
D11A1_CGGACGTGTGGTACAG-1	0.093718	0.229234
D11A1_CGGACGTTCAGAGACG-1	-0.00878	0.411165
D11A1_CGGACTGAGCAGCCTC-1	0.106971	0.270378
D11A1_CGGACTGAGGCTCTTA-1	-0.12941	0.20362
D11A1_CGGACTGAGGTTACCT-1	0.515181	-0.16827
D11A1_CGGACTGAGTAGGCCA-1	0.249483	0.304014
D11A1_CGGACTGGTAAGTAGT-1	0.736294	-0.05715
D11A1_CGGACTGGTTGCTCCT-1	0.225831	0.033826
D11A1_CGGAGCTCACTTACGA-1	0.319585	0.040349
D11A1_CGGAGCTTCAGTTGAC-1	0.004203	0.33231
D11A1_CGGAGTCGTAACGCGA-1	0.598583	-0.19524
D11A1_CGGAGTCGTGGCGAAT-1	0.039633	0.434206
D11A1_CGGCTAGCATCGGACC-1	0.060059	-0.01298
D11A1_CGGCTAGTCGCCATAA-1	0.105184	0.102996
D11A1_CGGCTAGTCTTAGCCC-1	0.404687	-0.23063
D11A1_CGGGTCAAGTAGCCGA-1	0.222207	0.431086
D11A1_CGGGTCACAGGATCGA-1	0.546035	-0.25229
D11A1_CGGGTCACATGGTCAT-1	-0.01252	0.364682
D11A1_CGGGTCAGTTACGTCA-1	0.170427	0.013978
D11A1_CGGTTAAGTGACCAAG-1	0.839409	-0.12007
D11A1_CGTAGCGAGCGTCAAG-1	0.130657	-0.31046
D11A1_CGTAGGCAGACAGGCT-1	0.577345	-0.22068
D11A1_CGTAGGCGTTGGTGGA-1	-0.11966	0.155307
D11A1_CGTCACTAGGAGTCTG-1	-0.01609	0.454738
D11A1_CGTCACTGTACAAGTA-1	0.363842	-0.14379
D11A1_CGTCACTGTGCTCTTC-1	0.695968	-0.18169
D11A1_CGTCACTTCGCACTCT-1	0.089931	0.434222
D11A1_CGTCTACAGACCGGAT-1	0.026537	0.172994
D11A1_CGTCTACAGAGACTTA-1	-0.03193	0.107505
D11A1_CGTCTACGTAGCCTAT-1	0.577054	-0.18473
D11A1_CGTCTACGTTACCGAT-1	0.824962	0.111405
D11A1_CGTCTACTCTGGAGCC-1	0.848958	-0.09965
D11A1_CGTGAGCCAAGTAATG-1	0.565333	-0.16735
D11A1_CGTGAGCCATGATCCA-1	0.772075	-0.15525
D11A1_CGTGTAACAGCAGTTT-1	-0.23261	0.231389
D11A1_CGTGTAAGTCCGTGAC-1	0.031622	0.031715
D11A1_CGTGTCTAGCAATATG-1	0.019941	0.037039
D11A1_CGTGTCTAGGACACCA-1	0.399074	-0.30409
D11A1_CGTGTCTCATCCGTGG-1	-0.10658	0.185412
D11A1_CGTGTCTGTGCGAAAC-1	0.252771	0.054378
D11A1_CGTTAGACAGCTGCAC-1	-0.1827	0.226424
D11A1_CGTTAGAGTACCGTTA-1	0.047652	-0.07318
D11A1_CGTTAGAGTGTTAAGA-1	-0.0218	0.42971
D11A1_CGTTCTGAGCGTTTAC-1	0.442155	-0.11116
D11A1_CGTTCTGCAGTTCCCT-1	0.179645	0.079595
D11A1_CGTTCTGCATACGCCG-1	0.505112	-0.18243
D11A1_CGTTCTGGTACCGTAT-1	-0.1479	0.132354
D11A1_CGTTCTGTCCAAATGC-1	0.603623	-0.09053
D11A1_CGTTCTGTCCTAAGTG-1	0.380643	-0.03219
D11A1_CGTTGGGCAGCGTCCA-1	0.060156	0.30955
D11A1_CGTTGGGGTGTCAATC-1	0.103128	0.357049
D11A1_CGTTGGGTCCAAATGC-1	0.806916	0.118103
D11A1_CGTTGGGTCGTCTGCT-1	0.170191	0.401107
D11A1_CTAACTTCAATAGCGG-1	0.050187	0.264772
D11A1_CTAACTTCAGGAATGC-1	-0.0479	0.330719
D11A1_CTAACTTCATACTCTT-1	0.634123	-0.11888
D11A1_CTAACTTTCCGCATCT-1	-0.00427	0.144453
D11A1_CTAAGACGTCCTCCAT-1	0.075942	0.013231
D11A1_CTAAGACGTTCGGGCT-1	0.111454	0.227739
D11A1_CTAAGACTCCGAATGT-1	0.076775	0.141202
D11A1_CTAATGGTCATTTGGG-1	0.587312	-0.2336
D11A1_CTACACCCAGGTCCAC-1	-0.13769	0.19261
D11A1_CTACACCTCACATACG-1	0.469626	-0.28475
D11A1_CTACACCTCATTCACT-1	0.876602	-0.08124
D11A1_CTACATTAGGTGCTAG-1	0.054536	0.271488
D11A1_CTACATTCAGCGAACA-1	0.347552	0.318223
D11A1_CTACATTTCGAGAGCA-1	0.036134	0.265508
D11A1_CTACATTTCGGCTACG-1	0.392494	-0.06733
D11A1_CTACCCAAGACTAAGT-1	0.492748	-0.22421
D11A1_CTACGTCCAGATCTGT-1	0.057729	0.492031
D11A1_CTACGTCGTGTATGGG-1	0.307296	-0.37498
D11A1_CTAGAGTCAAGACGTG-1	0.553558	-0.07308
D11A1_CTAGAGTGTAACGACG-1	-0.08706	0.348872
D11A1_CTAGAGTGTCACCTAA-1	0.075245	0.327052
D11A1_CTAGAGTGTCTCTCTG-1	0.212655	0.111013
D11A1_CTAGCCTAGATATGCA-1	0.602531	-0.17253
D11A1_CTAGCCTGTACTCGCG-1	0.232165	-0.1353
D11A1_CTAGTGAAGAGGTTAT-1	-0.05294	0.277324
D11A1_CTAGTGAAGATCCGAG-1	-0.00179	0.18037
D11A1_CTAGTGATCAGTGCAT-1	0.165446	0.409628
D11A1_CTCACACAGCTCAACT-1	0.705045	-0.1462
D11A1_CTCACACGTCCGCTGA-1	0.192207	-0.01452
D11A1_CTCAGAAAGATATACG-1	0.083444	-0.12982
D11A1_CTCAGAAGTACCGGCT-1	0.132781	0.148962
D11A1_CTCAGAATCACTCTTA-1	0.609872	-0.18205
D11A1_CTCAGAATCTATCCCG-1	0.539531	-0.15499
D11A1_CTCATTAGTTCCACTC-1	0.805405	0.242334
D11A1_CTCCTAGAGCTGTTCA-1	0.00337	0.328377
D11A1_CTCCTAGCACCGCTAG-1	0.190294	0.47023
D11A1_CTCGAAAAGCTATGCT-1	0.40991	-0.15371
D11A1_CTCGAAAGTAAGGGAA-1	0.197347	-0.02728
D11A1_CTCGAAATCATGTGGT-1	-0.03796	0.341163
D11A1_CTCGAGGCATGCCTTC-1	0.068188	0.538097
D11A1_CTCGAGGGTCGAATCT-1	0.666365	-0.16878
D11A1_CTCGAGGGTTATCCGA-1	0.174705	0.327961
D11A1_CTCGAGGTCAACACCA-1	0.459568	-0.17914
D11A1_CTCGGAGAGGACCACA-1	-0.07375	0.28737
D11A1_CTCGGAGCACAAGTAA-1	0.028617	-0.02467
D11A1_CTCGGGAGTCGCGGTT-1	0.702685	-0.06728
D11A1_CTCGTACCAAGAGGCT-1	0.086073	0.295762
D11A1_CTCGTACCATGCATGT-1	0.755174	-0.0881
D11A1_CTCGTACTCTGGCGTG-1	0.71946	-0.06525
D11A1_CTCGTACTCTGTCTCG-1	0.768331	-0.13694
D11A1_CTCGTCAAGCTAGCCC-1	0.125705	0.491816
D11A1_CTCGTCAGTACAGTTC-1	0.265052	-0.22642
D11A1_CTCGTCAGTCTAGGTT-1	0.411545	-0.14083
D11A1_CTCGTCATCAGCCTAA-1	0.631529	-0.0525
D11A1_CTCGTCATCTTCGAGA-1	-0.09101	0.330651
D11A1_CTCTAATAGAAGGACA-1	0.215699	0.138679
D11A1_CTCTAATAGCCAGGAT-1	0.703807	-0.12058
D11A1_CTCTAATCAGCTTAAC-1	0.081575	0.336419
D11A1_CTCTAATGTTCGGGCT-1	0.501144	-0.13713
D11A1_CTCTGGTTCTTTAGGG-1	0.621531	-0.19831
D11A1_CTGAAACTCTAGAGTC-1	0.653053	-0.1988
D11A1_CTGAAGTAGAAGCCCA-1	0.28771	-0.21004
D11A1_CTGAAGTCAAACCTAC-1	0.79673	0.166347
D11A1_CTGAAGTCATGAGCGA-1	0.559389	0.198111
D11A1_CTGATAGAGTGCGATG-1	0.707607	-0.03526
D11A1_CTGATAGCAAACGCGA-1	0.878573	0.025585
D11A1_CTGATAGTCAGGTTCA-1	0.647893	-0.07775
D11A1_CTGATAGTCTCTTATG-1	0.034686	0.44024
D11A1_CTGATCCCAAGAAGAG-1	0.205583	-0.04041
D11A1_CTGATCCGTAAGTGGC-1	0.733896	-0.12461
D11A1_CTGATCCGTAATCGTC-1	0.110219	0.577635
D11A1_CTGATCCTCCGTACAA-1	0.653054	-0.14077
D11A1_CTGCCTAAGATCCCGC-1	-0.03711	0.323485
D11A1_CTGCCTACACCGAATT-1	0.061135	0.348139
D11A1_CTGCCTACATTAACCG-1	0.992005	0.024845
D11A1_CTGCCTAGTCTTGTCC-1	0.572102	-0.19638
D11A1_CTGCCTATCCTGTACC-1	0.807904	-0.12289
D11A1_CTGCGGAAGACAGGCT-1	0.276294	-0.02773
D11A1_CTGCGGAAGCGATATA-1	-0.10674	0.2873
D11A1_CTGCGGAAGTACTTGC-1	-0.14146	0.348028
D11A1_CTGCGGAGTAAACCTC-1	-0.0967	0.360758
D11A1_CTGCGGAGTATTAGCC-1	0.540905	-0.22877
D11A1_CTGCTGTCAATGCCAT-1	-0.02087	0.250572
D11A1_CTGCTGTGTCTGGAGA-1	0.01948	0.375904
D11A1_CTGCTGTGTGGAAAGA-1	0.148213	0.185217
D11A1_CTGCTGTTCGAGAACG-1	0.619316	-0.17124
D11A1_CTGGTCTAGATCCCGC-1	-0.02181	0.196502
D11A1_CTGGTCTCAAGCTGGA-1	0.650998	-0.06655
D11A1_CTGGTCTCACAGGTTT-1	0.443334	-0.2804
D11A1_CTGGTCTCATACGCCG-1	0.03613	0.428708
D11A1_CTGGTCTGTACCGTAT-1	0.435398	-0.20418
D11A1_CTGTGCTGTCTAAACC-1	0.984487	0.068376
D11A1_CTTAACTCAGCCACCA-1	0.001157	0.332659
D11A1_CTTAACTTCCTCATTA-1	0.626181	-0.12366
D11A1_CTTACCGTCTCGGACG-1	0.688272	-0.136
D11A1_CTTAGGACAACGATCT-1	0.885922	-0.01586
D11A1_CTTAGGACATCCCATC-1	0.673102	-0.1685
D11A1_CTTCTCTGTGGTCCGT-1	0.463429	-0.16077
D11A1_CTTGGCTCACAGTCGC-1	0.79779	-0.11317
D11A1_CTTGGCTCAGTTCCCT-1	0.040314	0.454902
D11A1_CTTGGCTCATGGTCTA-1	0.848452	0.052836
D11A1_CTTGGCTTCTGGGCCA-1	0.59373	0.371934
D11A1_CTTTGCGGTGTCAATC-1	0.634561	-0.19826
D11A1_GAAACTCAGAAGGCCT-1	-0.11914	0.193475
D11A1_GAAACTCGTAGGCTGA-1	0.492309	0.020908
D11A1_GAAACTCGTCGCATAT-1	0.061885	0.218168
D11A1_GAAATGACACATTAGC-1	-0.01177	0.279686
D11A1_GAAATGACATACAGCT-1	0.011617	0.24837
D11A1_GAAATGAGTGCCTGGT-1	0.409393	-0.20904
D11A1_GAAATGATCAAGATCC-1	0.476867	-0.14767
D11A1_GAACATCAGCACAGGT-1	0.199536	-0.13274
D11A1_GAACATCCACAAGCCC-1	0.072712	-0.05053
D11A1_GAACCTAGTCGGCATC-1	0.475319	-0.14186
D11A1_GAACCTATCCGGCACA-1	-0.0739	0.383625
D11A1_GAACGGAAGGATGCGT-1	-0.0007	0.402602
D11A1_GAACGGACACTTAAGC-1	0.606495	-0.16537
D11A1_GAACGGACATGCTGGC-1	0.574943	-0.22428
D11A1_GAACGGATCCGCGTTT-1	0.584574	-0.21802
D11A1_GAACGGATCGCGTAGC-1	0.011751	0.36434
D11A1_GAAGCAGCACTATCTT-1	0.686703	-0.139
D11A1_GAAGCAGGTCAAAGCG-1	0.624276	-0.1353
D11A1_GAAGCAGTCGCTTAGA-1	0.293168	-0.15938
D11A1_GAATAAGAGTCAATAG-1	0.108979	0.008359
D11A1_GAATAAGTCCGATATG-1	-0.04693	0.330872
D11A1_GAATGAAGTCCTCTTG-1	0.625456	-0.12814
D11A1_GAATGAATCTTACCGC-1	0.608361	-0.1583
D11A1_GACACGCAGGTGATAT-1	0.747646	-0.06611
D11A1_GACACGCAGTCATGCT-1	0.12861	-0.26175
D11A1_GACACGCAGTGAACAT-1	0.044954	0.373978
D11A1_GACACGCGTGAGTATA-1	0.775247	-0.11484
D11A1_GACACGCTCCTCATTA-1	0.043623	0.42104
D11A1_GACAGAGTCTCAAACG-1	0.64908	-0.21273
D11A1_GACCTGGAGCTCCTTC-1	0.578374	-0.14789
D11A1_GACGGCTTCGAGGTAG-1	0.661764	-0.14333
D11A1_GACGTGCAGCTGCAAG-1	0.063148	0.074703
D11A1_GACGTGCGTACTCAAC-1	0.50358	-0.2482
D11A1_GACGTTATCGGTGTCG-1	0.19988	0.763797
D11A1_GACTAACCATCTACGA-1	0.658822	-0.02915
D11A1_GAGCAGACAAGCCTAT-1	0.018691	0.393198
D11A1_GAGCAGACAATGGAAT-1	0.58229	-0.08971
D11A1_GAGCAGACACGGACAA-1	0.873943	0.006581
D11A1_GAGCAGACAGTATCTG-1	-0.03412	0.084202
D11A1_GAGCAGATCTGTTTGT-1	0.529863	-0.12121
D11A1_GAGGTGAAGGTAAACT-1	0.697594	-0.1856
D11A1_GAGGTGAAGTACGTAA-1	-0.03691	0.290131
D11A1_GAGGTGATCTATCGCC-1	0.699409	-0.09214
D11A1_GAGTCCGCAAACTGCT-1	0.216809	0.305495
D11A1_GAGTCCGGTCAGAAGC-1	0.500178	-0.20578
D11A1_GAGTCCGTCCCAAGTA-1	0.491315	-0.06281
D11A1_GATCAGTGTAATAGCA-1	-0.06537	0.107885
D11A1_GATCAGTTCACCCGAG-1	0.574112	-0.07627
D11A1_GATCGATCAGCTATTG-1	0.83181	0.13845
D11A1_GATCGATGTCCGCTGA-1	0.097138	0.382807
D11A1_GATCGCGAGACCGGAT-1	0.010586	0.342415
D11A1_GATCGCGGTATGGTTC-1	0.71119	-0.17363
D11A1_GATCGCGTCTCTGTCG-1	0.452104	-0.20425
D11A1_GATCGTATCATGCAAC-1	-0.12873	0.468043
D11A1_GATCGTATCCGTTGTC-1	0.850211	-0.09484
D11A1_GATCGTATCTGAGTGT-1	0.584088	-0.19173
D11A1_GATCTAGCAGGACGTA-1	0.400092	-0.19561
D11A1_GATCTAGGTAAATACG-1	0.679989	-0.17424
D11A1_GATCTAGGTCACCTAA-1	0.706777	-0.10672
D11A1_GATGAAAGTCGTTGTA-1	-0.03867	0.098787
D11A1_GATGAGGCACCTCGGA-1	-0.13461	0.0887
D11A1_GATGAGGGTATCTGCA-1	0.187963	0.053739
D11A1_GATTCAGAGACAATAC-1	0.013617	0.423977
D11A1_GATTCAGGTAGCTCCG-1	0.560611	-0.21831
D11A1_GCAAACTCAGATGGCA-1	-0.06813	0.311559
D11A1_GCAAACTGTGCACTTA-1	0.758262	-0.09548
D11A1_GCAATCACACGGTGTC-1	0.717909	-0.11553
D11A1_GCAATCACAGACACTT-1	0.529166	-0.18581
D11A1_GCAATCAGTATGAAAC-1	-0.10384	0.275526
D11A1_GCAATCATCCTTGCCA-1	0.610281	-0.18264
D11A1_GCACATAAGAGAACAG-1	0.683721	-0.07299
D11A1_GCACTCTAGTGACTCT-1	0.116475	0.110815
D11A1_GCACTCTGTCACCTAA-1	0.745306	-0.13246
D11A1_GCACTCTTCAACACAC-1	0.595841	-0.11152
D11A1_GCACTCTTCACTTATC-1	0.421413	-0.30813
D11A1_GCACTCTTCTTTACAC-1	0.699937	-0.21898
D11A1_GCAGCCAAGATCACGG-1	0.37782	-0.27022
D11A1_GCAGCCAAGCTGCCCA-1	0.588817	-0.18345
D11A1_GCAGCCAAGGGTCTCC-1	0.471577	-0.2266
D11A1_GCAGCCATCGCCAGCA-1	0.590566	-0.18874
D11A1_GCAGTTAAGGCTCAGA-1	-0.02947	0.310549
D11A1_GCATACATCTTGGGTA-1	0.651348	-0.21072
D11A1_GCATGATCATTTCACT-1	-0.07707	0.296255
D11A1_GCATGATGTCGAAAGC-1	-0.02777	0.472085
D11A1_GCATGATGTCTAAACC-1	0.132959	0.096864
D11A1_GCATGCGAGTACGATA-1	0.729783	-0.09398
D11A1_GCATGCGCATGCCCGA-1	-0.0258	0.362902
D11A1_GCATGCGTCGGATGTT-1	0.506185	-0.23796
D11A1_GCATGTAGTGTGTGCC-1	0.776331	-0.03645
D11A1_GCATGTATCACCCGAG-1	0.613269	-0.19616
D11A1_GCCAAATAGTGATCGG-1	-0.04311	-0.05039
D11A1_GCCAAATTCGAATGCT-1	0.559006	-0.19785
D11A1_GCCTCTATCTGTTGAG-1	0.113754	0.447871
D11A1_GCGACCAAGTAGGCCA-1	0.40576	-0.26367
D11A1_GCGAGAACAAGGACAC-1	-0.01434	0.544877
D11A1_GCGAGAATCCCATTTA-1	0.543724	-0.05963
D11A1_GCGCAACAGGCCCGTT-1	0.411519	-0.00064
D11A1_GCGCAACAGGCCCTCA-1	0.025863	0.362166
D11A1_GCGCAACCAGATGGCA-1	0.068697	0.256858
D11A1_GCGCAACGTAGGCTGA-1	0.672034	-0.24303
D11A1_GCGCAACGTGCCTTGG-1	0.827765	-0.10346
D11A1_GCGCAACTCGAGAACG-1	0.13204	0.517534
D11A1_GCGCAGTGTGCAGGTA-1	0.300166	-0.34185
D11A1_GCGCCAAAGACAGGCT-1	0.444455	-0.02471
D11A1_GCGCCAACAAACGTGG-1	0.241453	-0.12551
D11A1_GCGCCAACAATGACCT-1	0.022362	0.207645
D11A1_GCGCCAACAGCTTCGG-1	0.599664	-0.18097
D11A1_GCGCGATAGAACAACT-1	0.302315	0.104847
D11A1_GCGCGATCAAACCTAC-1	0.63603	-0.07446
D11A1_GCGCGATGTCACAAGG-1	0.728654	-0.10242
D11A1_GCGCGATGTCTTTCAT-1	-0.13193	0.369413
D11A1_GCGGGTTAGTGCCATT-1	0.741698	-0.09752
D11A1_GCGGGTTTCTAACTGG-1	0.081601	0.026466
D11A1_GCTCCTAAGATAGCAT-1	0.666528	-0.16202
D11A1_GCTCCTAAGCCACTAT-1	0.155716	-0.02211
D11A1_GCTCCTAAGCTTCGCG-1	-0.03803	0.447203
D11A1_GCTCCTAAGGGAGTAA-1	0.467199	-0.16185
D11A1_GCTCCTACAAGCTGTT-1	0.512967	0.030593
D11A1_GCTCCTACAGTCACTA-1	0.606572	-0.28183
D11A1_GCTCCTATCATCTGCC-1	0.23807	-0.21653
D11A1_GCTCTGTAGCCACTAT-1	0.563054	-0.27226
D11A1_GCTCTGTAGCTTTGGT-1	-0.04587	0.191054
D11A1_GCTCTGTGTCTTGTCC-1	-0.01637	0.181
D11A1_GCTGCAGAGATGTGTA-1	0.10954	0.018674
D11A1_GCTGCAGAGTCTCAAC-1	0.209946	0.028522
D11A1_GCTGCAGCAGATGAGC-1	0.131389	0.259712
D11A1_GCTGCAGGTATTACCG-1	1.00471	-0.03072
D11A1_GCTGCAGTCTTACCGC-1	-0.05548	0.45099
D11A1_GCTGCGAAGCAGATCG-1	-0.31721	0.148853
D11A1_GCTGCTTAGATGTGTA-1	0.80156	-0.08552
D11A1_GCTGCTTCACATCCGG-1	0.114228	0.498841
D11A1_GCTGGGTAGATACACA-1	0.179312	0.175353
D11A1_GCTGGGTCAAGTAGTA-1	0.03258	0.305865
D11A1_GCTTCCACAAGCTGGA-1	0.097275	0.244409
D11A1_GCTTGAACATATACCG-1	-0.14563	0.280515
D11A1_GCTTGAAGTGTCAATC-1	0.307873	-0.09087
D11A1_GCTTGAAGTTATTCTC-1	0.40314	-0.23526
D11A1_GCTTGAATCTCCCTGA-1	-0.07204	0.288647
D11A1_GGAACTTAGTGCCATT-1	0.047492	0.30697
D11A1_GGAACTTGTTATGTGC-1	-0.22172	0.189547
D11A1_GGAACTTTCCATGCTC-1	0.17084	0.568273
D11A1_GGAATAATCCACGCAG-1	0.557351	-0.18783
D11A1_GGAATAATCTGACCTC-1	0.604908	-0.17413
D11A1_GGACAAGGTCTCTTAT-1	0.784341	-0.01656
D11A1_GGACAAGTCTGGGCCA-1	0.655584	-0.17314
D11A1_GGACAGAGTTGGGACA-1	0.002413	0.259029
D11A1_GGACAGATCGGATGTT-1	-0.19968	0.384262
D11A1_GGACAGATCGGCGCAT-1	0.455589	-0.35294
D11A1_GGACATTCAAAGGAAG-1	0.64412	-0.16192
D11A1_GGACATTGTCCTGCTT-1	0.043197	0.44357
D11A1_GGACGTCAGGTCATCT-1	-0.10064	0.324666
D11A1_GGACGTCAGTGTACGG-1	0.021771	0.322111
D11A1_GGACGTCCATTGGTAC-1	-0.11431	0.343579
D11A1_GGACGTCTCTTGTTTG-1	0.028932	0.453883
D11A1_GGAGCAACACAGTCGC-1	0.616108	-0.17132
D11A1_GGATGTTCAGGCGATA-1	0.246994	0.037775
D11A1_GGATGTTTCTGTCCGT-1	0.641942	-0.25698
D11A1_GGATTACTCACCTCGT-1	0.121042	0.219037
D11A1_GGCAATTCAGGGTATG-1	0.693479	-0.08179
D11A1_GGCAATTTCAGCTCTC-1	0.032485	0.353592
D11A1_GGCAATTTCCGCATAA-1	0.51197	0.018687
D11A1_GGCCGATAGCACCGTC-1	-0.08381	0.158399
D11A1_GGCCGATCACAACGTT-1	0.058582	0.404198
D11A1_GGCCGATCATCGACGC-1	0.023723	0.404905
D11A1_GGCCGATGTTCAGACT-1	0.513373	-0.14319
D11A1_GGCCGATTCACTCCTG-1	0.302367	-0.05555
D11A1_GGCCGATTCGAGGTAG-1	0.72584	0.031652
D11A1_GGCGACTCAGTATCTG-1	0.21614	0.272237
D11A1_GGCGTGTAGTCATCCA-1	0.400736	-0.29787
D11A1_GGCGTGTCAAGCGAGT-1	0.082054	0.000821
D11A1_GGCGTGTTCCTCATTA-1	0.075596	0.215436
D11A1_GGCTGGTAGCGTTGCC-1	-0.07006	0.323287
D11A1_GGCTGGTTCGTCCGTT-1	0.750225	-0.09924
D11A1_GGGAATGGTTTGGGCC-1	-0.03288	0.368894
D11A1_GGGAATGTCAGTTCGA-1	0.12033	0.358246
D11A1_GGGAATGTCTCGAGTA-1	0.08539	0.2371
D11A1_GGGAGATAGTGAACAT-1	0.376167	-0.22985
D11A1_GGGAGATCATCACCCT-1	0.003082	0.219759
D11A1_GGGAGATGTTAAAGTG-1	0.355736	-0.2273
D11A1_GGGATGACACTATCTT-1	0.621338	-0.15047
D11A1_GGGATGAGTACATCCA-1	0.623432	-0.14204
D11A1_GGGATGATCCACTCCA-1	0.001389	0.367508
D11A1_GGGCACTAGAAACCGC-1	0.823815	-0.08273
D11A1_GGGCACTAGCGTCAAG-1	0.046473	0.506393
D11A1_GGGCACTGTAGCACGA-1	0.826488	-0.05751
D11A1_GGGCACTTCCCTTGCA-1	0.558562	-0.14084
D11A1_GGGCATCAGCTCAACT-1	0.119261	0.244133
D11A1_GGGCATCTCAGCTCTC-1	0.087168	0.413142
D11A1_GGGCATCTCCCAAGTA-1	0.428821	-0.2455
D11A1_GGGTCTGAGCGTGAGT-1	0.472385	-0.06718
D11A1_GGGTTGCCACTGTCGG-1	0.358951	-0.08976
D11A1_GGTATTGGTGATGCCC-1	0.743235	-0.12058
D11A1_GGTATTGTCCGAATGT-1	0.039935	0.582447
D11A1_GGTGAAGCATACAGCT-1	0.371872	-0.14373
D11A1_GGTGAAGCATTGTGCA-1	-0.22671	0.220496
D11A1_GGTGAAGGTAGCACGA-1	0.378666	0.37128
D11A1_GGTGCGTGTACGACCC-1	0.096479	-0.31133
D11A1_GGTGCGTGTAGTGAAT-1	0.170867	0.316029
D11A1_GGTGTTACAAACGTGG-1	0.114693	0.417204
D11A1_GGTGTTATCATGTAGC-1	-0.10269	0.356671
D11A1_GTAACGTAGTCCGTAT-1	0.676358	-0.18807
D11A1_GTAACGTCATCGGTTA-1	0.704313	-0.1639
D11A1_GTAACGTCATTACGAC-1	0.533613	-0.18737
D11A1_GTAACTGAGAGGACGG-1	-0.08853	0.243751
D11A1_GTAACTGGTCAGATAA-1	0.723358	-0.18832
D11A1_GTACGTAAGATATGGT-1	0.588324	-0.19494
D11A1_GTACGTACACCCATTC-1	-0.25083	0.101615
D11A1_GTACGTAGTTGATTCG-1	0.554208	0.159205
D11A1_GTACTTTGTCCAGTAT-1	0.654003	-0.20084
D11A1_GTACTTTGTCCTAGCG-1	0.450484	-0.04192
D11A1_GTACTTTGTTCAGCGC-1	0.006353	0.42594
D11A1_GTACTTTTCTATCGCC-1	0.067015	0.021048
D11A1_GTAGGCCAGGGTCTCC-1	0.707303	-0.06936
D11A1_GTAGGCCCACAAGACG-1	0.266703	-0.13546
D11A1_GTAGGCCTCTACTCAT-1	0.198618	0.695281
D11A1_GTAGTCACAGCAGTTT-1	0.539365	-0.15831
D11A1_GTAGTCAGTGTTTGGT-1	-0.04609	0.468405
D11A1_GTAGTCATCCGCAAGC-1	-0.04647	0.184847
D11A1_GTAGTCATCGTTACGA-1	0.007967	0.233048
D11A1_GTAGTCATCTACCAGA-1	0.537553	-0.15736
D11A1_GTATCTTAGCAGCGTA-1	0.44172	-0.21827
D11A1_GTATCTTCACAAGTAA-1	0.355848	-0.12451
D11A1_GTATCTTCACATTTCT-1	0.33051	-0.01883
D11A1_GTATTCTGTATGCTTG-1	0.550309	-0.09296
D11A1_GTATTCTTCAACGCTA-1	0.217062	-0.08649
D11A1_GTATTCTTCGCGTTTC-1	0.620449	-0.12467
D11A1_GTCACGGGTCCATGAT-1	0.60709	-0.23651
D11A1_GTCACGGTCTCGGACG-1	0.441081	-0.11117
D11A1_GTCATTTAGTGGGCTA-1	0.77546	-0.0492
D11A1_GTCATTTGTCAGAAGC-1	0.69871	-0.07811
D11A1_GTCATTTTCAGCTCTC-1	0.277614	-0.04625
D11A1_GTCCTCACAGACGCTC-1	0.786217	-0.00387
D11A1_GTCCTCACATACTCTT-1	0.261943	0.020497
D11A1_GTCCTCAGTTCGTGAT-1	0.57787	-0.27759
D11A1_GTCGGGTGTACCGTTA-1	0.34229	-0.23942
D11A1_GTCGTAATCCATGAAC-1	-0.09601	0.232112
D11A1_GTCTCGTAGAAAGTGG-1	0.629708	-0.25997
D11A1_GTCTCGTAGCTAACAA-1	0.52381	-0.22233
D11A1_GTCTCGTAGTACTTGC-1	0.399842	-0.06018
D11A1_GTCTCGTTCCTGCCAT-1	0.684656	-0.12223
D11A1_GTCTTCGAGCTCAACT-1	-0.01667	0.330814
D11A1_GTCTTCGCAAGAGTCG-1	0.567953	-0.19623
D11A1_GTGCAGCAGACTAAGT-1	0.160233	0.083482
D11A1_GTGCAGCAGGTGTGGT-1	0.320839	-0.29033
D11A1_GTGCAGCCAGATGGCA-1	0.437823	-0.06328
D11A1_GTGCAGCTCCTCAACC-1	0.481838	-0.22565
D11A1_GTGCAGCTCTGAGTGT-1	0.47702	0.024957
D11A1_GTGCAGCTCTGTCCGT-1	0.809323	-0.04416
D11A1_GTGCATACAAGCCCAC-1	-0.08145	-0.14248
D11A1_GTGCATACACAGACTT-1	0.589689	-0.2473
D11A1_GTGCATACACCATGTA-1	0.557101	-0.07029
D11A1_GTGCATAGTTCCACAA-1	0.030057	0.16956
D11A1_GTGCATATCAGCAACT-1	0.064988	0.532872
D11A1_GTGCATATCCTTAATC-1	0.720012	-0.17302
D11A1_GTGCGGTCAATGAAAC-1	0.673269	-0.19749
D11A1_GTGCTTCAGAGTACCG-1	0.041949	0.337021
D11A1_GTGCTTCGTATCGCAT-1	0.180087	0.139666
D11A1_GTGGGTCAGCACGCCT-1	0.49806	0.139195
D11A1_GTGGGTCCACCCTATC-1	0.241626	0.211143
D11A1_GTGGGTCCAGGCTCAC-1	0.532637	-0.14181
D11A1_GTGGGTCGTTCCGGCA-1	0.617261	-0.19693
D11A1_GTGTGCGAGCGGATCA-1	0.176351	0.152293
D11A1_GTGTGCGGTTCGGCAC-1	-0.08548	0.262686
D11A1_GTGTTAGAGAGCAATT-1	0.564505	-0.14857
D11A1_GTGTTAGAGCGTCTAT-1	0.467957	-0.07953
D11A1_GTGTTAGTCTGCTTGC-1	0.665077	-0.18177
D11A1_GTTAAGCAGCTGCCCA-1	0.26856	-0.04203
D11A1_GTTAAGCCAGTCGATT-1	0.410474	-0.14274
D11A1_GTTAAGCGTACCGCTG-1	0.470381	0.011013
D11A1_GTTCATTGTCCAGTAT-1	0.575298	-0.19453
D11A1_GTTCGGGCAGTCTTCC-1	0.546474	-0.21778
D11A1_GTTCGGGTCAGGTAAA-1	-0.12044	0.220873
D11A1_GTTTCTACAGCTTCGG-1	0.441726	-0.08181
D11A1_GTTTCTATCGGCCGAT-1	0.876952	-0.05729
D11A1_GTTTCTATCTGATTCT-1	0.563049	-0.20883
D11A1_TAAGAGAAGAAGCCCA-1	0.287147	-0.34751
D11A1_TAAGAGAAGCCGCCTA-1	0.456727	-0.30017
D11A1_TAAGAGAAGTCCCACG-1	0.002283	0.277599
D11A1_TAAGAGAGTATATGGA-1	0.693753	-0.0863
D11A1_TAAGAGAGTTCTGTTT-1	0.641089	-0.03999
D11A1_TAAGCGTCAGGTTTCA-1	0.661687	-0.22637
D11A1_TAAGCGTCAGTGACAG-1	0.011578	0.179284
D11A1_TAAGCGTTCCACGCAG-1	0.92532	-0.02889
D11A1_TAAGCGTTCTGTCAAG-1	0.420925	-0.00391
D11A1_TAAGTGCAGGCATGTG-1	0.390069	0.21084
D11A1_TACACGACAGATCCAT-1	0.662877	-0.11068
D11A1_TACACGATCTGGTATG-1	0.163739	0.299465
D11A1_TACCTATAGAAGGTTT-1	0.02483	0.207465
D11A1_TACCTATGTACAGTGG-1	0.017783	0.469229
D11A1_TACCTATGTTACGGAG-1	0.067521	0.386865
D11A1_TACCTATTCAGTCCCT-1	-0.1254	0.292986
D11A1_TACCTTAAGGTGATAT-1	0.305522	-0.31569
D11A1_TACCTTACACAGGAGT-1	0.525258	-0.11642
D11A1_TACCTTATCATGCTCC-1	0.746432	-0.15374
D11A1_TACCTTATCTCCAACC-1	0.824668	-0.14202
D11A1_TACGGATCATGACATC-1	0.022197	0.316523
D11A1_TACGGATTCAGGCGAA-1	0.450782	-0.23993
D11A1_TACGGGCAGGCCCGTT-1	0.890133	-0.0935
D11A1_TACGGGCGTCTCCATC-1	0.377165	-0.33455
D11A1_TACGGGCTCAGAGGTG-1	0.617358	-0.1751
D11A1_TACGGTAGTGTGCGTC-1	0.602195	-0.05141
D11A1_TACTCATCATAGACTC-1	-0.08371	0.431186
D11A1_TACTCATGTGACCAAG-1	0.134854	0.425311
D11A1_TACTCATTCTAACTGG-1	0.881555	-0.12839
D11A1_TACTCGCAGCACAGGT-1	0.010344	0.344686
D11A1_TACTCGCCAAAGCAAT-1	-0.07284	0.294111
D11A1_TACTCGCCAGCTCGCA-1	-0.03674	0.396343
D11A1_TACTTACAGTTCCACA-1	-0.00724	0.314747
D11A1_TACTTACCAGGCTCAC-1	-0.2684	0.04747
D11A1_TACTTACTCATAACCG-1	0.646344	-0.1679
D11A1_TACTTACTCTTCCTTC-1	0.325673	-0.02167
D11A1_TACTTGTAGTGTTAGA-1	0.717904	-0.14676
D11A1_TACTTGTCATGGTCTA-1	0.054896	0.492108
D11A1_TACTTGTGTAAGCACG-1	-0.01645	0.235338
D11A1_TACTTGTTCGTTTGCC-1	0.159188	0.135941
D11A1_TACTTGTTCTAACCGA-1	0.351987	-0.06599
D11A1_TACTTGTTCTGTCAAG-1	-0.06438	0.478692
D11A1_TAGACCAAGAATGTGT-1	0.687219	0.245023
D11A1_TAGACCAAGTGAACGC-1	0.011477	0.08811
D11A1_TAGAGCTCACTTCGAA-1	0.135923	0.279107
D11A1_TAGAGCTTCCCAACGG-1	0.7892	-0.10944
D11A1_TAGAGCTTCCTGCAGG-1	0.012798	0.009768
D11A1_TAGCCGGCATCATCCC-1	0.06409	0.331978
D11A1_TAGGCATAGAGGTAGA-1	0.081369	-0.06806
D11A1_TAGGCATGTCTAGTCA-1	0.064973	0.161467
D11A1_TAGTGGTCAGATGGGT-1	0.256031	-0.06497
D11A1_TAGTTGGAGAATAGGG-1	0.66454	-0.16891
D11A1_TAGTTGGCACTCGACG-1	0.348555	-0.23241
D11A1_TATCAGGAGAGACTAT-1	-0.02958	0.309331
D11A1_TATCAGGCACGGATAG-1	0.169054	-0.14901
D11A1_TATCAGGGTACCTACA-1	0.478882	0.123628
D11A1_TATCTCACATGTCGAT-1	0.096867	0.405457
D11A1_TATCTCAGTCAGAGGT-1	0.43925	-0.1622
D11A1_TATCTCATCAGTTAGC-1	0.02646	0.459218
D11A1_TATGCCCAGGCGACAT-1	0.671735	-0.11323
D11A1_TATTACCCAATGTAAG-1	0.244572	0.566451
D11A1_TATTACCTCAGGCCCA-1	-0.06344	0.359697
D11A1_TATTACCTCCGTTGTC-1	0.850834	0.175132
D11A1_TATTACCTCCTTGCCA-1	0.218398	0.235398
D11A1_TCAACGAAGCAACGGT-1	0.016919	0.317242
D11A1_TCAACGATCAACACGT-1	0.026859	0.484194
D11A1_TCAACGATCGTACGGC-1	0.503479	-0.22654
D11A1_TCAATCTCAGCTGGCT-1	0.18459	0.369213
D11A1_TCAATCTGTACAGACG-1	0.646114	-0.02985
D11A1_TCACAAGAGCATCATC-1	0.027632	0.536239
D11A1_TCACAAGCAAACCTAC-1	-0.04524	0.365211
D11A1_TCACGAAGTTGGAGGT-1	-0.09021	0.386086
D11A1_TCAGATGTCGGAAACG-1	0.069995	0.464045
D11A1_TCAGCAAAGTTACGGG-1	-0.12321	0.30912
D11A1_TCAGCTCCACAGCCCA-1	0.603679	-0.12036
D11A1_TCAGCTCCAGCGTTCG-1	0.207581	0.086914
D11A1_TCAGCTCGTGTCCTCT-1	0.059576	0.197056
D11A1_TCAGGATTCGGTCTAA-1	0.106039	0.448257
D11A1_TCAGGATTCTCGGACG-1	0.155436	-0.15798
D11A1_TCAGGTAAGTCTCGGC-1	-0.0203	0.390449
D11A1_TCAGGTACACAAGTAA-1	0.604976	-0.19715
D11A1_TCAGGTACACCGAAAG-1	0.242353	0.049382
D11A1_TCAGGTACATGCCTAA-1	0.071614	0.126526
D11A1_TCAGGTATCAGCCTAA-1	0.233144	0.365286
D11A1_TCAGGTATCATCGCTC-1	-0.06506	0.353422
D11A1_TCATTACGTGTATGGG-1	0.634971	-0.20446
D11A1_TCATTACTCACGAAGG-1	0.53169	-0.13094
D11A1_TCATTACTCGCTTAGA-1	-0.01103	0.096689
D11A1_TCATTTGAGCTAACAA-1	-0.0186	0.254919
D11A1_TCATTTGAGTTGCAGG-1	0.520806	-0.21423
D11A1_TCCCGATGTCTAAAGA-1	0.670818	-0.13556
D11A1_TCCCGATTCAGGATCT-1	0.676056	-0.14598
D11A1_TCCCGATTCAGTACGT-1	-0.05447	0.506538
D11A1_TCGAGGCGTGGCGAAT-1	0.675151	-0.04092
D11A1_TCGCGAGCATCCGGGT-1	0.083865	0.620091
D11A1_TCGCGAGCATGCCTTC-1	-0.01853	0.420303
D11A1_TCGCGAGGTGCACTTA-1	0.612286	0.049438
D11A1_TCGCGAGTCAGTCAGT-1	0.314209	-0.19691
D11A1_TCGCGTTAGACTTGAA-1	0.474029	-0.08694
D11A1_TCGGGACGTCTAGTGT-1	0.627521	-0.10071
D11A1_TCGGGACGTTAGTGGG-1	0.434111	-0.24689
D11A1_TCGGTAAAGAAGCCCA-1	0.619781	-0.14011
D11A1_TCGGTAAAGACAGGCT-1	0.046503	0.258751
D11A1_TCGGTAACAACTGGCC-1	0.732633	-0.01314
D11A1_TCGGTAACACCTCGGA-1	0.550722	-0.25034
D11A1_TCGGTAAGTTCCACGG-1	-0.08145	0.185904
D11A1_TCGGTAAGTTTGACAC-1	0.599371	-0.20995
D11A1_TCGTACCGTACTCAAC-1	0.104469	0.095421
D11A1_TCGTAGAAGTGAACGC-1	0.696375	-0.10397
D11A1_TCGTAGAGTACCAGTT-1	0.538736	-0.23763
D11A1_TCTATTGCACTGTCGG-1	0.84476	-0.04876
D11A1_TCTATTGGTCTGATCA-1	0.102244	0.020651
D11A1_TCTATTGGTGTCCTCT-1	-0.19902	0.238868
D11A1_TCTATTGTCTTCCTTC-1	0.156008	0.484526
D11A1_TCTCTAAAGATATGCA-1	0.452636	-0.05101
D11A1_TCTCTAAAGCACCGTC-1	0.557842	-0.23331
D11A1_TCTCTAAAGCGTTTAC-1	0.280885	-0.14815
D11A1_TCTCTAACAACGATCT-1	-0.07373	0.212589
D11A1_TCTCTAACAGGGTTAG-1	0.073749	0.323187
D11A1_TCTGAGAAGAGTAAGG-1	0.564939	-0.22835
D11A1_TCTGAGAAGATCCCAT-1	0.51456	-0.23203
D11A1_TCTGAGACACAACTGT-1	0.001425	0.048161
D11A1_TCTGAGAGTCACTGGC-1	-0.09942	0.409076
D11A1_TCTTCGGCATGCCTTC-1	0.560997	-0.17414
D11A1_TCTTTCCCAAGAAGAG-1	-0.04176	0.34769
D11A1_TGAAAGAAGCCCAATT-1	0.424835	-0.26597
D11A1_TGAAAGAAGTCTCGGC-1	-0.08853	0.413831
D11A1_TGAAAGATCCGGGTGT-1	0.60795	0.092886
D11A1_TGACGGCAGCGACGTA-1	-0.03402	0.460305
D11A1_TGACGGCAGCTAGTCT-1	0.567482	-0.16352
D11A1_TGACGGCCATTCCTCG-1	0.178486	0.348286
D11A1_TGACGGCGTCCCTACT-1	0.036873	-0.00787
D11A1_TGACGGCGTTTCGCTC-1	0.015119	0.282237
D11A1_TGACTAGTCACCTTAT-1	0.444262	-0.26397
D11A1_TGACTTTAGGGATGGG-1	0.788691	-0.00856
D11A1_TGACTTTCAGGTGGAT-1	0.48494	-0.05841
D11A1_TGACTTTCATGAGCGA-1	-0.07407	0.167808
D11A1_TGACTTTGTGATGTCT-1	0.616628	0.023113
D11A1_TGAGAGGAGTGTTAGA-1	0.101503	0.696672
D11A1_TGAGAGGCACCCTATC-1	0.400352	-0.20215
D11A1_TGAGCATCATCGGGTC-1	0.257029	0.365902
D11A1_TGAGCATTCAGCCTAA-1	0.340953	-0.07377
D11A1_TGAGCATTCCGTCAAA-1	0.024653	0.394058
D11A1_TGAGCATTCCTTTCTC-1	0.070148	0.257613
D11A1_TGAGCATTCGTCTGAA-1	0.596277	0.460932
D11A1_TGAGCCGGTGTGAATA-1	0.031453	0.362711
D11A1_TGAGGGAAGTCTCAAC-1	0.39888	0.012387
D11A1_TGAGGGACATGGAATA-1	0.431592	-0.2154
D11A1_TGATTTCAGCGCCTTG-1	0.114098	-0.16325
D11A1_TGATTTCAGCTTCGCG-1	0.641691	-0.17336
D11A1_TGATTTCTCTTGCATT-1	0.635994	0.098176
D11A1_TGCACCTCAGGCTGAA-1	0.691637	-0.19063
D11A1_TGCACCTCAGTAAGAT-1	0.119037	0.342665
D11A1_TGCCAAAAGTATCGAA-1	0.570888	-0.14797
D11A1_TGCCCATAGGATTCGG-1	0.854348	0.03109
D11A1_TGCCCATCAAACAACA-1	0.617851	-0.1335
D11A1_TGCCCATCACGTTGGC-1	0.183832	-0.01452
D11A1_TGCCCATGTGAGGGAG-1	-0.05034	-0.06115
D11A1_TGCCCATTCGACAGCC-1	0.427729	0.03068
D11A1_TGCCCATTCTGTTTGT-1	-0.06927	0.246313
D11A1_TGCCCTAAGCCTTGAT-1	0.420687	-0.12869
D11A1_TGCCCTACAGACAAGC-1	0.321103	0.00201
D11A1_TGCCCTAGTAAGGGAA-1	-0.0694	0.494337
D11A1_TGCGCAGTCCCAAGTA-1	0.864551	-0.10661
D11A1_TGCGGGTCAGACAAAT-1	-0.00097	-0.01518
D11A1_TGCGGGTGTCTAACGT-1	0.312886	-0.34599
D11A1_TGCTACCGTACGACCC-1	-0.0114	0.378469
D11A1_TGCTACCGTTACGACT-1	0.742514	-0.10486
D11A1_TGCTGCTGTAAACACA-1	0.945266	-0.00383
D11A1_TGCTGCTGTCGATTGT-1	0.290374	0.16725
D11A1_TGCTGCTGTGTTTGGT-1	0.00206	0.342482
D11A1_TGCTGCTGTTACCAGT-1	-0.05333	0.33304
D11A1_TGGACGCGTAGCGTAG-1	-0.03224	0.194001
D11A1_TGGCCAGAGGCATTGG-1	0.25506	-0.36168
D11A1_TGGCCAGCAAGGACTG-1	0.42866	-0.14774
D11A1_TGGCCAGTCTGCAGTA-1	0.372468	-0.13843
D11A1_TGGCGCAGTTCTCATT-1	0.833564	0.082012
D11A1_TGGCGCATCTTCATGT-1	0.097692	0.276107
D11A1_TGGGAAGAGATAGTCA-1	0.196447	0.021074
D11A1_TGGGAAGAGCCCAGCT-1	0.488321	-0.28294
D11A1_TGGGAAGAGGAGTCTG-1	0.859514	0.052742
D11A1_TGGTTAGCAATGAATG-1	0.119821	-0.18594
D11A1_TGGTTAGCACACCGCA-1	0.80901	-0.07994
D11A1_TGGTTAGCACCACGTG-1	0.721028	-0.06812
D11A1_TGGTTAGGTGTCAATC-1	-0.00366	0.171627
D11A1_TGGTTCCAGAGACTAT-1	0.403862	-0.27121
D11A1_TGGTTCCGTCATCCCT-1	0.686123	-0.16314
D11A1_TGGTTCCGTCCATGAT-1	-0.0727	0.324509
D11A1_TGGTTCCTCGGTTCGG-1	0.358636	0.039992
D11A1_TGTATTCAGTACACCT-1	-0.02948	0.065291
D11A1_TGTATTCTCAGAGACG-1	0.326082	-0.14327
D11A1_TGTCCCAGTATGGTTC-1	0.14906	0.570226
D11A1_TGTGGTAGTCTCCACT-1	0.621449	-0.09324
D11A1_TGTGTTTCAAACGCGA-1	0.417174	-0.31003
D11A1_TGTGTTTCACCCATTC-1	0.607869	0.010362
D11A1_TGTGTTTGTTGGACCC-1	0.055255	0.34215
D11A1_TGTTCCGAGGCGTACA-1	0.457685	0.010432
D11A1_TTAACTCAGAGTGAGA-1	0.036344	0.415906
D11A1_TTAACTCTCATGCTCC-1	0.427622	-0.04917
D11A1_TTAACTCTCTATGTGG-1	-0.05595	0.349588
D11A1_TTAGGACTCTACGAGT-1	0.72914	-0.14478
D11A1_TTAGGCAAGCGTTCCG-1	0.326386	-0.03602
D11A1_TTAGGCAAGGTGGGTT-1	0.103279	0.196533
D11A1_TTAGGCACACCCTATC-1	0.093128	0.276288
D11A1_TTAGGCACAGTCACTA-1	0.642091	0.051504
D11A1_TTAGTTCTCCGTTGCT-1	0.234668	0.264842
D11A1_TTATGCTAGTACACCT-1	0.183699	0.352113
D11A1_TTATGCTAGTCGTACT-1	0.508545	-0.20801
D11A1_TTATGCTCACATCCGG-1	-0.02478	0.44607
D11A1_TTATGCTTCACGAAGG-1	-0.12806	0.223282
D11A1_TTCCCAGGTGTATGGG-1	-0.00292	-0.09758
D11A1_TTCCCAGGTGTGGTTT-1	0.622225	-0.00525
D11A1_TTCCCAGTCACAATGC-1	0.673526	-0.17447
D11A1_TTCGAAGCATGGAATA-1	0.487649	-0.13054
D11A1_TTCGAAGGTAAGCACG-1	-0.12259	0.235251
D11A1_TTCGAAGGTCACACGC-1	0.621023	-0.20936
D11A1_TTCTACACACCGGAAA-1	0.659529	-0.17484
D11A1_TTCTACACATATACCG-1	0.45132	-0.2164
D11A1_TTCTCAAAGCGGATCA-1	0.499497	-0.19375
D11A1_TTCTCAAGTGTGACGA-1	0.601542	-0.21554
D11A1_TTCTCCTGTCATTAGC-1	0.065884	-0.00922
D11A1_TTCTCCTGTTTACTCT-1	0.534417	-0.22076
D11A1_TTCTCCTTCCCTAATT-1	0.701794	-0.09542
D11A1_TTGACTTGTGGTAACG-1	0.236229	0.061864
D11A1_TTGACTTTCTTATCTG-1	0.315476	0.050794
D11A1_TTGCCGTAGCGCCTCA-1	0.643847	-0.10336
D11A1_TTGCCGTCAAAGCGGT-1	0.481833	-0.11649
D11A1_TTGCCGTCAAGGTTTC-1	0.376845	0.095076
D11A1_TTGCCGTGTGTTCGAT-1	0.031712	0.402137
D11A1_TTGCCGTTCCTGCAGG-1	0.046871	0.239145
D11A1_TTGCGTCCACGGCCAT-1	-0.05695	0.415381
D11A1_TTGCGTCTCAGAAATG-1	0.057522	0.023135
D11A1_TTGCGTCTCAGCTGGC-1	0.630254	-0.11501
D11A1_TTGCGTCTCTGCCAGG-1	0.020864	-0.0845
D11A1_TTGGAACAGACCGGAT-1	0.810399	-0.11492
D11A1_TTGGAACAGCACCGCT-1	0.028966	0.240194
D11A1_TTGGAACCAAACGTGG-1	-0.12164	0.257082
D11A1_TTGGCAAAGATATGGT-1	0.702803	-0.0997
D11A1_TTGGCAACAAACGTGG-1	0.583288	-0.18261
D11A1_TTGGCAACATAGGATA-1	0.008064	-0.15669
D11A1_TTGGCAAGTCTTCGTC-1	-0.01076	0.329923
D11A1_TTGTAGGCACGGACAA-1	0.517707	-0.21195
D11A1_TTTACTGGTAGCGCTC-1	0.138865	-0.1306
D11A1_TTTACTGTCATGCTCC-1	-0.04822	0.4231
D11A1_TTTACTGTCGCGGATC-1	0.792142	-0.15678
D11A1_TTTACTGTCTCCAACC-1	-0.00914	0.419214
D11A1_TTTATGCAGATATGGT-1	0.6801	-0.19354
D11A1_TTTATGCGTATAGGTA-1	0.557148	-0.19069
D11A1_TTTCCTCAGCATCATC-1	-0.03911	-0.07402
D11A1_TTTCCTCCATAAAGGT-1	0.431373	-0.21328
D11A1_TTTCCTCGTCATACTG-1	0.562599	-0.2279
D11A1_TTTCCTCGTCCTGCTT-1	-0.20644	0.218952
D11A1_TTTGCGCAGTATCTCG-1	0.588362	-0.18142
D11A1_TTTGCGCCACGAAGCA-1	0.51194	-0.25041
D11A1_TTTGCGCTCGAGGTAG-1	0.306317	0.02713
D11A1_TTTGGTTAGCACGCCT-1	0.648542	-0.04974
D11A1_TTTGGTTAGCCGTCGT-1	0.022412	0.221027
D11A1_TTTGTCAAGAGGTTAT-1	0.451106	-0.12377
D11B_AAACCTGGTTCTCATT-1	-0.36592	0.215133
D11B_AAACCTGTCTTCCTTC-1	0.760817	-0.30877
D11B_AAAGATGGTTGAACTC-1	0.816907	-0.25599
D11B_AAGGTTCTCAGGATCT-1	0.502331	-0.12024
D11B_ACACCCTCAGACAAAT-1	-0.17168	0.516281
D11B_ACACCCTGTCGGCTCA-1	0.754831	-0.28488
D11B_ACAGCTAAGACACGAC-1	0.665207	-0.28793
D11B_ACATGGTGTCTGATCA-1	0.603282	-0.23124
D11B_ACATGGTGTGCAGTAG-1	0.021319	0.114145
D11B_ACCTTTATCTTTACGT-1	-0.37686	-0.01919
D11B_ACGAGGACACGTCAGC-1	0.432101	-0.10151
D11B_ACGGGCTTCATATCGG-1	1.06648	0.229727
D11B_ACTGATGAGGATGCGT-1	0.084466	-0.0879
D11B_ACTGTCCTCATCGGAT-1	-0.23284	0.614772
D11B_AGACGTTTCTCTGAGA-1	-0.2096	0.324378
D11B_AGAGCGATCAACGAAA-1	0.654321	-0.40858
D11B_AGATTGCCATGTCGAT-1	0.975484	-0.21334
D11B_AGCTTGACAGCCAGAA-1	0.061982	0.540999
D11B_AGGCCACAGAAACGCC-1	0.774388	-0.28193
D11B_AGGGTGAAGCAGATCG-1	-0.00033	0.382314
D11B_AGGGTGACAAGGGTCA-1	0.549738	-0.31748
D11B_AGGGTGAGTTGCTCCT-1	-0.17708	0.551502
D11B_AGTAGTCCAATGGATA-1	0.676672	-0.37143
D11B_AGTCTTTTCCCGACTT-1	0.72667	-0.15321
D11B_ATAACGCCAGTTCATG-1	0.011758	0.174934
D11B_ATCGAGTTCAACACTG-1	0.862014	-0.33305
D11B_ATGTGTGGTGAACCTT-1	0.679236	-0.34631
D11B_ATTGGTGAGGGTTCCC-1	-0.25123	0.566462
D11B_CAAGAAAAGCGTCAAG-1	0.069334	0.578203
D11B_CAAGATCCAGTGGAGT-1	-0.04888	0.552901
D11B_CACCACTGTGTTCTTT-1	0.708141	-0.25907
D11B_CAGATCATCACAGTAC-1	0.80675	-0.29156
D11B_CAGTAACGTACATGTC-1	0.675769	-0.04946
D11B_CATCAAGAGTATCTCG-1	0.886528	-0.23105
D11B_CATCAGACATGCATGT-1	-0.1388	0.470344
D11B_CATCCACTCGGATGTT-1	-0.13125	0.456671
D11B_CCAATCCTCTGGCGAC-1	-0.19997	0.401139
D11B_CCACGGACACCTCGTT-1	0.755129	-0.28139
D11B_CCATTCGCAGATTGCT-1	-0.19023	0.509402
D11B_CCTTTCTTCTATCCCG-1	0.194561	0.165237
D11B_CGCTATCTCAAACAAG-1	-0.1036	0.609142
D11B_CGGACTGAGTTAGGTA-1	0.624484	-0.28855
D11B_CGTAGCGCAGTGACAG-1	0.764198	-0.24896
D11B_CGTGTAATCGGCTACG-1	-0.27557	0.606947
D11B_CGTTCTGTCCGTAGGC-1	0.311366	-0.0743
D11B_CTACATTCATGAGCGA-1	-0.21004	0.320647
D11B_CTAGTGACAATGGTCT-1	0.78009	-0.25075
D11B_CTAGTGACACAGCGTC-1	0.858469	-0.17684
D11B_CTCACACGTACCGTTA-1	-0.04281	0.548209
D11B_CTCGAAACATCCCATC-1	-0.1732	0.337018
D11B_CTCGGGACAGGTCTCG-1	-0.29726	0.03516
D11B_CTCGTACTCATCTGTT-1	0.821116	-0.27589
D11B_CTCGTCAGTTGATTCG-1	0.788528	-0.29355
D11B_CTCTACGTCTACTTAC-1	0.843315	-0.25526
D11B_CTGAAGTAGCTACCTA-1	-0.02747	0.058813
D11B_CTGTGCTCATAGACTC-1	0.822656	-0.25137
D11B_CTTACCGGTGTGAAAT-1	0.592619	0.042465
D11B_GAAACTCTCTGTACGA-1	0.367717	-0.17017
D11B_GAACCTACAACACCTA-1	0.476043	-0.28738
D11B_GAATGAAGTGGACGAT-1	0.593556	-0.41114
D11B_GAATGAAGTTGACGTT-1	0.717607	-0.151
D11B_GACGCGTGTCCGAAGA-1	-0.09951	0.700247
D11B_GACGGCTCAATGGACG-1	0.776947	-0.06492
D11B_GACGTTATCAAACGGG-1	0.192709	-0.20909
D11B_GAGTCCGAGCGAAGGG-1	-0.13721	0.325796
D11B_GATCAGTTCACTGGGC-1	-0.0433	0.554481
D11B_GATGCTAGTAGAGTGC-1	0.703312	-0.15839
D11B_GCAAACTAGACGCTTT-1	0.056907	0.287485
D11B_GCAGTTAAGAGTCTGG-1	0.852427	-0.24399
D11B_GCAGTTATCTCTGTCG-1	0.366122	-0.15311
D11B_GCGACCAGTAGATTAG-1	0.038031	0.170815
D11B_GCGACCATCCACGTGG-1	-0.12959	0.709591
D11B_GCTCCTACACGCTTTC-1	-0.16987	0.880221
D11B_GCTCCTAGTGTTGGGA-1	0.736558	-0.3233
D11B_GCTCTGTCATCGACGC-1	-0.10952	0.536827
D11B_GGAATAATCAAACCGT-1	0.865951	-0.28848
D11B_GGCCGATAGCGTAGTG-1	0.486603	0.161112
D11B_GGCTCGATCAGTCCCT-1	-0.22308	0.393052
D11B_GGGTCTGAGGGCTTGA-1	0.385729	0.013089
D11B_GTCATTTGTTGCTCCT-1	-0.45636	-0.23931
D11B_GTCTCGTAGAAGGACA-1	-0.04074	0.041217
D11B_GTGCGGTTCATCTGCC-1	0.066041	0.344452
D11B_GTGCTTCCAATAGCAA-1	-0.20509	0.654676
D11B_GTGGGTCAGCGTAGTG-1	0.648036	-0.13473
D11B_GTGTGCGTCAGAAATG-1	-0.09706	0.533544
D11B_GTTAAGCGTTACGGAG-1	0.68782	-0.29099
D11B_TACTCATCACCACGTG-1	-0.09434	0.499894
D11B_TACTCGCAGTCCGTAT-1	-0.14728	0.605169
D11B_TAGCCGGGTCCTGCTT-1	0.787867	-0.2574
D11B_TAGTTGGCATGCCTTC-1	0.707941	-0.30953
D11B_TATGCCCGTCGACTAT-1	-0.28723	0.282862
D11B_TATTACCTCACCTCGT-1	0.903506	-0.25793
D11B_TCGCGTTTCAAGAAGT-1	0.766834	-0.26382
D11B_TCTTTCCCAAACGCGA-1	0.735852	-0.18365
D11B_TGACTAGAGTTCGATC-1	-0.21843	0.436048
D11B_TGATTTCCAGTTTACG-1	0.736556	-0.17724
D11B_TGCGCAGCACCAGGCT-1	1.01677	-0.08448
D11B_TGGGCGTAGTGTCCCG-1	0.411861	-0.27297
D11B_TGTCCCAGTGACAAAT-1	0.680317	-0.29643
D11B_TGTGGTAGTAGGCATG-1	0.432937	-0.39688
D11B_TGTGGTATCCGAACGC-1	-0.18031	0.437357
D11B_TGTGTTTCAGTGACAG-1	0.95694	-0.25712
D11B_TTAACTCGTCCTGCTT-1	0.448614	-0.12382
D11B_TTAACTCGTGCAGTAG-1	0.812128	-0.24037
D11B_TTAGGACTCATTGCCC-1	0.828721	-0.24502
D11B_TTAGTTCTCGGAAATA-1	0.762713	-0.20815
D11B_TTCTTAGTCGTTGACA-1	0.866761	-0.00038
D11B_TTGGCAAGTCGCATAT-1	0.881498	-0.23635
D11B_TTGGCAATCGTTTAGG-1	-0.30209	0.390311
D11B_TTTGCGCCAGGGTTAG-1	0.54418	-0.12323
D11B_TTTGGTTGTGTCGCTG-1	0.755232	-0.36796
D11B_TTTGGTTTCCCATTAT-1	-0.4079	-0.15963
D11B3_AAAGCAAAGCCCAACC-1	0.588212	-0.372
D11B3_AAAGCAAAGTGGTAGC-1	-0.25973	0.537301
D11B3_AAAGCAAGTGTGACCC-1	0.371033	-0.26689
D11B3_AAAGTAGAGAGTAATC-1	0.010831	-0.35965
D11B3_AAAGTAGGTTCACGGC-1	-0.3536	0.095334
D11B3_AAATGCCAGACTTTCG-1	-0.10453	0.071761
D11B3_AAATGCCAGTGTTAGA-1	0.489408	-0.4625
D11B3_AAATGCCGTCTCCCTA-1	0.519984	-0.4521
D11B3_AAATGCCGTTGATTCG-1	0.403587	-0.45628
D11B3_AACACGTGTAATCACC-1	0.645661	-0.38984
D11B3_AACACGTGTATAAACG-1	0.230082	-0.4095
D11B3_AACACGTTCCGTACAA-1	0.458941	-0.43975
D11B3_AACCATGAGTGCCATT-1	-0.22016	0.232486
D11B3_AACCATGGTCAAGCGA-1	0.49637	-0.25673
D11B3_AACCGCGAGGACACCA-1	-0.29639	0.370381
D11B3_AACCGCGAGGATATAC-1	0.66516	-0.36365
D11B3_AACCGCGGTAAGTAGT-1	0.533766	-0.4532
D11B3_AACGTTGGTACCAGTT-1	-0.29908	0.375577
D11B3_AACGTTGGTGGTTTCA-1	0.48979	-0.26333
D11B3_AACGTTGGTTGGGACA-1	0.662276	-0.40799
D11B3_AACTCAGCAGCTGCAC-1	0.295904	-0.25564
D11B3_AACTCAGGTCACCTAA-1	0.342708	-0.3242
D11B3_AACTCAGGTGTCGCTG-1	0.388897	-0.32562
D11B3_AACTCAGTCACTCCTG-1	0.438547	-0.44015
D11B3_AACTCTTAGAGACTAT-1	0.510862	-0.32558
D11B3_AACTCTTAGCCTTGAT-1	0.702489	-0.34034
D11B3_AACTCTTCACACATGT-1	0.510836	-0.44118
D11B3_AACTCTTCACCGCTAG-1	0.470637	-0.46375
D11B3_AACTCTTGTGGCGAAT-1	-0.28291	0.174359
D11B3_AACTCTTGTTAAGATG-1	-0.31675	0.553974
D11B3_AACTCTTTCTTTACAC-1	-0.32701	0.39255
D11B3_AACTGGTAGATATGGT-1	0.488664	-0.19961
D11B3_AACTTTCTCATAAAGG-1	0.359443	-0.32135
D11B3_AAGACCTCATTTCACT-1	0.279185	-0.37407
D11B3_AAGACCTCATTTCAGG-1	0.544109	-0.41243
D11B3_AAGACCTGTAGCTAAA-1	0.574824	-0.32367
D11B3_AAGACCTTCTATCCTA-1	0.555703	-0.39706
D11B3_AAGACCTTCTGCGACG-1	0.186973	-0.28336
D11B3_AAGACCTTCTTTACGT-1	-0.33839	0.291453
D11B3_AAGCCGCAGGACTGGT-1	-0.22227	0.269401
D11B3_AAGCCGCCACAGATTC-1	-0.16211	0.283216
D11B3_AAGCCGCCAGTTCCCT-1	-0.29253	0.449467
D11B3_AAGGAGCTCCGCATAA-1	-0.15546	0.003839
D11B3_AAGGAGCTCGAATCCA-1	-0.21386	0.330436
D11B3_AAGGCAGAGCTCCCAG-1	-0.35094	0.368473
D11B3_AAGGCAGGTAGCACGA-1	0.285317	-0.21142
D11B3_AAGGCAGGTCATCCCT-1	0.332626	-0.33161
D11B3_AAGGCAGGTCGTGGCT-1	-0.26621	0.356287
D11B3_AAGGCAGGTGACTACT-1	0.44887	-0.44099
D11B3_AAGGCAGGTGATGTGG-1	0.081658	0.155043
D11B3_AAGGCAGTCAAACGGG-1	0.515353	-0.23221
D11B3_AAGGCAGTCCAGAGGA-1	0.433049	-0.41121
D11B3_AAGGTTCTCATGGTCA-1	0.219556	-0.21411
D11B3_AAGTCTGCACCAGGTC-1	0.542224	-0.40689
D11B3_AAGTCTGCACCGATAT-1	-0.30568	0.705072
D11B3_AAGTCTGCATTGTGCA-1	0.540646	-0.13038
D11B3_AAGTCTGGTATCGCAT-1	0.506445	-0.30767
D11B3_AAGTCTGGTTCCATGA-1	0.409805	-0.46515
D11B3_AAGTCTGTCTATCGCC-1	0.594108	-0.31591
D11B3_AATCGGTAGATGCCAG-1	0.240981	-0.49908
D11B3_AATCGGTCAGTGGAGT-1	-0.28284	0.268641
D11B3_AATCGGTGTACGCACC-1	-0.23218	0.389149
D11B3_ACACCAAAGGCCGAAT-1	0.557687	-0.41673
D11B3_ACACCAAGTATGGTTC-1	0.611249	-0.30428
D11B3_ACACCCTGTCAGAGGT-1	-0.31111	0.4063
D11B3_ACACCCTGTTGTCTTT-1	0.454996	-0.34348
D11B3_ACACCCTTCGTCCGTT-1	0.461827	-0.49082
D11B3_ACACCGGAGTAGGTGC-1	0.633273	-0.34435
D11B3_ACACCGGTCCTACAGA-1	-0.2512	0.402163
D11B3_ACACTGAAGCGCTCCA-1	-0.07995	0.293433
D11B3_ACACTGACACATGTGT-1	0.33785	-0.42158
D11B3_ACACTGAGTATAATGG-1	-0.32307	0.385791
D11B3_ACACTGAGTCGTGGCT-1	0.542837	-0.41602
D11B3_ACAGCCGTCACCGGGT-1	-0.19241	0.35296
D11B3_ACAGCTACACGAAAGC-1	0.007245	0.066139
D11B3_ACAGCTATCTGCGACG-1	0.576272	-0.33654
D11B3_ACATACGCATTGTGCA-1	0.421306	-0.44302
D11B3_ACATACGGTAGGGTAC-1	0.536543	-0.38727
D11B3_ACATACGTCCATGAAC-1	0.421059	-0.2405
D11B3_ACATGGTAGCGTTTAC-1	0.707977	-0.25716
D11B3_ACCAGTAAGCGATAGC-1	0.356893	-0.45806
D11B3_ACCAGTAAGGTAGCTG-1	-0.11933	-0.65243
D11B3_ACCCACTAGGTTACCT-1	-0.0676	0.03062
D11B3_ACCCACTCACGCATCG-1	0.270128	-0.40534
D11B3_ACCGTAAAGACGCAAC-1	0.491544	-0.2724
D11B3_ACCGTAATCATGTCCC-1	0.03958	-0.23763
D11B3_ACCTTTAAGAGCTGGT-1	0.502993	-0.43843
D11B3_ACCTTTAAGTCCGGTC-1	-0.27139	0.329901
D11B3_ACCTTTAAGTTAGGTA-1	0.59734	-0.40292
D11B3_ACCTTTACACTAGTAC-1	0.507059	0.533038
D11B3_ACGAGGACACGTTGGC-1	-0.14466	0.408636
D11B3_ACGAGGAGTCTCCCTA-1	0.679877	-0.41308
D11B3_ACGAGGAGTTGTGGCC-1	-0.33234	0.334528
D11B3_ACGATGTAGGCCATAG-1	0.327295	-0.48989
D11B3_ACGATGTGTCCTGCTT-1	-0.31191	0.224798
D11B3_ACGATGTGTCTGCCAG-1	0.185525	-0.33508
D11B3_ACGATGTTCATTTGGG-1	-0.05496	0.016654
D11B3_ACGATGTTCGTAGATC-1	0.543383	-0.36563
D11B3_ACGCAGCTCACGCATA-1	-0.00714	-0.02945
D11B3_ACGCCAGAGTGGTCCC-1	0.06638	0.131317
D11B3_ACGCCAGCAATAGCGG-1	-0.01811	0.265353
D11B3_ACGCCAGGTATGAAAC-1	-0.20005	0.437925
D11B3_ACGCCAGGTTCTGTTT-1	0.665978	-0.38374
D11B3_ACGCCGAGTAAGGGAA-1	0.443652	-0.46387
D11B3_ACGCCGAGTCTCTTAT-1	0.447748	-0.46552
D11B3_ACGCCGATCCCTCAGT-1	0.437994	-0.29549
D11B3_ACGGAGAAGTTTCCTT-1	0.618517	-0.13988
D11B3_ACGGAGATCGCGATCG-1	0.548351	-0.18369
D11B3_ACGGCCACAAGTCTGT-1	-0.20734	0.384416
D11B3_ACGGCCACATATGCTG-1	0.497552	-0.42147
D11B3_ACGGCCAGTAGATTAG-1	0.551267	-0.34162
D11B3_ACGGCCAGTGGTAACG-1	0.410447	-0.35414
D11B3_ACGGGCTGTGCACTTA-1	-0.36039	-0.03413
D11B3_ACGGGTCAGTGCTGCC-1	0.525169	-0.41343
D11B3_ACGGGTCTCACGCGGT-1	-0.31374	0.072194
D11B3_ACGTCAAAGCTCTCGG-1	-0.34201	0.345033
D11B3_ACGTCAACACAGGAGT-1	0.503772	-0.46662
D11B3_ACGTCAAGTCGTTGTA-1	-0.29966	0.407044
D11B3_ACGTCAATCCTTGCCA-1	-0.09786	0.302321
D11B3_ACTATCTGTCGCTTTC-1	0.659184	-0.38433
D11B3_ACTGAACAGTTCGCAT-1	0.739353	-0.31755
D11B3_ACTGAGTAGCTAACAA-1	-0.26198	0.402399
D11B3_ACTGAGTAGTGGGCTA-1	0.511788	-0.40549
D11B3_ACTGATGAGATATGGT-1	0.11243	-0.1568
D11B3_ACTGATGTCGCCTGAG-1	0.544478	-0.39603
D11B3_ACTGATGTCGTAGGTT-1	0.635099	-0.32257
D11B3_ACTGCTCAGTGGGTTG-1	0.509115	-0.41338
D11B3_ACTGCTCCATCGATTG-1	-0.31529	0.422374
D11B3_ACTGCTCGTCTAGGTT-1	0.275768	0.226
D11B3_ACTGTCCCAAGGTTCT-1	-0.17683	0.643715
D11B3_ACTGTCCGTCGAATCT-1	-0.31573	0.303965
D11B3_ACTTACTAGACTCGGA-1	-0.11452	-0.0922
D11B3_ACTTACTAGAGTAAGG-1	-0.09296	-0.06745
D11B3_ACTTGTTAGTTGCAGG-1	-0.02585	0.161788
D11B3_ACTTTCACACAGGTTT-1	-0.11423	-0.15765
D11B3_ACTTTCACACATTAGC-1	-0.09912	0.31141
D11B3_ACTTTCATCAGCTCGG-1	0.419329	-0.31153
D11B3_AGAATAGAGCAACGGT-1	0.414773	-0.43797
D11B3_AGAATAGGTCTTCGTC-1	0.5597	-0.35923
D11B3_AGAATAGGTTAAGACA-1	-0.06915	-0.24624
D11B3_AGACGTTCATGGATGG-1	0.046932	0.578513
D11B3_AGACGTTGTAGAGGAA-1	0.239077	-0.42102
D11B3_AGACGTTGTGGTGTAG-1	-0.20737	0.155347
D11B3_AGAGCGACACCGTTGG-1	-0.35915	0.376385
D11B3_AGAGCGATCTAGAGTC-1	-0.18276	-0.18881
D11B3_AGAGCTTAGCTCAACT-1	0.498715	-0.41442
D11B3_AGAGTGGCACTAAGTC-1	-0.27148	0.256963
D11B3_AGAGTGGGTACCATCA-1	-0.1471	0.29711
D11B3_AGAGTGGTCACCAGGC-1	0.594358	-0.38075
D11B3_AGATCTGCACCAGGTC-1	0.367502	-0.35596
D11B3_AGATCTGCAGCTCCGA-1	-0.05822	0.264835
D11B3_AGATCTGCATACGCCG-1	-0.25748	0.216609
D11B3_AGATTGCAGCCTTGAT-1	0.57841	-0.40254
D11B3_AGATTGCAGTGCAAGC-1	-0.19281	0.169467
D11B3_AGATTGCCATAGTAAG-1	0.708505	0.006716
D11B3_AGCAGCCAGGGCATGT-1	0.506115	-0.35553
D11B3_AGCAGCCCAAACTGCT-1	-0.14743	0.396458
D11B3_AGCAGCCTCGACCAGC-1	0.440623	-0.26616
D11B3_AGCATACAGAGGTTGC-1	-0.34575	0.286174
D11B3_AGCATACGTCGGATCC-1	-0.23888	-0.00928
D11B3_AGCATACTCATATCGG-1	0.028595	-0.00894
D11B3_AGCATACTCGGATGGA-1	0.558229	-0.38367
D11B3_AGCCTAACATCATCCC-1	0.346954	-0.33324
D11B3_AGCCTAAGTCCCTTGT-1	-0.13117	0.011953
D11B3_AGCCTAATCACCTCGT-1	-0.19972	0.568353
D11B3_AGCCTAATCACGAAGG-1	0.329395	-0.56562
D11B3_AGCGGTCCATTTCAGG-1	-0.35184	-0.00962
D11B3_AGCGTATAGAGACTTA-1	-0.30088	0.484534
D11B3_AGCGTATAGATGCGAC-1	0.484575	-0.37346
D11B3_AGCGTATGTGCTGTAT-1	0.000925	-0.21125
D11B3_AGCGTATGTTCCAACA-1	0.612973	-0.33591
D11B3_AGCGTCGTCACCAGGC-1	-0.06324	-0.55295
D11B3_AGCGTCGTCCGTAGTA-1	0.359472	-0.36025
D11B3_AGCTCCTGTATGCTTG-1	0.762357	-0.24857
D11B3_AGCTCCTGTCCCGACA-1	0.260076	-0.10289
D11B3_AGCTCTCAGATGGGTC-1	0.401836	-0.42243
D11B3_AGCTCTCAGTGCAAGC-1	0.438494	0.189872
D11B3_AGCTTGATCATAAAGG-1	0.063764	0.255482
D11B3_AGCTTGATCTGCGACG-1	-0.21742	0.357189
D11B3_AGCTTGATCTTTACGT-1	-0.1927	0.272896
D11B3_AGGCCACGTGATGTCT-1	-0.32932	0.359975
D11B3_AGGCCGTCAACAACCT-1	0.647183	-0.40841
D11B3_AGGGAGTGTACTTCTT-1	-0.06341	0.125178
D11B3_AGGGAGTGTCAACTGT-1	0.647512	-0.36997
D11B3_AGGGAGTGTGGTCCGT-1	0.593153	-0.29775
D11B3_AGGGAGTTCAAGCCTA-1	-0.09938	0.109196
D11B3_AGGGAGTTCCTTAATC-1	0.488418	-0.43781
D11B3_AGGGATGAGAGTAAGG-1	0.473258	-0.48152
D11B3_AGGGATGGTGCGATAG-1	0.180731	-0.21235
D11B3_AGGTCATAGCGTGTCC-1	0.665444	-0.3646
D11B3_AGGTCATTCCCAGGTG-1	0.360044	-0.16151
D11B3_AGGTCCGAGTGTTAGA-1	0.280079	0.011864
D11B3_AGGTCCGTCTCAACTT-1	-0.26124	0.060267
D11B3_AGTAGTCTCGACAGCC-1	-0.33771	0.299887
D11B3_AGTAGTCTCGAGGTAG-1	0.582458	-0.36613
D11B3_AGTAGTCTCGCGCCAA-1	-0.30176	0.278302
D11B3_AGTAGTCTCGGCTTGG-1	-0.30286	0.456657
D11B3_AGTCTTTTCAGTCAGT-1	-0.36723	0.344708
D11B3_AGTGAGGGTACACCGC-1	0.776866	-0.33261
D11B3_AGTGGGAAGGTCATCT-1	-0.17779	0.540092
D11B3_AGTGGGACAAAGCAAT-1	0.639597	-0.23698
D11B3_AGTGGGACAATAGCGG-1	0.138752	-0.19942
D11B3_AGTGGGACATCCGTGG-1	-0.30076	0.386011
D11B3_AGTGGGAGTACCGCTG-1	0.039875	0.05428
D11B3_AGTGGGAGTGGGTCAA-1	0.726423	-0.22821
D11B3_AGTGGGATCAGCGACC-1	0.722491	-0.33099
D11B3_AGTGGGATCTTGGGTA-1	0.320043	-0.20637
D11B3_AGTGTCAAGCCAGTAG-1	0.665247	-0.33547
D11B3_AGTGTCAAGCCTATGT-1	-0.20436	0.249336
D11B3_AGTGTCACATGTAGTC-1	0.184986	0.140026
D11B3_AGTTGGTAGCTTTGGT-1	0.349191	-0.45828
D11B3_AGTTGGTTCACTTATC-1	0.198112	0.074845
D11B3_AGTTGGTTCAGAGGTG-1	-0.4039	-0.13025
D11B3_AGTTGGTTCCTATGTT-1	0.38675	-0.07482
D11B3_ATAACGCAGGAGTTTA-1	0.532129	-0.32895
D11B3_ATAACGCCACACCGCA-1	0.481572	-0.31061
D11B3_ATAACGCGTGCAGGTA-1	0.416484	-0.3477
D11B3_ATAGACCAGATGAGAG-1	0.652016	-0.4233
D11B3_ATAGACCAGCCTTGAT-1	0.317455	-0.43664
D11B3_ATAGACCCAGGCTCAC-1	0.49114	-0.41943
D11B3_ATAGACCCATCGTCGG-1	-0.27535	0.473397
D11B3_ATCACGACACCAGATT-1	-0.31503	0.28174
D11B3_ATCATCTGTATAAACG-1	-0.21497	0.100744
D11B3_ATCCACCCATACTCTT-1	0.099841	-0.33023
D11B3_ATCCACCTCAACACTG-1	0.424052	-0.42989
D11B3_ATCCGAAAGTACGCCC-1	0.774448	-0.35245
D11B3_ATCCGAACAGGGATTG-1	-0.02695	-0.17485
D11B3_ATCGAGTAGTGCCAGA-1	-0.03501	0.499054
D11B3_ATCGAGTAGTTCGCAT-1	-0.00505	-0.18832
D11B3_ATCGAGTCATGATCCA-1	0.023804	-0.00396
D11B3_ATCTGCCTCGTTACGA-1	0.557802	-0.30369
D11B3_ATGAGGGGTACGCACC-1	0.275838	-0.46202
D11B3_ATGCGATAGTAGCCGA-1	0.832512	-0.08477
D11B3_ATGCGATCATCGATTG-1	0.435032	-0.44293
D11B3_ATGCGATCATTAACCG-1	0.556875	-0.40064
D11B3_ATGCGATCATTACGAC-1	0.1913	-0.23661
D11B3_ATGCGATTCAACTCTT-1	0.620364	-0.39784
D11B3_ATGGGAGAGGGAACGG-1	0.563484	-0.15877
D11B3_ATGGGAGCACCAGTTA-1	0.711474	-0.10717
D11B3_ATGGGAGGTTCCCTTG-1	0.284766	-0.48457
D11B3_ATGGGAGTCAAACGGG-1	0.441615	-0.42789
D11B3_ATGTGTGGTGTGAAAT-1	0.501698	-0.35753
D11B3_ATGTGTGTCTGAGGGA-1	-0.09558	0.193284
D11B3_ATTACTCCATGTTGAC-1	-0.26185	0.371056
D11B3_ATTATCCAGAGTAATC-1	0.858308	-0.14656
D11B3_ATTATCCCACGCCAGT-1	-0.07571	0.512977
D11B3_ATTATCCCATCGATGT-1	0.630769	-0.07392
D11B3_ATTATCCGTCAGAATA-1	0.449931	-0.42807
D11B3_ATTATCCGTTCGGCAC-1	0.529953	-0.46091
D11B3_ATTATCCTCCATGAAC-1	-0.3663	0.353847
D11B3_ATTCTACAGTTGCAGG-1	0.451815	-0.45522
D11B3_ATTCTACCACGAGGTA-1	0.431991	-0.32895
D11B3_ATTCTACTCCGTACAA-1	0.451837	-0.09858
D11B3_ATTCTACTCCTGTAGA-1	-0.22754	0.124575
D11B3_ATTGGACAGGTGCACA-1	0.556684	-0.12195
D11B3_ATTGGACCAGCATACT-1	-0.29554	0.387443
D11B3_ATTGGTGCACCACGTG-1	0.483908	-0.41124
D11B3_ATTGGTGGTTTGACTG-1	-0.29021	0.370576
D11B3_ATTTCTGAGACCACGA-1	0.49966	-0.18817
D11B3_ATTTCTGGTCATGCAT-1	0.105302	0.4023
D11B3_ATTTCTGTCTTCCTTC-1	0.40044	-0.0865
D11B3_CAACCAACACCAGTTA-1	0.101575	-0.20886
D11B3_CAACCAACATAGACTC-1	-0.2395	0.471518
D11B3_CAACCAAGTACCGAGA-1	0.678896	-0.4111
D11B3_CAACCAATCCCATTAT-1	-0.01416	-0.65576
D11B3_CAACCTCCAGACGTAG-1	0.506937	-0.34392
D11B3_CAACTAGCAGATCGGA-1	-0.31287	0.40853
D11B3_CAACTAGGTTCAGCGC-1	0.412839	-0.34692
D11B3_CAACTAGTCTGGGCCA-1	0.714396	-0.39243
D11B3_CAAGAAAAGTATCTCG-1	0.641074	0.038014
D11B3_CAAGAAATCGTATCAG-1	-0.23865	0.29918
D11B3_CAAGATCAGCTGAAAT-1	0.186558	-0.30307
D11B3_CAAGATCAGTACGTAA-1	-0.10215	0.244208
D11B3_CAAGATCCACGCCAGT-1	0.435076	-0.42836
D11B3_CAAGATCGTATAATGG-1	0.574441	-0.37716
D11B3_CAAGGCCAGGACATTA-1	0.518048	-0.25539
D11B3_CAAGGCCGTTTCCACC-1	0.739404	-0.25145
D11B3_CAAGGCCTCCACGTGG-1	0.647691	-0.33579
D11B3_CAAGGCCTCCGAAGAG-1	0.423401	-0.26368
D11B3_CAAGGCCTCTGTCTAT-1	0.480436	-0.41721
D11B3_CAAGGCCTCTTGCATT-1	0.485135	-0.31562
D11B3_CAAGTTGCAGCTGTGC-1	0.665768	-0.36791
D11B3_CAAGTTGGTGATGATA-1	0.472201	-0.29534
D11B3_CACAAACAGGCTAGAC-1	0.532991	-0.21106
D11B3_CACAAACGTGCCTGGT-1	0.642383	-0.30263
D11B3_CACACAAAGCTGAACG-1	0.549375	-0.4013
D11B3_CACACAAAGTCTTGCA-1	0.58227	-0.42705
D11B3_CACACAACAAACCTAC-1	0.643845	-0.34825
D11B3_CACACAAGTCTAGCGC-1	-0.05926	0.380842
D11B3_CACACAATCCTCAATT-1	-0.30679	0.214153
D11B3_CACACAATCCTTTCTC-1	0.578278	-0.31605
D11B3_CACACCTCAACCGCCA-1	0.446895	-0.48788
D11B3_CACACCTGTTTGGGCC-1	0.17856	-0.27778
D11B3_CACACCTTCAGGATCT-1	0.495483	-0.35306
D11B3_CACACTCCAGCTGTTA-1	-0.29971	0.370166
D11B3_CACACTCGTGTTGAGG-1	0.642424	-0.30565
D11B3_CACAGGCGTCCGTTAA-1	0.344748	-0.47835
D11B3_CACAGGCTCAATCACG-1	0.535638	-0.32054
D11B3_CACAGGCTCCCAACGG-1	0.549759	-0.36098
D11B3_CACAGTAAGCCAACAG-1	0.224731	-0.21634
D11B3_CACAGTATCTCGCTTG-1	-0.08397	-0.01384
D11B3_CACATAGCAAGTACCT-1	-0.13961	-0.03037
D11B3_CACATAGCATACAGCT-1	0.285764	-0.26844
D11B3_CACATAGGTCAGTGGA-1	-0.18959	0.266725
D11B3_CACATAGTCAATAAGG-1	0.207803	-0.35089
D11B3_CACATAGTCCGAGCCA-1	0.596817	-0.38414
D11B3_CACATTTGTTCAGACT-1	0.505168	-0.41492
D11B3_CACATTTTCTTGAGGT-1	0.666943	-0.32764
D11B3_CACCACTAGAGACTTA-1	-0.10775	-0.49476
D11B3_CACCACTAGGCTAGCA-1	0.515703	-0.40715
D11B3_CACCACTCAATGGAGC-1	-0.33941	0.426348
D11B3_CACCACTGTACAAGTA-1	0.684337	-0.31032
D11B3_CACCACTTCCGAATGT-1	-0.22114	0.416133
D11B3_CACCTTGAGATGGCGT-1	0.486887	-0.28673
D11B3_CACCTTGAGTGGAGTC-1	0.486337	-0.42519
D11B3_CACCTTGCAAATACAG-1	0.67359	-0.35957
D11B3_CACCTTGCACGGTGTC-1	-0.26278	0.467612
D11B3_CACCTTGTCAGATAAG-1	0.605558	-0.38553
D11B3_CACTCCATCAGGTAAA-1	0.407803	-0.47946
D11B3_CACTCCATCGAACTGT-1	-0.23855	0.286441
D11B3_CACTCCATCGTGGACC-1	0.393389	-0.31517
D11B3_CAGAATCAGCTGAACG-1	0.286767	-0.3452
D11B3_CAGAATCAGGGAACGG-1	-0.27781	0.468757
D11B3_CAGAATCCAAACGCGA-1	0.428686	-0.37372
D11B3_CAGAATCCACATAACC-1	-0.24926	0.581615
D11B3_CAGAATCCATGCGCAC-1	0.384497	0.350875
D11B3_CAGAATCGTATGAAAC-1	0.161956	0.22343
D11B3_CAGAATCGTTCAGCGC-1	-0.29964	0.527189
D11B3_CAGAATCTCCTTTCTC-1	0.454139	-0.33458
D11B3_CAGAGAGGTTCCTCCA-1	0.571305	-0.25155
D11B3_CAGATCATCCTATTCA-1	0.451791	-0.44994
D11B3_CAGATCATCGTAGGAG-1	0.575968	-0.4005
D11B3_CAGCAGCCAAGCTGAG-1	0.524981	-0.38575
D11B3_CAGCAGCTCAGTCAGT-1	-0.02969	0.414843
D11B3_CAGCAGCTCCTATTCA-1	0.314559	-0.1922
D11B3_CAGCATAAGCTAACAA-1	0.544012	-0.43133
D11B3_CAGCATACAAGGGTCA-1	0.291663	-0.47245
D11B3_CAGCATAGTAGAGTGC-1	0.133393	-0.14202
D11B3_CAGCATATCTCTGCTG-1	-0.30598	0.540037
D11B3_CAGCCGAAGGTGCTAG-1	0.574797	-0.39571
D11B3_CAGCCGACACCTCGGA-1	0.492337	0.234511
D11B3_CAGCCGACAGCCAGAA-1	-0.32767	0.155044
D11B3_CAGCCGACATTCCTGC-1	0.57234	-0.37213
D11B3_CAGCCGAGTGAAAGAG-1	0.55527	-0.36144
D11B3_CAGCGACAGGCGATAC-1	-0.187	-0.50024
D11B3_CAGCGACAGTGAAGAG-1	0.252808	-0.28362
D11B3_CAGCGACTCAATCTCT-1	-0.28215	0.357917
D11B3_CAGCGACTCAGTTTGG-1	0.779248	-0.3447
D11B3_CAGCTAAAGTTCGCGC-1	0.611677	-0.4311
D11B3_CAGCTAACAAAGTCAA-1	-0.07314	0.292452
D11B3_CAGCTAACACCAGGTC-1	0.164859	-0.31229
D11B3_CAGCTAAGTCTCTCTG-1	-0.05141	0.332364
D11B3_CAGCTGGTCTATCCTA-1	0.649651	-0.35697
D11B3_CAGGTGCAGGACTGGT-1	0.535049	-0.39559
D11B3_CAGGTGCAGGGTTCCC-1	-0.00739	0.009282
D11B3_CAGGTGCAGTAGCGGT-1	0.506991	-0.40199
D11B3_CAGGTGCCATAGACTC-1	0.611062	-0.28356
D11B3_CAGGTGCGTGAGGCTA-1	-0.1135	0.195776
D11B3_CAGGTGCTCAGCTGGC-1	0.567322	-0.16583
D11B3_CAGGTGCTCCTGTACC-1	0.744945	-0.18075
D11B3_CAGGTGCTCTCACATT-1	-0.09152	0.471933
D11B3_CAGTAACAGCCAGGAT-1	0.581634	-0.23175
D11B3_CAGTAACAGGGCATGT-1	0.537323	-0.33365
D11B3_CAGTCCTAGGCAATTA-1	-0.25574	0.337341
D11B3_CAGTCCTCATCGGTTA-1	0.182594	-0.53149
D11B3_CAGTCCTGTATAATGG-1	0.636143	-0.4169
D11B3_CATATGGCAAGCGAGT-1	-0.00945	0.02219
D11B3_CATATGGGTAAGGGCT-1	0.204633	-0.29396
D11B3_CATATGGTCACGAAGG-1	0.602911	-0.14173
D11B3_CATATTCAGAGATGAG-1	0.472086	-0.43364
D11B3_CATATTCAGCCCAGCT-1	0.462855	-0.41249
D11B3_CATATTCAGCGAAGGG-1	-0.23914	0.334961
D11B3_CATATTCAGCGAGAAA-1	0.72776	-0.3648
D11B3_CATATTCCATGAACCT-1	-0.25455	0.320937
D11B3_CATATTCCATTTGCCC-1	0.346732	-0.19989
D11B3_CATCAAGAGTGGAGAA-1	0.63283	-0.33661
D11B3_CATCAAGCAGTAACGG-1	0.395187	-0.45251
D11B3_CATCAAGGTCTAGCCG-1	0.392791	-0.178
D11B3_CATCAAGGTGCAGACA-1	-0.29775	0.582508
D11B3_CATCAAGGTTCCACGG-1	0.608438	-0.24103
D11B3_CATCAGAAGGAATCGC-1	-0.20626	-0.2491
D11B3_CATCAGAAGTCGTTTG-1	0.004923	0.123814
D11B3_CATCCACAGCGATAGC-1	0.599982	-0.38725
D11B3_CATCCACAGGGATACC-1	0.014237	-0.39203
D11B3_CATCCACCAATTGCTG-1	-0.12574	0.289703
D11B3_CATCCACCAGCCAATT-1	0.581095	-0.39883
D11B3_CATCCACGTGATGATA-1	0.603057	-0.25795
D11B3_CATCGAAAGACACGAC-1	0.596615	-0.4138
D11B3_CATCGAAAGACACTAA-1	0.15026	-0.38055
D11B3_CATCGAACAGACGCCT-1	0.835817	-0.06192
D11B3_CATCGAATCGCAAGCC-1	-0.31541	0.263318
D11B3_CATCGGGCAGGCTCAC-1	-0.38877	-0.26857
D11B3_CATCGGGGTCTTGCGG-1	0.558275	-0.19833
D11B3_CATGACAAGGAATGGA-1	0.289941	-0.40453
D11B3_CATGACATCGCGTAGC-1	0.459342	-0.47461
D11B3_CATGCCTCACCCTATC-1	0.277544	-0.35011
D11B3_CATGCCTTCGAATGCT-1	-0.33056	0.503816
D11B3_CATGGCGCACGGTTTA-1	0.277199	-0.31166
D11B3_CATGGCGGTAGAGTGC-1	-0.22015	0.129226
D11B3_CATGGCGTCGTCTGCT-1	0.430051	-0.21856
D11B3_CATTATCTCTTTAGGG-1	0.141423	-0.27333
D11B3_CATTCGCCAAATACAG-1	-0.26802	0.346609
D11B3_CATTCGCCACCTCGGA-1	-0.44777	-0.04014
D11B3_CATTCGCGTATATCCG-1	0.735075	-0.16999
D11B3_CCAATCCCACGACTCG-1	0.040004	0.254642
D11B3_CCAATCCTCTGAGTGT-1	0.615561	-0.27108
D11B3_CCACCTAAGCTAGTGG-1	0.492371	0.006845
D11B3_CCACCTATCGCGTAGC-1	0.633087	-0.44883
D11B3_CCACGGAAGAACTCGG-1	0.176295	-0.15324
D11B3_CCACGGATCAACGGGA-1	0.464384	-0.17811
D11B3_CCACTACAGCCAACAG-1	-0.24708	0.340117
D11B3_CCACTACCACTTAACG-1	0.480495	-0.31219
D11B3_CCACTACCAGTAACGG-1	-0.17885	0.332557
D11B3_CCAGCGATCTGTCTCG-1	0.143417	0.045733
D11B3_CCATGTCAGGCTAGAC-1	0.461373	-0.15665
D11B3_CCATGTCCACCCATGG-1	-0.11638	0.40001
D11B3_CCATGTCGTATGCTTG-1	-0.28574	0.224089
D11B3_CCATGTCTCCTCATTA-1	0.617905	-0.25594
D11B3_CCATTCGAGTGCGATG-1	-0.24103	0.308806
D11B3_CCATTCGTCTGTCTAT-1	-0.0692	0.324582
D11B3_CCCAATCAGCATGGCA-1	-0.15949	0.30144
D11B3_CCCAATCCAAATACAG-1	-0.28463	0.438027
D11B3_CCCAATCGTGCAGGTA-1	0.478363	-0.40054
D11B3_CCCAATCGTTTCCACC-1	-0.23154	0.375844
D11B3_CCCAATCTCCTAGTGA-1	-0.27507	0.527116
D11B3_CCCAGTTGTAGATTAG-1	0.592926	-0.26555
D11B3_CCCAGTTGTTCGTTGA-1	0.279081	-0.33475
D11B3_CCCAGTTGTTTGCATG-1	0.668092	-0.26127
D11B3_CCCTCCTAGTGCCAGA-1	0.678689	-0.43105
D11B3_CCCTCCTCACGTTGGC-1	-0.01035	-0.085
D11B3_CCCTCCTTCACTATTC-1	-0.11685	-0.03382
D11B3_CCGGGATGTAGCGTCC-1	0.239705	-0.39335
D11B3_CCGGTAGGTACAGACG-1	-0.232	0.516092
D11B3_CCGGTAGGTGTGGTTT-1	0.410255	-0.15142
D11B3_CCGTTCACAATCCGAT-1	-0.24404	0.409929
D11B3_CCGTTCAGTCTAGAGG-1	-0.11977	0.171258
D11B3_CCGTTCATCATCGGAT-1	0.455263	-0.19244
D11B3_CCTAAAGAGTGGACGT-1	0.608095	-0.35563
D11B3_CCTACACAGGATGCGT-1	-0.15492	0.50572
D11B3_CCTACCAAGACAAAGG-1	0.630294	-0.18383
D11B3_CCTACCAAGCAGGTCA-1	-0.27124	0.283522
D11B3_CCTACCAAGGTGCTTT-1	0.340805	-0.43454
D11B3_CCTAGCTAGTGACATA-1	-0.32522	0.376776
D11B3_CCTATTAAGAGTTGGC-1	-0.17174	0.283367
D11B3_CCTATTACAGTGACAG-1	0.411455	-0.27487
D11B3_CCTATTACATCGGTTA-1	-0.03312	0.067218
D11B3_CCTATTATCACCGTAA-1	-0.21854	0.373476
D11B3_CCTCAGTAGTGTGGCA-1	-0.31559	0.250325
D11B3_CCTCAGTGTAGGGACT-1	-0.3012	0.257669
D11B3_CCTCAGTGTGTCCTCT-1	0.254184	-0.0507
D11B3_CCTCTGAAGAACTGTA-1	-0.05332	0.764859
D11B3_CCTCTGACAAAGAATC-1	-0.17516	0.493494
D11B3_CCTCTGACACCAACCG-1	-0.392	0.385333
D11B3_CCTCTGACAGGACCCT-1	-0.27794	0.482446
D11B3_CCTTACGAGCTGTTCA-1	0.531937	-0.29507
D11B3_CCTTACGAGTTGCAGG-1	-0.33945	0.280327
D11B3_CCTTACGCATGCCTTC-1	-0.31323	0.431202
D11B3_CCTTCCCGTATGAAAC-1	0.528164	-0.4195
D11B3_CCTTCGACAGTCACTA-1	0.488212	-0.38741
D11B3_CCTTTCTAGGAGTCTG-1	0.485797	-0.37277
D11B3_CCTTTCTAGTTAGCGG-1	0.443915	-0.26468
D11B3_CCTTTCTCATGACATC-1	-0.13753	0.507424
D11B3_CGAACATAGTACCGGA-1	-0.26239	0.389132
D11B3_CGAACATGTACAGTTC-1	-0.39523	0.086371
D11B3_CGAACATTCTGATACG-1	0.005329	0.398618
D11B3_CGAATGTAGAATGTGT-1	-0.21504	0.305526
D11B3_CGAATGTGTCGCGAAA-1	-0.11525	0.023441
D11B3_CGAATGTTCACTTCAT-1	0.246485	0.391957
D11B3_CGACCTTAGCACCGTC-1	0.624411	-0.3293
D11B3_CGACCTTAGCGATCCC-1	-0.31751	0.237635
D11B3_CGACCTTAGCGTAGTG-1	0.204174	-0.32522
D11B3_CGACCTTCACAGTCGC-1	0.545778	-0.06837
D11B3_CGACCTTGTCGAACAG-1	0.364744	-0.09838
D11B3_CGACCTTGTGATAAAC-1	-0.31057	0.439002
D11B3_CGACCTTTCCACTCCA-1	0.508443	-0.26353
D11B3_CGACCTTTCCCTAATT-1	-0.23265	0.329438
D11B3_CGACTTCAGTAGCCGA-1	0.332974	-0.09212
D11B3_CGACTTCGTTACGGAG-1	0.443159	-0.3887
D11B3_CGACTTCTCGAATGGG-1	-0.32358	0.396226
D11B3_CGAGAAGCACAAGTAA-1	0.606962	-0.41215
D11B3_CGAGAAGTCTCCAACC-1	-0.49887	-0.28087
D11B3_CGAGCACTCCCATTAT-1	-0.16272	0.509167
D11B3_CGAGCACTCTGGGCCA-1	-0.22873	0.295044
D11B3_CGAGCCAAGGTCGGAT-1	0.643758	-0.36786
D11B3_CGAGCCACATATACCG-1	-0.31571	0.140546
D11B3_CGAGCCATCATTATCC-1	-0.26489	0.324897
D11B3_CGATCGGAGCTCTCGG-1	-0.23808	0.238248
D11B3_CGATCGGTCTAACTGG-1	0.347361	-0.43809
D11B3_CGATGGCCACAGACTT-1	0.552548	-0.41083
D11B3_CGATGGCGTACAGACG-1	0.476807	-0.25378
D11B3_CGATGGCGTGATAAAC-1	0.50701	-0.3623
D11B3_CGATGGCTCGGACAAG-1	-0.30624	0.237051
D11B3_CGATGGCTCGTTACAG-1	-0.40986	-0.11306
D11B3_CGATGTAGTATTAGCC-1	0.478238	-0.4521
D11B3_CGATGTAGTCGCTTTC-1	-0.19474	0.202153
D11B3_CGATGTATCTTGCCGT-1	-0.20609	0.494705
D11B3_CGATTGACAAAGGTGC-1	0.468092	-0.44162
D11B3_CGATTGATCTCAAACG-1	0.647162	-0.36891
D11B3_CGCCAAGAGAAACCTA-1	0.614018	-0.31585
D11B3_CGCCAAGAGTCCAGGA-1	0.447941	-0.46664
D11B3_CGCCAAGTCGCTTAGA-1	0.583779	-0.2249
D11B3_CGCGGTACAATGGAAT-1	0.400514	-0.25688
D11B3_CGCGTTTCACGAGGTA-1	0.623694	-0.33926
D11B3_CGCGTTTGTCTCACCT-1	-0.22163	0.23437
D11B3_CGCTATCGTCTCTCGT-1	0.508255	-0.37382
D11B3_CGCTATCGTGACTCAT-1	0.531305	-0.33509
D11B3_CGCTGGAAGAGGGATA-1	0.507894	-0.33137
D11B3_CGCTGGACACGGCCAT-1	0.054928	-0.30587
D11B3_CGCTGGAGTTAAGAAC-1	0.430903	-0.38381
D11B3_CGCTTCAAGGGTTTCT-1	0.316783	-0.50492
D11B3_CGCTTCACACGGTTTA-1	0.02347	-0.00417
D11B3_CGGACACAGGTGATAT-1	-0.12104	0.48959
D11B3_CGGACACCAAAGTGCG-1	-0.18031	0.390248
D11B3_CGGACACCAAGGACAC-1	0.557378	-0.4237
D11B3_CGGACACGTACCGAGA-1	0.627727	-0.16072
D11B3_CGGACGTAGTCGCCGT-1	0.393436	-0.3118
D11B3_CGGACGTGTTGTACAC-1	-0.20041	0.331759
D11B3_CGGACGTTCATCGATG-1	-0.26333	0.196737
D11B3_CGGACTGAGATGTGTA-1	-0.24452	0.369903
D11B3_CGGACTGCATGCCTAA-1	-0.10861	0.122582
D11B3_CGGACTGCATGGTTGT-1	0.489324	-0.18461
D11B3_CGGACTGGTCCGAATT-1	-0.42861	-0.04689
D11B3_CGGACTGTCGGCGCAT-1	0.51564	-0.42176
D11B3_CGGAGCTCAATGGAAT-1	-0.2192	0.220012
D11B3_CGGAGCTGTAGAAAGG-1	0.625672	-0.37535
D11B3_CGGAGTCAGGCCCTTG-1	-0.34302	0.281511
D11B3_CGGAGTCAGTCTTGCA-1	-0.32395	0.37797
D11B3_CGGAGTCCAACTTGAC-1	0.582629	-0.16658
D11B3_CGGAGTCGTTGGTGGA-1	-0.29491	0.239755
D11B3_CGGAGTCGTTTGGCGC-1	-0.1347	-0.18504
D11B3_CGGCTAGAGAGCCTAG-1	0.207956	-0.17418
D11B3_CGGGTCAAGCTTTGGT-1	-0.2804	0.367558
D11B3_CGGGTCAAGGTGTTAA-1	-0.28417	0.010827
D11B3_CGGGTCAGTCTTCTCG-1	-0.3138	0.55225
[truncated: 18,209 more rows]

## Sheet: Fig. 3b
Figure 3b. FLE coordinates by Cluster
[truncated: 20,001 more rows]

[truncated: 21 more sheets: Fig. 3c, Fig. 3d, Fig. 4a, Fig. 4b, Fig. 4e, Fig. 5b-c, Fig. 5d, Fig. 5g, Fig. 6b, Fig. 6d-g, Fig. S1b-c, Fig. S1e, Fig. S1f, Fig. S2a, Fig. S3a, Fig. S3c, Fig. S4b, Fig. S4d, Fig. S5d, Fig. S6b …]
